# Supplementary material for: Mammalian tissues defective in nonsense-mediated mRNA decay display highly aberrant splicing patterns
Source: Genome Biol. 2012 May 24;13(5):R35. doi: 10.1186/gb-2012-13-5-r35 (PMC3446288; doi:10.1186/gb-2012-13-5-r35)
Supplement: Additional file 4 — Supplementary Table S3. Reads per unique junction statistics for all samples, split into junctions discovered by mapping to the combinatorial database versus junctions discovered by TopHat. [file gb-2012-13-5-r35-S4.XLSX]

## Sheet: Common upreg PTC+ genes
symbol	chr
1110004F10Rik	chr7
1110008L16Rik	chr12
1700012D14Rik	chr7
1700037H04Rik	chr2
1810029B16Rik	chr8
2310036O22Rik	chr8
2310037I24Rik	chr15
2410004B18Rik	chr3
2900064A13Rik	chr2
4632411B12Rik	chr1
5033414D02Rik	chr19
9030025P20Rik	chr17
AI314976	chr17
AI506816	chr5
Abhd12	chr2
Acin1	chr14
Acot8	chr2
Acox1	chr11
Actn4	chr7
Actr1a	chr19
Adss	chr1
Aes	chr10
Aga	chr8
Ahcyl1	chr3
Ak2	chr4
Akap8	chr17
Alg1	chr16
Alkbh1	chr12
Alkbh3	chr2
Alkbh6	chr7
Alpk1	chr3
Ankfy1	chr11
Ap1b1	chr11
Ap2m1	chr16
Apobec1	chr6
Apoe	chr7
Aprt	chr8
Arfrp1	chr2
Arih2	chr9
Arpc1b	chr5
Ascc2	chr11
Atf7	chr15
Atg2a	chr19
Atg3	chr16
Atp5j2	chr5
Atp6v0d1	chr8
Atp6v0e	chr17
Atp6v1c1	chr15
Atp6v1e1	chr6
Aup1	chr6
Azin1	chr15
BC031181	chr18
Bap1	chr14
Bcas3	chr11
Bod1l	chr5
Btbd1	chr7
Bub3	chr7
C2cd3	chr7
Cald1	chr6
Camta2	chr11
Caprin1	chr2
Cars2	chr8
Ccdc111	chr8
Ccdc130	chr8
Ccdc21	chr4
Ccnt2	chr1
Cdc37l1	chr19
Cdk2ap2	chr19
Cenpa	chr5
Cep250	chr2
Cept1	chr3
Cfb	chr17
Cfl2	chr12
Chkb	chr15
Cinp	chr12
Clcn4-2	chr7
Clcn7	chr17
Clk1	chr1
Clock	chr5
Clptm1	chr7
Clta	chr4
Cops3	chr11
Cops5	chr1
Cops7b	chr1
Cox7c	chr13
Cpsf7	chr19
Creg1	chr1
Crlf2	chr5
Csnk1e	chr15
Csnk1g2	chr10
Ctage5	chr12
Ctla2a	chr13
Ctsa	chr2
Ctsd	chr7
Cxcl16	chr11
D10Jhu81e	chr10
D4Wsu53e	chr4
D6Wsu116e	chr6
Dazap1	chr10
Ddx39	chr8
Ddx5	chr11
Dhrs3	chr4
Dhx15	chr5
Dis3	chr14
Dnajc25	chr4
Dnajc5	chr2
Dnajc7	chr11
Dnm2	chr9
Dpp7	chr2
Dpp8	chr9
Dscr3	chr16
Dtnbp1	chr13
Dusp11	chr6
Edc4	chr8
Edf1	chr2
Eef1a1	chr9
Eef1b2	chr1
Eef2	chr10
Eif3k	chr7
Eif4a2	chr16
Eif4g2	chr7
Ell2	chr13
Eno1	chr4
Epn1	chr7
Eprs	chr1
Eps15l1	chr8
Ergic1	chr17
Eri3	chr4
Erp44	chr4
Ewsr1	chr11
Exosc5	chr7
Fam105b	chr15
Fam125a	chr8
Fam149b	chr14
Fam45a	chr19
Fbxo18	chr2
Fis1	chr5
Flot1	chr17
Flot2	chr11
Foxk2	chr11
Fus	chr7
Gm15427	chr8
Gm3258	chr11
Gnl2	chr4
Gns	chr10
Golga4	chr9
Got1	chr19
Gp49a	chr10
Gpi1	chr7
Gramd1a	chr7
Grn	chr11
Gsta3	chr1
Gtf2a2	chr9
H13	chr2
H19	chr7
H2-M3	chr17
H2-T22	chr17
H2afy	chr13
Hdac10	chr15
Hdgf	chr3
Hexa	chr9
Hira	chr16
Hnrnpa1	chr15
Hnrnpc	chr14
Hnrnpd	chr5
Hnrnph1	chr11
Hnrnph3	chr10
Hnrnpk	chr13
Hnrnpl	chr7
Hnrpll	chr17
Hpcal1	chr12
Hps5	chr7
Hsf1	chr15
Hspa9	chr18
Hyou1	chr9
Idua	chr5
Ifi203	chr1
Il4ra	chr7
Ilk	chr7
Ilkap	chr1
Irak1	chrX
Irf3	chr7
Itfg3	chr17
Itsn1	chr16
Jak1	chr4
Jmjd6	chr11
Kars	chr8
Khdrbs1	chr4
Krcc1	chr6
Lamp2	chrX
Lars	chr18
Lass2	chr3
Lats2	chr14
Lgals1	chr15
Loh12cr1	chr6
Lsm6	chr8
Luc7l	chr17
Ly6a	chr15
Map2k2	chr10
Mapkapk3	chr9
Matr3	chr18
Max	chr12
Mbd2	chr18
Mbtps1	chr8
Mcm7	chr5
Mdm2	chr10
Mecr	chr4
Mff	chr1
Mgea5	chr19
Mina	chr16
Mkln1	chr6
Mocs1	chr17
Morf4l1	chr9
Mpdu1	chr11
Mpv17l2	chr8
Mrpl13	chr15
Mrps10	chr17
Mrps18b	chr17
Mta1	chr12
Mtpap	chr18
Mtx1	chr3
Naga	chr15
Napa	chr7
Nbr1	chr11
Ncaph2	chr15
Ndufa11	chr17
Ndufb5	chr3
Ndufs6	chr13
Necap2	chr4
Neu1	chr17
Nisch	chr14
Nkiras1	chr14
Nktr	chr9
Nom1	chr5
Nosip	chr7
Nr1h3	chr2
Nrbp1	chr5
Nt5c2	chr19
Nt5c3l	chr11
Nub1	chr5
Nubp2	chr17
Nudt9	chr5
Nup35	chr2
Nxt2	chrX
Ociad1	chr5
Ogfr	chr2
Pabpc4	chr4
Pam	chr1
Pan3	chr5
Parp10	chr15
Parp6	chr9
Pcbp2	chr15
Pcmt1	chr10
Pcsk7	chr9
Pctk3	chr1
Pcyt2	chr11
Pddc1	chr7
Pecam1	chr11
Peci	chr13
Pfdn5	chr15
Pfkfb2	chr1
Phc3	chr3
Phf1	chr17
Phkg2	chr7
Pik3ap1	chr19
Pilrb1	chr5
Pion	chr5
Plekha1	chr7
Plxnb2	chr15
Pnpla7	chr2
Ppid	chr3
Ppie	chr4
Ppp1ca	chr19
Ppp4r1	chr17
Preb	chr5
Prpf38b	chr3
Prpf40a	chr2
Prpf6	chr2
Prr3	chr17
Psma3	chr12
Psmg2	chr18
Ptbp1	chr10
Ptges2	chr2
Pttg1ip	chr10
R3hdm1	chr1
Rab11a	chr9
Rab4a	chr8
Rabggtb	chr3
Rad52	chr6
Rbm25	chr12
Rbm3	chrX
Rbm6	chr9
Rbm7	chr9
Rce1	chr19
Rft1	chr14
Rfxank	chr8
Ripk1	chr13
Rnaseh2a	chr8
Rnaset2a	chr17
Rnf13	chr3
Rnf130	chr11
Rnf149	chr1
Rnf181	chr6
Rnps1	chr17
Rpl10a	chr17
Rpl12	chr2
Rpl13a	chr7
Rpl17	chr18
Rpl3	chr15
Rpl37	chr15
Rps10	chr17
Rps12	chr10
Rps19	chr7
Rps19bp1	chr15
Rps3	chr7
Rps6	chr4
Rps6kc1	chr1
Rps9	chr7
Rpsa	chr9
Rufy2	chr10
Safb2	chr17
Sat1	chrX
Sdhaf2	chr19
Sec11c	chr18
Sec61a2	chr2
Secisbp2	chr13
Senp5	chr16
Setd3	chr12
Setd5	chr6
Sf1	chr19
Sf3b1	chr1
Sf3b3	chr8
Srsf11	chr3
Srsf2	chr11
Srsf3	chr17
Srsf5	chr12
Srsf6	chr2
Srsf8	chr5
Srsf9	chr5
Sgms1	chr19
Sh2b3	chr5
Shmt2	chr10
Slc15a4	chr5
Slc25a12	chr2
Slc26a6	chr9
Slc40a1	chr1
Slc4a2	chr5
Slc7a6os	chr8
Slc9a8	chr2
Smcr7l	chr15
Smek1	chr12
Smg5	chr3
Smndc1	chr19
Snrpa1	chr7
Snx4	chr16
Son	chr16
Spns1	chr7
Srrm1	chr4
Srrt	chr5
Stard3	chr11
Stoml2	chr4
Stradb	chr1
Supv3l1	chr10
Surf1	chr2
Surf2	chr2
Tank	chr2
Tatdn1	chr15
Tbrg4	chr11
Tcirg1	chr19
Tecr	chr8
Tfip11	chr5
Thoc3	chr13
Thyn1	chr9
Tk2	chr8
Tm9sf4	chr2
Tmbim4	chr10
Tmbim6	chr15
Tmem11	chr11
Tmem149	chr7
Tmem183a	chr1
Tmem208	chr8
Tmem214	chr5
Tmem47	chrX
Tmem57	chr4
Tmem8	chr17
Tmem87a	chr2
Toe1	chr4
Tom1l2	chr11
Tomm34	chr2
Top3b	chr16
Tpcn1	chr5
Tpi1	chr6
Tpm1	chr9
Tpp2	chr1
Tpra1	chr6
Tprgl	chr4
Tpst2	chr5
Tra2a	chr6
Tra2b	chr16
Trmt1	chr8
Trmt6	chr2
Trub2	chr2
Tsg101	chr7
Tsku	chr7
Ttc33	chr15
Ttc39c	chr18
Tufm	chr7
Tug1	chr11
Txnrd1	chr10
U2af2	chr7
Uap1l1	chr2
Ubap2	chr4
Ube2d3	chr3
Ube2k	chr5
Ube2n	chr10
Ubl5	chr9
Ufc1	chr1
Ufsp2	chr8
Uggt1	chr1
Upf2	chr2
Use1	chr8
Usp7	chr16
Vkorc1l1	chr5
Vps11	chr9
Vps29	chr5
Vps41	chr13
Wdfy2	chr14
Wdr45l	chr11
Wdr82	chr9
Wdyhv1	chr15
Xdh	chr17
Zc3h7a	chr16
Zcchc6	chr13
Zcrb1	chr15
Zdhhc16	chr19
Zdhhc3	chr9
Zfand5	chr19
Zfp326	chr5
Zfp384	chr6
Zfp385a	chr15
Zfp523	chr17
Zfp553	chr7
Zfp655	chr5
Zfyve19	chr2
Zmat5	chr11
Znhit1	chr5
Zrsr2	chrX
Zyx	chr6

## Sheet: GO term Common PTC up genes
Annotation Cluster 1	Enrichment Score: 15.269796818629798
Category	Term	Count	%	PValue	Genes	List Total	Pop Hits	Pop Total	Fold Enrichment	Bonferroni	Benjamini	FDR
GOTERM_BP_FAT	GO:0006396~RNA processing	50	11.1857	6.9758e-21	APOBEC1, ZMAT5, RBM3, U2AF2, LSM6, TRMT1, HNRPLL, SMNDC1, SRSF5, SRSF8, TRMT6, SRSF9, SRRM1, ZCCHC6, TFIP11, SNRPA1, EXOSC5, PTBP1, SF1, MTPAP, SRSF3, PRPF6, SRSF2, DDX39, CPSF7, TRUB2, THOC3, PRPF38B, TRA2B, TRA2A, ZCRB1, SF3B3, 1110008L16RIK, HNRNPL, SRRT, SF3B1, HNRNPK, DHX15, HNRNPC, RPL10A, RBM25, PRPF40A, RNPS1, DDX5, RPS6, HNRNPA1, DIS3, PPIE, JMJD6, HNRNPH1	310	437	13588	5.01513	9.00576e-18	9.00576e-18	1.13801e-17
GOTERM_BP_FAT	GO:0016071~mRNA metabolic process	41	9.17226	9.14001e-20	APOBEC1, ZMAT5, TRA2B, U2AF2, LSM6, TRA2A, ZCRB1, HNRPLL, SF3B3, SMNDC1, HNRNPL, SF3B1, SRSF5, HNRNPK, SRSF9, DHX15, HNRNPD, SRRM1, HNRNPC, RBM25, PRPF40A, TFIP11, SNRPA1, PAN3, SMG5, PTBP1, SF1, MTPAP, RNPS1, DDX5, HNRNPA1, SRSF3, PRPF6, SRSF2, PPIE, DDX39, JMJD6, CPSF7, HNRNPH1, THOC3, PRPF38B	310	302	13588	5.95074	1.17998e-16	5.89988e-17	1.49108e-16
GOTERM_BP_FAT	GO:0006397~mRNA processing	38	8.50112	2.68512e-19	APOBEC1, ZMAT5, TRA2B, U2AF2, LSM6, TRA2A, ZCRB1, SF3B3, HNRPLL, SMNDC1, HNRNPL, SF3B1, SRSF5, HNRNPK, SRSF9, DHX15, SRRM1, HNRNPC, RBM25, PRPF40A, TFIP11, SNRPA1, PTBP1, SF1, MTPAP, RNPS1, DDX5, HNRNPA1, SRSF3, PRPF6, SRSF2, PPIE, DDX39, JMJD6, CPSF7, HNRNPH1, THOC3, PRPF38B	310	262	13588	6.35735	3.46649e-16	1.1555e-16	4.38042e-16
SP_PIR_KEYWORDS	mrna splicing	33	7.38255	1.80002e-18	ZMAT5, TRA2B, U2AF2, LSM6, TRA2A, ZCRB1, SF3B3, SMNDC1, SF3B1, SRSF5, HNRNPK, SRSF9, DHX15, SRRM1, HNRNPC, RBM25, PRPF40A, TFIP11, SNRPA1, PTBP1, SF1, RNPS1, DDX5, HNRNPA1, SRSF3, PRPF6, SRSF2, PPIE, DDX39, JMJD6, HNRNPH1, THOC3, PRPF38B	422	191	17854	7.30977	5.50806e-16	1.83602e-16	2.41263e-15
SP_PIR_KEYWORDS	mrna processing	36	8.05369	4.18781e-18	APOBEC1, ZMAT5, TRA2B, U2AF2, LSM6, TRA2A, ZCRB1, SF3B3, SMNDC1, SF3B1, SRSF5, HNRNPK, SRSF9, DHX15, SRRM1, HNRNPC, RBM25, PRPF40A, TFIP11, SNRPA1, PTBP1, SF1, MTPAP, RNPS1, DDX5, HNRNPA1, SRSF3, PRPF6, SRSF2, PPIE, DDX39, JMJD6, CPSF7, HNRNPH1, THOC3, PRPF38B	422	240	17854	6.34621	1.28147e-15	3.20367e-16	5.61307e-15
GOTERM_BP_FAT	GO:0008380~RNA splicing	32	7.15884	1.92509e-17	ZMAT5, TRA2B, U2AF2, LSM6, TRA2A, ZCRB1, SF3B3, SMNDC1, SF3B1, SRSF5, HNRNPK, SRSF9, DHX15, SRRM1, HNRNPC, PRPF40A, TFIP11, SNRPA1, PTBP1, SF1, RNPS1, DDX5, HNRNPA1, SRSF3, PRPF6, SRSF2, PPIE, DDX39, JMJD6, HNRNPH1, THOC3, PRPF38B	310	201	13588	6.97827	2.48529e-14	6.21321e-15	3.14053e-14
GOTERM_MF_FAT	GO:0003723~RNA binding	57	12.7517	3.6719e-17	APOBEC1, U2AF2, RBM3, LSM6, RBM7, TRMT1, HNRPLL, SMNDC1, RPS3, SRSF5, SRSF8, PCBP2, SRSF9, SRRM1, RPL12, ZRSR2, KHDRBS1, SNRPA1, EXOSC5, PTBP1, SF1, MTPAP, RNASEH2A, MBD2, SRSF3, SRSF2, EIF4A2, CPSF7, TRUB2, THOC3, MATR3, FUS, TRA2B, PABPC4, TRA2A, ZCRB1, RPL37, DUSP11, DAZAP1, HNRNPL, HNRNPK, RNASET2A, EIF3K, HNRNPD, HNRNPC, RPL10A, EWSR1, EPRS, RPS9, RNPS1, DDX5, HNRNPA1, SAFB2, DIS3, PPIE, SON…	312	672	13288	3.61252	1.8029e-14	1.8029e-14	5.27419e-14
SMART	SM00360:RRM	32	7.15884	4.59781e-17	FUS, RBM3, TRA2B, U2AF2, TRA2A, PABPC4, RBM6, ZCRB1, RBM7, HNRPLL, DAZAP1, SRSF6, HNRNPL, SRSF5, SRSF9, HNRNPD, HNRNPC, ZRSR2, ACIN1, SRSF11, EWSR1, RBM25, PTBP1, RNPS1, HNRNPA1, SRSF3, SAFB2, SRSF2, PPIE, CPSF7, HNRNPH1, MATR3	208	212	9131	6.62627	6.80476e-15	6.80476e-15	5.4778e-14
INTERPRO	IPR000504:RNA recognition motif, RNP-1	32	7.15884	1.48182e-16	FUS, RBM3, TRA2B, U2AF2, TRA2A, PABPC4, RBM6, ZCRB1, RBM7, HNRPLL, DAZAP1, SRSF6, HNRNPL, SRSF5, SRSF9, HNRNPD, HNRNPC, ZRSR2, ACIN1, SRSF11, EWSR1, RBM25, PTBP1, RNPS1, HNRNPA1, SRSF3, SAFB2, SRSF2, PPIE, CPSF7, HNRNPH1, MATR3	408	212	17763	6.57159	8.57092e-14	8.57092e-14	1.66533e-13
INTERPRO	IPR012677:Nucleotide-binding, alpha-beta plait	32	7.15884	1.69706e-16	FUS, RBM3, TRA2B, U2AF2, TRA2A, PABPC4, RBM6, ZCRB1, RBM7, HNRPLL, DAZAP1, SRSF6, HNRNPL, SRSF5, SRSF9, HNRNPD, HNRNPC, ZRSR2, ACIN1, SRSF11, EWSR1, RBM25, PTBP1, RNPS1, HNRNPA1, SRSF3, SAFB2, SRSF2, PPIE, CPSF7, HNRNPH1, MATR3	408	213	17763	6.54073	1.71418e-13	8.57092e-14	3.44169e-13
SP_PIR_KEYWORDS	rna-binding	47	10.5145	7.29508e-16	FUS, LSM6, RBM3, TRA2B, U2AF2, TRA2A, ZCRB1, RBM7, RPL37, DUSP11, HNRPLL, RPS3, DAZAP1, HNRNPL, SRSF5, HNRNPK, SRSF9, PCBP2, HNRNPD, SRRM1, HNRNPC, RPL12, ZRSR2, EWSR1, RBM25, KHDRBS1, SNRPA1, EXOSC5, PTBP1, MTPAP, SF1, RPS9, EPRS, RNPS1, DDX5, HNRNPA1, SRSF3, SAFB2, SRSF2, DIS3, PPIE, SON, EIF4A2, CPSF7, HNRNPH1, THOC3, MATR3	422	485	17854	4.09996	2.3781e-13	4.75175e-14	1.04361e-12
KEGG_PATHWAY	mmu03040:Spliceosome	25	5.59284	1.01597e-14	U2AF2, TRA2B, LSM6, TRA2A, SF3B3, SMNDC1, SRSF6, SF3B1, HNRNPK, SRSF5, SRSF9, DHX15, ACIN1, HNRNPC, RBM25, PRPF40A, SNRPA1, DDX5, HNRNPA1, SRSF3, PRPF6, SRSF2, PPIE, THOC3, PRPF38B	156	124	5738	7.41574	1.27676e-12	1.27676e-12	1.18128e-11
GOTERM_CC_FAT	GO:0005681~spliceosome	20	4.47427	3.83155e-11	TFIP11, SNRPA1, ZMAT5, SF1, ZCRB1, DDX5, HNRNPA1, SF3B3, PRPF6, SRSF2, SMNDC1, SF3B1, PPIE, HNRNPK, DHX15, SRRM1, HNRNPC, ZRSR2, HNRNPH1, PRPF38B	283	124	12504	7.12641	1.14564e-08	5.72818e-09	5.11751e-08
SP_PIR_KEYWORDS	Spliceosome	17	3.80313	7.24247e-09	TFIP11, SNRPA1, ZMAT5, SF1, ZCRB1, DDX5, HNRNPA1, SF3B3, SMNDC1, PRPF6, SF3B1, PPIE, HNRNPK, SRRM1, HNRNPC, HNRNPH1, PRPF38B	422	111	17854	6.47961	2.21619e-06	2.77024e-07	9.70735e-06
UP_SEQ_FEATURE	domain:RRM	16	3.57942	4.13733e-08	FUS, RBM3, TRA2B, TRA2A, ZCRB1, RBM7, RNPS1, SRSF3, SRSF2, SAFB2, PPIE, CPSF7, HNRNPC, ZRSR2, RBM25, EWSR1	420	99	16021	6.16489	4.80746e-05	4.80746e-05	6.6619e-05
Annotation Cluster 2	Enrichment Score: 5.900522783680352
Category	Term	Count	%	PValue	Genes	List Total	Pop Hits	Pop Total	Fold Enrichment	Bonferroni	Benjamini	FDR
SP_PIR_KEYWORDS	ribonucleoprotein	29	6.4877	3.84132e-11	RPL17, U2AF2, LSM6, MRPS10, GM15427, RPL37, HNRPLL, RPS3, HNRNPL, MRPL13, HNRNPK, PCBP2, HNRNPD, RPL3, HNRNPC, ZRSR2, RPL12, RPL10A, RPSA, SNRPA1, RPS9, RPS6, HNRNPA1, RPS19, MRPS18B, RPL13A, RPS12, RPS10, HNRNPH1	422	266	17854	4.61253	1.17544e-08	1.95907e-09	5.14866e-08
GOTERM_BP_FAT	GO:0006412~translation	29	6.4877	9.46563e-10	TUFM, RPL17, EEF1B2, RBM3, MRPS10, GM15427, RPL37, KARS, RPS3, MRPL13, TRMT6, LARS, RPL3, EIF3K, RPL12, RPL10A, RPSA, EEF1A1, EPRS, RPS9, EEF2, RPS6, EIF4G2, RPS19, MRPS18B, RPL13A, EIF4A2, RPS12, CARS2	310	319	13588	3.98475	1.22201e-06	2.44403e-07	1.5442e-06
KEGG_PATHWAY	mmu03010:Ribosome	15	3.3557	8.12493e-08	RPL17, RPSA, RPS9, GM15427, RPL37, RPS6, RPS3, MRPL13, RPS19, RPL13A, RPL3, RPS12, RPS10, RPL12, RPL10A	156	89	5738	6.19922	1.01561e-05	5.07807e-06	9.39576e-05
GOTERM_MF_FAT	GO:0003735~structural constituent of ribosome	16	3.57942	2.5353e-06	RPL17, RPSA, MRPS10, RPS9, GM15427, RPL37, RPS6, RPS3, MRPL13, RPS19, MRPS18B, RPL13A, RPS12, RPL3, RPL12, RPL10A	312	151	13288	4.51282	0.00124406	0.000414859	0.00364155
SP_PIR_KEYWORDS	ribosomal protein	17	3.80313	4.73863e-06	RPL17, RPSA, MRPS10, RPS9, GM15427, RPL37, RPS6, RPS3, MRPL13, RPS19, MRPS18B, RPL13A, RPS12, RPL3, RPS10, RPL12, RPL10A	422	177	17854	4.06349	0.00144897	0.000144992	0.00635118
GOTERM_CC_FAT	GO:0005840~ribosome	17	3.80313	7.13198e-06	RPL17, RPSA, MRPS10, RPS9, GM15427, RPL37, RPS6, RPS3, MRPL13, RPS19, MRPS18B, RPL13A, RPS12, RPL3, RPS10, RPL12, RPL10A	283	192	12504	3.9121	0.0021302	0.000426403	0.00952521
GOTERM_CC_FAT	GO:0033279~ribosomal subunit	8	1.78971	0.000688062	RPL17, RPSA, MRPL13, RPS19, RPL13A, MRPS10, RPS9, RPS3	283	66	12504	5.35561	0.186005	0.0185353	0.915094
GOTERM_MF_FAT	GO:0005198~structural molecule activity	18	4.02685	0.0358796	RPL17, RPSA, CLTA, MRPS10, RPS9, GM15427, RPL37, RPS6, TPM1, RPS3, MRPL13, RPS19, MRPS18B, RPL13A, RPS12, RPL3, RPL12, RPL10A	312	450	13288	1.70359	1	0.748435	40.8347
Annotation Cluster 3	Enrichment Score: 4.523256292939252
Category	Term	Count	%	PValue	Genes	List Total	Pop Hits	Pop Total	Fold Enrichment	Bonferroni	Benjamini	FDR
GOTERM_CC_FAT	GO:0070013~intracellular organelle lumen	50	11.1857	6.1558e-06	MORF4L1, COPS5, SENP5, RPS19BP1, SMNDC1, GTF2A2, CREG1, SRRM1, RPL12, ZRSR2, ACIN1, GNL2, ZFP326, EXOSC5, HDAC10, MTA1, MBD2, PECI, ELL2, SRSF2, PPP1CA, RPS19, ZFP655, CFL2, MDM2, NEU1, AKAP8, UGGT1, CLOCK, MATR3, MRPS10, ZCRB1, MINA, HNRNPL, SRRT, MRPL13, HNRNPK, NOM1, TOE1, SUPV3L1, RBM25, PRPF40A, RNPS1, DDX5, HNRNPA1, DIS3, HYOU1, ERP44, CARS2, HNRNPH1	283	1133	12504	1.94986	0.0018389	0.000613341	0.0082215
GOTERM_CC_FAT	GO:0043233~organelle lumen	50	11.1857	6.6196e-06	MORF4L1, COPS5, SENP5, RPS19BP1, SMNDC1, GTF2A2, CREG1, SRRM1, RPL12, ZRSR2, ACIN1, GNL2, ZFP326, EXOSC5, HDAC10, MTA1, MBD2, PECI, ELL2, SRSF2, PPP1CA, RPS19, ZFP655, CFL2, MDM2, NEU1, AKAP8, UGGT1, CLOCK, MATR3, MRPS10, ZCRB1, MINA, HNRNPL, SRRT, MRPL13, HNRNPK, NOM1, TOE1, SUPV3L1, RBM25, PRPF40A, RNPS1, DDX5, HNRNPA1, DIS3, HYOU1, ERP44, CARS2, HNRNPH1	283	1136	12504	1.94471	0.00197731	0.000494695	0.00884093
GOTERM_CC_FAT	GO:0031974~membrane-enclosed lumen	51	11.4094	7.45451e-06	MORF4L1, COPS5, SENP5, RPS19BP1, SMNDC1, CREG1, GTF2A2, SRRM1, RPL12, ZRSR2, ACIN1, GNL2, ZFP326, EXOSC5, HDAC10, MTA1, MBD2, PECI, ELL2, SRSF2, PPP1CA, RPS19, ZFP655, CFL2, MDM2, NEU1, AKAP8, UGGT1, CLOCK, MATR3, MRPS10, ZCRB1, MINA, HNRNPL, SRRT, MRPL13, HNRNPK, NOM1, TOE1, SUPV3L1, RBM25, PRPF40A, AK2, RNPS1, DDX5, HNRNPA1, DIS3, HYOU1, ERP44, CARS2, HNRNPH1	283	1174	12504	1.9194	0.00222642	0.000371415	0.00995594
GOTERM_CC_FAT	GO:0031981~nuclear lumen	41	9.17226	1.72297e-05	MORF4L1, COPS5, ZCRB1, SENP5, RPS19BP1, SMNDC1, HNRNPL, MINA, SRRT, NOM1, HNRNPK, TOE1, GTF2A2, CREG1, SRRM1, RPL12, ZRSR2, ACIN1, GNL2, RBM25, PRPF40A, ZFP326, EXOSC5, HDAC10, MTA1, RNPS1, DDX5, MBD2, HNRNPA1, SRSF2, ELL2, DIS3, PPP1CA, RPS19, ZFP655, CFL2, MDM2, AKAP8, HNRNPH1, MATR3, CLOCK	283	883	12504	2.05157	0.00513847	0.000735688	0.0230099
GOTERM_CC_FAT	GO:0005654~nucleoplasm	25	5.59284	0.00462282	MORF4L1, COPS5, ZCRB1, RPS19BP1, SMNDC1, HNRNPL, SRRT, HNRNPK, TOE1, CREG1, GTF2A2, SRRM1, RBM25, PRPF40A, HDAC10, MTA1, RNPS1, MBD2, HNRNPA1, ELL2, SRSF2, PPP1CA, MDM2, HNRNPH1, CLOCK	283	599	12504	1.84406	0.749783	0.0703222	6.00104
Annotation Cluster 4	Enrichment Score: 3.685612717853664
Category	Term	Count	%	PValue	Genes	List Total	Pop Hits	Pop Total	Fold Enrichment	Bonferroni	Benjamini	FDR
KEGG_PATHWAY	mmu04142:Lysosome	13	2.90828	7.71705e-05	AGA, TCIRG1, CLTA, AP1B1, HEXA, CTSA, GNS, LAMP2, NAGA, CTSD, NEU1, ATP6V0D1, IDUA	156	119	5738	4.01821	0.00960031	0.0032104	0.0892045
SP_PIR_KEYWORDS	lysosome	13	2.90828	0.000158684	AGA, HEXA, CTSA, PNPLA7, GNS, LAMP2, NAGA, CTSD, NEU1, VPS11, DPP7, CLCN7, IDUA	422	144	17854	3.81948	0.0474008	0.00372849	0.21248
GOTERM_CC_FAT	GO:0005764~lysosome	14	3.13199	0.000198102	AGA, HEXA, USE1, CTSA, PNPLA7, GNS, LAMP2, NAGA, CTSD, NEU1, VPS11, CLCN7, DPP7, IDUA	283	178	12504	3.47513	0.057518	0.00656043	0.264266
GOTERM_CC_FAT	GO:0000323~lytic vacuole	14	3.13199	0.000209372	AGA, HEXA, USE1, CTSA, PNPLA7, GNS, LAMP2, NAGA, CTSD, NEU1, VPS11, CLCN7, DPP7, IDUA	283	179	12504	3.45571	0.060689	0.00624131	0.27928
GOTERM_CC_FAT	GO:0005773~vacuole	14	3.13199	0.000734761	AGA, HEXA, USE1, CTSA, PNPLA7, GNS, LAMP2, NAGA, CTSD, NEU1, VPS11, CLCN7, DPP7, IDUA	283	204	12504	3.03222	0.1973	0.0181478	0.97692
Annotation Cluster 5	Enrichment Score: 3.1915704237293214
Category	Term	Count	%	PValue	Genes	List Total	Pop Hits	Pop Total	Fold Enrichment	Bonferroni	Benjamini	FDR
UP_SEQ_FEATURE	domain:RRM 2	11	2.46085	9.84063e-05	HNRNPL, SRSF5, U2AF2, PTBP1, SRSF9, HNRNPD, HNRNPH1, HNRNPA1, HNRPLL, MATR3, DAZAP1	420	88	16021	4.76815	0.108058	0.055573	0.158336
UP_SEQ_FEATURE	domain:RRM 1	11	2.46085	9.84063e-05	HNRNPL, SRSF5, U2AF2, PTBP1, SRSF9, HNRNPD, HNRNPH1, HNRNPA1, HNRPLL, MATR3, DAZAP1	420	88	16021	4.76815	0.108058	0.055573	0.158336
UP_SEQ_FEATURE	domain:RRM 3	5	1.11857	0.0274943	HNRNPL, U2AF2, PTBP1, HNRNPH1, HNRPLL	420	44	16021	4.33469	1	0.972664	36.1678
Annotation Cluster 6	Enrichment Score: 2.8499916142096917
Category	Term	Count	%	PValue	Genes	List Total	Pop Hits	Pop Total	Fold Enrichment	Bonferroni	Benjamini	FDR
GOTERM_BP_FAT	GO:0000375~RNA splicing, via transesterification reactions	6	1.34228	0.00141256	SF3B1, TRA2B, SRRM1, HNRNPA1, PRPF6, SMNDC1	310	37	13588	7.10793	0.838768	0.229489	2.27966
GOTERM_BP_FAT	GO:0000377~RNA splicing, via transesterification reactions with bulged adenosine as nucleophile	6	1.34228	0.00141256	SF3B1, TRA2B, SRRM1, HNRNPA1, PRPF6, SMNDC1	310	37	13588	7.10793	0.838768	0.229489	2.27966
GOTERM_BP_FAT	GO:0000398~nuclear mRNA splicing, via spliceosome	6	1.34228	0.00141256	SF3B1, TRA2B, SRRM1, HNRNPA1, PRPF6, SMNDC1	310	37	13588	7.10793	0.838768	0.229489	2.27966
Annotation Cluster 7	Enrichment Score: 2.177046441186013
Category	Term	Count	%	PValue	Genes	List Total	Pop Hits	Pop Total	Fold Enrichment	Bonferroni	Benjamini	FDR
SP_PIR_KEYWORDS	ubl conjugation	25	5.59284	0.00158177	USP7, TSG101, HIRA, HDGF, RNF181, DTNBP1, TPM1, RPS3, HNRNPK, HSF1, TPP2, H2AFY, ACIN1, HNRNPC, RBM25, BUB3, IRAK1, TMBIM6, HNRNPA1, NKTR, UBE2N, UBE2K, RIPK1, MDM2, EPN1	422	524	17854	2.01851	0.383936	0.0340085	2.09943
SP_PIR_KEYWORDS	isopeptide bond	16	3.57942	0.0025026	TMBIM6, HDGF, HNRNPA1, TPM1, NKTR, RPS3, UBE2N, HNRNPK, HSF1, UBE2K, TPP2, H2AFY, HNRNPC, ACIN1, RBM25, BUB3	422	277	17854	2.44379	0.535482	0.0441012	3.30275
UP_SEQ_FEATURE	cross-link:Glycyl lysine isopeptide (Lys-Gly) (interchain with G-Cter in ubiquitin)	9	2.01342	0.0743579	HNRNPK, TMBIM6, TPP2, ACIN1, TPM1, RBM25, NKTR, BUB3, RPS3	420	168	16021	2.04349	1	0.996345	71.1817
Annotation Cluster 8	Enrichment Score: 2.104741828124608
Category	Term	Count	%	PValue	Genes	List Total	Pop Hits	Pop Total	Fold Enrichment	Bonferroni	Benjamini	FDR
PIR_SUPERFAMILY	PIRSF028911:Caenorhabditis elegans hypothetical protein C44B7.2	3	0.671141	0.00352646	HNRNPL, PTBP1, HNRPLL	202	4	8136	30.2079	0.571664	0.571664	4.45743
INTERPRO	IPR006536:HnRNP-L/PTB/hephaestus splicing factor	3	0.671141	0.00500256	HNRNPL, PTBP1, HNRPLL	408	5	17763	26.1221	0.979176	0.724882	7.37599
UP_SEQ_FEATURE	domain:RRM 3	5	1.11857	0.0274943	HNRNPL, U2AF2, PTBP1, HNRNPH1, HNRPLL	420	44	16021	4.33469	1	0.972664	36.1678
Annotation Cluster 9	Enrichment Score: 2.0975611514110253
Category	Term	Count	%	PValue	Genes	List Total	Pop Hits	Pop Total	Fold Enrichment	Bonferroni	Benjamini	FDR
SMART	SM00356:ZnF_C3H1	6	1.34228	0.00574903	ZMAT5, TOE1, PRR3, ZC3H7A, TRMT1, ZRSR2	208	51	9131	5.16459	0.573998	0.347312	6.6385
INTERPRO	IPR000571:Zinc finger, CCCH-type	6	1.34228	0.00609499	ZMAT5, TOE1, PRR3, ZC3H7A, TRMT1, ZRSR2	408	51	17763	5.12197	0.991082	0.692701	8.91757
UP_SEQ_FEATURE	zinc finger region:C3H1-type	4	0.894855	0.0145462	ZMAT5, TOE1, PRR3, TRMT1	420	20	16021	7.62905	1	0.880967	21.0174
Annotation Cluster 10	Enrichment Score: 2.006597629528366
Category	Term	Count	%	PValue	Genes	List Total	Pop Hits	Pop Total	Fold Enrichment	Bonferroni	Benjamini	FDR
GOTERM_CC_FAT	GO:0005739~mitochondrion	54	12.0805	2.11331e-05	ACOX1, PTGES2, STOML2, TMEM11, HNRPLL, MFF, NDUFS6, ACOT8, TOMM34, SECISBP2, MTPAP, TBRG4, PECI, NDUFA11, PNPLA7, MRPS18B, GRN, CTSD, TXNRD1, SURF1, MECR, TUFM, NDUFB5, MTX1, COX7C, MRPS10, CTSA, SDHAF2, TK2, KARS, 1110008L16RIK, DAZAP1, FIS1, MRPL13, MPV17L2, NUDT9, RNASET2A, RAB11A, SUPV3L1, RPL10A, HSPA9, AP2M1, TCIRG1, ATP5J2, SHMT2, AK2, OCIAD1, SLC25A12, ATP6V1E1, 5033414D02RIK, SMCR7L, CAR…	283	1322	12504	1.80478	0.00629895	0.000789547	0.0282222
GOTERM_CC_FAT	GO:0031966~mitochondrial membrane	18	4.02685	0.00412341	TUFM, NDUFB5, ATP5J2, SHMT2, MTX1, COX7C, STOML2, AK2, TK2, HNRPLL, NDUFA11, SLC25A12, MFF, FIS1, NDUFS6, SPNS1, SURF1, TOMM34	283	368	12504	2.16116	0.709296	0.0700956	5.36919
GOTERM_CC_FAT	GO:0005743~mitochondrial inner membrane	15	3.3557	0.00733241	TUFM, NDUFB5, ATP5J2, SHMT2, MTX1, COX7C, AK2, STOML2, TK2, HNRPLL, NDUFA11, SLC25A12, NDUFS6, SPNS1, SURF1	283	296	12504	2.23904	0.889249	0.0994811	9.36177
GOTERM_CC_FAT	GO:0005740~mitochondrial envelope	18	4.02685	0.00760465	TUFM, NDUFB5, ATP5J2, SHMT2, MTX1, COX7C, STOML2, AK2, TK2, HNRPLL, NDUFA11, SLC25A12, MFF, FIS1, NDUFS6, SPNS1, SURF1, TOMM34	283	391	12504	2.03403	0.897969	0.0985486	9.69321
GOTERM_CC_FAT	GO:0044429~mitochondrial part	22	4.9217	0.00781593	TUFM, NDUFB5, ATP5J2, SHMT2, MTX1, COX7C, MRPS10, STOML2, AK2, TK2, HNRPLL, NDUFA11, SLC25A12, MFF, NDUFS6, FIS1, MRPL13, CARS2, SUPV3L1, SPNS1, SURF1, TOMM34	283	524	12504	1.85504	0.904262	0.096976	9.94966
GOTERM_CC_FAT	GO:0019866~organelle inner membrane	15	3.3557	0.0114251	TUFM, NDUFB5, ATP5J2, SHMT2, MTX1, COX7C, AK2, STOML2, TK2, HNRPLL, NDUFA11, SLC25A12, NDUFS6, SPNS1, SURF1	283	312	12504	2.12422	0.967799	0.133382	14.2277
SP_PIR_KEYWORDS	mitochondrion	30	6.71141	0.0125647	TUFM, NDUFB5, MTX1, COX7C, MRPS10, SDHAF2, TK2, 1110008L16RIK, HNRPLL, MFF, NDUFS6, FIS1, MRPL13, NUDT9, SUPV3L1, HSPA9, TOMM34, ATP5J2, MTPAP, AK2, PECI, NDUFA11, SLC25A12, PNPLA7, MRPS18B, CARS2, SPNS1, MECR, SURF1, D10JHU81E	422	790	17854	1.60664	0.979124	0.148891	15.5893
GOTERM_CC_FAT	GO:0031090~organelle membrane	28	6.26398	0.0265146	TUFM, ACOX1, CLTA, NDUFB5, MTX1, COX7C, STOML2, SGMS1, TK2, HNRPLL, NDUFS6, FIS1, MFF, CEPT1, H13, NECAP2, TOMM34, SHMT2, ATP5J2, AK2, NDUFA11, SLC25A12, PNPLA7, ERP44, LAMP2, SPNS1, ANKFY1, SURF1	283	809	12504	1.52923	0.999676	0.228323	30.1566
GOTERM_CC_FAT	GO:0031967~organelle envelope	19	4.25056	0.0629233	TUFM, NDUFB5, ATP5J2, SHMT2, MTX1, COX7C, STOML2, AK2, TK2, HNRPLL, NDUFA11, SLC25A12, MFF, FIS1, NDUFS6, NUP35, SPNS1, SURF1, TOMM34	283	540	12504	1.55461	1	0.417123	58.0219
GOTERM_CC_FAT	GO:0031975~envelope	19	4.25056	0.0652601	TUFM, NDUFB5, ATP5J2, SHMT2, MTX1, COX7C, STOML2, AK2, TK2, HNRPLL, NDUFA11, SLC25A12, MFF, FIS1, NDUFS6, NUP35, SPNS1, SURF1, TOMM34	283	542	12504	1.54888	1	0.420371	59.3987
SP_PIR_KEYWORDS	mitochondrion inner membrane	8	1.78971	0.142542	SLC25A12, NDUFS6, ATP5J2, NDUFB5, COX7C, SPNS1, SURF1, NDUFA11	422	183	17854	1.84953	1	0.617245	87.2701
Annotation Cluster 11	Enrichment Score: 1.6901589186454324
Category	Term	Count	%	PValue	Genes	List Total	Pop Hits	Pop Total	Fold Enrichment	Bonferroni	Benjamini	FDR
GOTERM_BP_FAT	GO:0006399~tRNA metabolic process	9	2.01342	0.00424313	LSM6, TRMT6, LARS, EPRS, CARS2, TRMT1, TRUB2, 1110008L16RIK, KARS	310	113	13588	3.49106	0.99587	0.422446	6.70172
GOTERM_BP_FAT	GO:0034660~ncRNA metabolic process	12	2.68456	0.00648016	DIS3, LSM6, TRMT6, EXOSC5, LARS, EPRS, CARS2, TRMT1, RPS6, TRUB2, 1110008L16RIK, KARS	310	202	13588	2.6039	0.999774	0.50313	10.0629
GOTERM_BP_FAT	GO:0034470~ncRNA processing	9	2.01342	0.0280436	DIS3, SRRT, LSM6, TRMT6, EXOSC5, TRMT1, RPS6, TRUB2, 1110008L16RIK	310	158	13588	2.49677	1	0.797415	37.1257
SP_PIR_KEYWORDS	trna processing	5	1.11857	0.061268	LSM6, TRMT6, TRMT1, TRUB2, 1110008L16RIK	422	63	17854	3.35778	1	0.443601	57.1486
GOTERM_BP_FAT	GO:0008033~tRNA processing	5	1.11857	0.0749661	LSM6, TRMT6, TRMT1, TRUB2, 1110008L16RIK	310	70	13588	3.13088	1	0.914024	71.9517
Annotation Cluster 12	Enrichment Score: 1.6883244886487658
Category	Term	Count	%	PValue	Genes	List Total	Pop Hits	Pop Total	Fold Enrichment	Bonferroni	Benjamini	FDR
SMART	SM00322:KH	5	1.11857	0.0113489	KHDRBS1, HNRNPK, PCBP2, SF1, RPS3	208	39	9131	5.62808	0.81534	0.430548	12.7143
INTERPRO	IPR004087:K Homology	5	1.11857	0.0118665	KHDRBS1, HNRNPK, PCBP2, SF1, RPS3	408	39	17763	5.58164	0.999901	0.784751	16.6718
INTERPRO	IPR004088:K Homology, type 1	4	0.894855	0.0334088	KHDRBS1, HNRNPK, PCBP2, SF1	408	31	17763	5.61765	1	0.887637	40.4972
INTERPRO	IPR018111:K Homology, type 1, subgroup	4	0.894855	0.0392251	KHDRBS1, HNRNPK, PCBP2, SF1	408	33	17763	5.27718	1	0.907105	45.7386
Annotation Cluster 13	Enrichment Score: 1.5534761746284025
Category	Term	Count	%	PValue	Genes	List Total	Pop Hits	Pop Total	Fold Enrichment	Bonferroni	Benjamini	FDR
GOTERM_BP_FAT	GO:0015031~protein transport	28	6.26398	0.00191484	VPS29, CLTA, APOBEC1, AP1B1, TSG101, MTX1, USE1, SNX4, NAPA, NXT2, FAM125A, NECAP2, RAB11A, NUP35, VPS11, HSPA9, SEC61A2, AP2M1, ZDHHC3, ACTN4, RAB4A, VPS41, STRADB, ATG3, NDUFA11, PREB, TOM1L2, SLC15A4	310	651	13588	1.88526	0.915789	0.266042	3.07844
GOTERM_BP_FAT	GO:0045184~establishment of protein localization	28	6.26398	0.00212611	VPS29, CLTA, APOBEC1, AP1B1, TSG101, MTX1, USE1, SNX4, NAPA, NXT2, FAM125A, NECAP2, RAB11A, NUP35, VPS11, HSPA9, SEC61A2, AP2M1, ZDHHC3, ACTN4, RAB4A, VPS41, STRADB, ATG3, NDUFA11, PREB, TOM1L2, SLC15A4	310	656	13588	1.87089	0.935927	0.2631	3.41257
SP_PIR_KEYWORDS	protein transport	22	4.9217	0.00320762	VPS29, AP1B1, ACTN4, TSG101, RAB4A, MTX1, USE1, VPS41, NAPA, SNX4, ATG3, NXT2, PREB, FAM125A, TOM1L2, NECAP2, RAB11A, SLC15A4, NUP35, VPS11, SEC61A2, AP2M1	422	461	17854	2.01904	0.625854	0.0531525	4.21481
GOTERM_BP_FAT	GO:0008104~protein localization	29	6.4877	0.00716667	VPS29, CLTA, APOBEC1, AP1B1, TSG101, MTX1, USE1, SNX4, NAPA, NXT2, FAM125A, APOE, NECAP2, RAB11A, NUP35, VPS11, HSPA9, SEC61A2, AP2M1, ZDHHC3, ACTN4, RAB4A, VPS41, STRADB, ATG3, NDUFA11, PREB, TOM1L2, SLC15A4	310	753	13588	1.68809	0.999907	0.484825	11.0714
GOTERM_BP_FAT	GO:0046907~intracellular transport	18	4.02685	0.0198619	VPS29, CLTA, NRBP1, ZDHHC3, AP1B1, MTX1, USE1, DSCR3, VPS41, NAPA, STRADB, ERGIC1, HNRNPA1, SLC25A12, TOM1L2, HSPA9, SEC61A2, AP2M1	310	431	13588	1.83058	1	0.726099	27.912
GOTERM_BP_FAT	GO:0006886~intracellular protein transport	11	2.46085	0.0979716	CLTA, ZDHHC3, AP1B1, TOM1L2, MTX1, VPS41, NAPA, STRADB, HSPA9, SEC61A2, AP2M1	310	276	13588	1.74694	1	0.922686	81.4016
SP_PIR_KEYWORDS	transport	45	10.0671	0.131913	VPS29, SLC9A8, RFT1, NDUFB5, AP1B1, TSG101, MTX1, USE1, D6WSU116E, SNX4, NAPA, TPCN1, NXT2, STARD3, FAM125A, NDUFS6, ATP6V0E, APOE, NECAP2, RAB11A, SLC4A2, ATP6V0D1, NUP35, VPS11, SEC61A2, AP2M1, ATP5J2, ACTN4, CLCN4-2, RAB4A, VPS41, HNRNPA1, ATG3, ERGIC1, NDUFA11, ATP6V1C1, SLC25A12, PREB, TOM1L2, ATP6V1E1, SLC15A4, SPNS1, CLCN7, SLC40A1, THOC3	422	1571	17854	1.21188	1	0.594172	84.9844
GOTERM_BP_FAT	GO:0034613~cellular protein localization	11	2.46085	0.141747	CLTA, ZDHHC3, AP1B1, TOM1L2, MTX1, VPS41, NAPA, STRADB, HSPA9, SEC61A2, AP2M1	310	299	13588	1.61256	1	0.945088	91.7392
GOTERM_BP_FAT	GO:0070727~cellular macromolecule localization	11	2.46085	0.146284	CLTA, ZDHHC3, AP1B1, TOM1L2, MTX1, VPS41, NAPA, STRADB, HSPA9, SEC61A2, AP2M1	310	301	13588	1.60184	1	0.948136	92.4235
GOTERM_BP_FAT	GO:0006605~protein targeting	4	0.894855	0.586006	ZDHHC3, MTX1, STRADB, HSPA9	310	133	13588	1.31826	1	0.99959	99.9999
Annotation Cluster 14	Enrichment Score: 1.5303883424820115
Category	Term	Count	%	PValue	Genes	List Total	Pop Hits	Pop Total	Fold Enrichment	Bonferroni	Benjamini	FDR
SMART	SM00543:MIF4G	3	0.671141	0.0290689	EIF4G2, UPF2, NOM1	208	12	9131	10.9748	0.987298	0.516963	29.6339
INTERPRO	IPR016021:MIF4-like, type 1/2/3	3	0.671141	0.0296963	EIF4G2, UPF2, NOM1	408	12	17763	10.8842	1	0.90244	36.9082
INTERPRO	IPR003890:MIF4G-like, type 3	3	0.671141	0.0296963	EIF4G2, UPF2, NOM1	408	12	17763	10.8842	1	0.90244	36.9082
Annotation Cluster 15	Enrichment Score: 1.4116995192161876
Category	Term	Count	%	PValue	Genes	List Total	Pop Hits	Pop Total	Fold Enrichment	Bonferroni	Benjamini	FDR
SMART	SM00165:UBA	5	1.11857	0.0185133	NUB1, UBE2K, NBR1, UBAP2, LATS2	208	45	9131	4.87767	0.937065	0.499133	19.9592
INTERPRO	IPR015940:Ubiquitin-associated/translation elongation factor EF1B, N-terminal, eukaryote	5	1.11857	0.0193211	NUB1, UBE2K, NBR1, UBAP2, LATS2	408	45	17763	4.83742	1	0.883713	25.7758
INTERPRO	IPR000449:Ubiquitin-associated/translation elongation factor EF1B, N-terminal	4	0.894855	0.0558326	NUB1, UBE2K, UBAP2, LATS2	408	38	17763	4.58282	1	0.937466	58.4287
UP_SEQ_FEATURE	domain:UBA	4	0.894855	0.112927	UBE2K, NBR1, UBAP2, LATS2	420	45	16021	3.39069	1	0.998216	85.4774
Annotation Cluster 16	Enrichment Score: 1.381399677799792
Category	Term	Count	%	PValue	Genes	List Total	Pop Hits	Pop Total	Fold Enrichment	Bonferroni	Benjamini	FDR
SMART	SM00064:FYVE	4	0.894855	0.0297388	WDFY2, ZFYVE19, ANKFY1, RUFY2	208	30	9131	5.85321	0.988531	0.471811	30.2101
INTERPRO	IPR000306:Zinc finger, FYVE-type	4	0.894855	0.0306825	WDFY2, ZFYVE19, ANKFY1, RUFY2	408	30	17763	5.8049	1	0.887756	37.8808
INTERPRO	IPR017455:Zinc finger, FYVE-related	4	0.894855	0.0455193	WDFY2, ZFYVE19, ANKFY1, RUFY2	408	35	17763	4.97563	1	0.923387	50.9229
UP_SEQ_FEATURE	zinc finger region:FYVE-type	4	0.894855	0.071778	WDFY2, ZFYVE19, ANKFY1, RUFY2	420	37	16021	4.12381	1	0.99688	69.8608
Annotation Cluster 17	Enrichment Score: 1.2972575874773027
Category	Term	Count	%	PValue	Genes	List Total	Pop Hits	Pop Total	Fold Enrichment	Bonferroni	Benjamini	FDR
SP_PIR_KEYWORDS	mitochondrion	30	6.71141	0.0125647	TUFM, NDUFB5, MTX1, COX7C, MRPS10, SDHAF2, TK2, 1110008L16RIK, HNRPLL, MFF, NDUFS6, FIS1, MRPL13, NUDT9, SUPV3L1, HSPA9, TOMM34, ATP5J2, MTPAP, AK2, PECI, NDUFA11, SLC25A12, PNPLA7, MRPS18B, CARS2, SPNS1, MECR, SURF1, D10JHU81E	422	790	17854	1.60664	0.979124	0.148891	15.5893
SP_PIR_KEYWORDS	transit peptide	17	3.80313	0.0769803	TUFM, NDUFB5, COX7C, MTPAP, SDHAF2, PECI, TK2, 1110008L16RIK, HNRPLL, NDUFS6, MRPS18B, NUDT9, CARS2, SUPV3L1, MECR, HSPA9, D10JHU81E	422	457	17854	1.57382	1	0.484433	65.8249
UP_SEQ_FEATURE	transit peptide:Mitochondrion	17	3.80313	0.132646	TUFM, NDUFB5, COX7C, MTPAP, SDHAF2, PECI, TK2, 1110008L16RIK, HNRPLL, NDUFS6, MRPS18B, NUDT9, CARS2, SUPV3L1, MECR, HSPA9, D10JHU81E	420	449	16021	1.44425	1	0.998659	89.8879
Annotation Cluster 18	Enrichment Score: 1.2345564786253755
Category	Term	Count	%	PValue	Genes	List Total	Pop Hits	Pop Total	Fold Enrichment	Bonferroni	Benjamini	FDR
GOTERM_BP_FAT	GO:0006091~generation of precursor metabolites and energy	16	3.57942	0.000937622	TCIRG1, NDUFB5, PHKG2, SDHAF2, GPI1, NDUFA11, SLC25A12, ATP6V1C1, NDUFS6, PPP1CA, TPI1, ATP6V0E, GOT1, ATP6V1E1, ATP6V0D1, ENO1	310	261	13588	2.68703	0.702112	0.182774	1.51868
GOTERM_CC_FAT	GO:0016469~proton-transporting two-sector ATPase complex	6	1.34228	0.00241983	TCIRG1, ATP6V1C1, ATP5J2, ATP6V0E, ATP6V1E1, ATP6V0D1	283	42	12504	6.31196	0.515388	0.0471462	3.1841
GOTERM_MF_FAT	GO:0015078~hydrogen ion transmembrane transporter activity	8	1.78971	0.00305067	TCIRG1, ATP6V1C1, SLC9A8, ATP6V0E, ATP6V1E1, COX7C, ATP6V0D1, SURF1	312	82	13288	4.1551	0.776907	0.312739	4.29366
GOTERM_MF_FAT	GO:0015077~monovalent inorganic cation transmembrane transporter activity	8	1.78971	0.00424813	TCIRG1, ATP6V1C1, SLC9A8, ATP6V0E, ATP6V1E1, COX7C, ATP6V0D1, SURF1	312	87	13288	3.9163	0.876347	0.341674	5.93166
GOTERM_BP_FAT	GO:0015992~proton transport	6	1.34228	0.00638722	TCIRG1, ATP6V1C1, ATP5J2, ATP6V0E, ATP6V1E1, ATP6V0D1	310	52	13588	5.05757	0.999745	0.528592	9.92553
GOTERM_BP_FAT	GO:0006818~hydrogen transport	6	1.34228	0.00692432	TCIRG1, ATP6V1C1, ATP5J2, ATP6V0E, ATP6V1E1, ATP6V0D1	310	53	13588	4.96214	0.999873	0.498439	10.7166
KEGG_PATHWAY	mmu00190:Oxidative phosphorylation	10	2.23714	0.00825498	TCIRG1, ATP6V1C1, NDUFS6, ATP5J2, ATP6V0E, NDUFB5, ATP6V1E1, COX7C, ATP6V0D1, NDUFA11	156	130	5738	2.82939	0.645184	0.228207	9.14068
GOTERM_BP_FAT	GO:0006119~oxidative phosphorylation	6	1.34228	0.00872382	TCIRG1, ATP6V1C1, ATP6V0E, ATP6V1E1, ATP6V0D1, SDHAF2	310	56	13588	4.69631	0.999988	0.529578	13.3196
GOTERM_BP_FAT	GO:0015986~ATP synthesis coupled proton transport	5	1.11857	0.00959597	TCIRG1, ATP6V1C1, ATP6V0E, ATP6V1E1, ATP6V0D1	310	37	13588	5.92328	0.999996	0.540683	14.5554
GOTERM_BP_FAT	GO:0015985~energy coupled proton transport, down electrochemical gradient	5	1.11857	0.00959597	TCIRG1, ATP6V1C1, ATP6V0E, ATP6V1E1, ATP6V0D1	310	37	13588	5.92328	0.999996	0.540683	14.5554
GOTERM_MF_FAT	GO:0022890~inorganic cation transmembrane transporter activity	9	2.01342	0.00997358	TCIRG1, ATP6V1C1, SLC9A8, ATP6V0E, ATP6V1E1, COX7C, ATP6V0D1, SURF1, SLC40A1	312	127	13288	3.01817	0.992713	0.459468	13.4091
GOTERM_CC_FAT	GO:0033177~proton-transporting two-sector ATPase complex, proton-transporting domain	4	0.894855	0.0127259	TCIRG1, ATP5J2, ATP6V0E, ATP6V0D1	283	22	12504	8.03341	0.978279	0.142024	15.723
GOTERM_BP_FAT	GO:0034220~ion transmembrane transport	5	1.11857	0.0148898	TCIRG1, ATP6V1C1, ATP6V0E, ATP6V1E1, ATP6V0D1	310	42	13588	5.21813	1	0.659029	21.7087
GOTERM_BP_FAT	GO:0009150~purine ribonucleotide metabolic process	8	1.78971	0.0189264	TCIRG1, ATP6V1C1, ADSS, ATP5J2, ATP6V0E, NUDT9, ATP6V1E1, ATP6V0D1	310	119	13588	2.94671	1	0.727011	26.7813
SP_PIR_KEYWORDS	Hydrogen ion transport	5	1.11857	0.0212198	ATP6V1C1, ATP5J2, ATP6V0E, ATP6V1E1, ATP6V0D1	422	45	17854	4.7009	0.998589	0.208953	24.9847
GOTERM_BP_FAT	GO:0009259~ribonucleotide metabolic process	8	1.78971	0.0240522	TCIRG1, ATP6V1C1, ADSS, ATP5J2, ATP6V0E, NUDT9, ATP6V1E1, ATP6V0D1	310	125	13588	2.80526	1	0.760375	32.7785
GOTERM_BP_FAT	GO:0009152~purine ribonucleotide biosynthetic process	7	1.566	0.0352611	TCIRG1, ATP6V1C1, ADSS, ATP5J2, ATP6V0E, ATP6V1E1, ATP6V0D1	310	107	13588	2.86753	1	0.831777	44.3243
GOTERM_BP_FAT	GO:0006754~ATP biosynthetic process	6	1.34228	0.0388667	TCIRG1, ATP6V1C1, ATP5J2, ATP6V0E, ATP6V1E1, ATP6V0D1	310	82	13588	3.20724	1	0.849754	47.6234
GOTERM_BP_FAT	GO:0009260~ribonucleotide biosynthetic process	7	1.566	0.041036	TCIRG1, ATP6V1C1, ADSS, ATP5J2, ATP6V0E, ATP6V1E1, ATP6V0D1	310	111	13588	2.7642	1	0.855137	49.519
GOTERM_MF_FAT	GO:0008553~hydrogen-exporting ATPase activity, phosphorylative mechanism	3	0.671141	0.0412774	ATP6V1C1, ATP6V1E1, ATP6V0D1	312	14	13288	9.12637	1	0.748377	45.4186
GOTERM_BP_FAT	GO:0046034~ATP metabolic process	6	1.34228	0.0542314	TCIRG1, ATP6V1C1, ATP5J2, ATP6V0E, ATP6V1E1, ATP6V0D1	310	90	13588	2.92215	1	0.894544	59.7319
GOTERM_BP_FAT	GO:0009201~ribonucleoside triphosphate biosynthetic process	6	1.34228	0.0607821	TCIRG1, ATP6V1C1, ATP5J2, ATP6V0E, ATP6V1E1, ATP6V0D1	310	93	13588	2.82789	1	0.913982	64.0484
GOTERM_BP_FAT	GO:0009206~purine ribonucleoside triphosphate biosynthetic process	6	1.34228	0.0607821	TCIRG1, ATP6V1C1, ATP5J2, ATP6V0E, ATP6V1E1, ATP6V0D1	310	93	13588	2.82789	1	0.913982	64.0484
GOTERM_CC_FAT	GO:0033176~proton-transporting V-type ATPase complex	3	0.671141	0.0611677	ATP6V1C1, ATP6V0E, ATP6V0D1	283	18	12504	7.36396	1	0.416792	56.9593
GOTERM_BP_FAT	GO:0009145~purine nucleoside triphosphate biosynthetic process	6	1.34228	0.0630612	TCIRG1, ATP6V1C1, ATP5J2, ATP6V0E, ATP6V1E1, ATP6V0D1	310	94	13588	2.7978	1	0.915694	65.4455
GOTERM_BP_FAT	GO:0009142~nucleoside triphosphate biosynthetic process	6	1.34228	0.0653881	TCIRG1, ATP6V1C1, ATP5J2, ATP6V0E, ATP6V1E1, ATP6V0D1	310	95	13588	2.76835	1	0.91745	66.8191
GOTERM_BP_FAT	GO:0006163~purine nucleotide metabolic process	8	1.78971	0.0730122	TCIRG1, ATP6V1C1, ADSS, ATP5J2, ATP6V0E, NUDT9, ATP6V1E1, ATP6V0D1	310	160	13588	2.19161	1	0.913441	70.9694
GOTERM_BP_FAT	GO:0009205~purine ribonucleoside triphosphate metabolic process	6	1.34228	0.0803419	TCIRG1, ATP6V1C1, ATP5J2, ATP6V0E, ATP6V1E1, ATP6V0D1	310	101	13588	2.6039	1	0.923802	74.4958
GOTERM_BP_FAT	GO:0009199~ribonucleoside triphosphate metabolic process	6	1.34228	0.0829978	TCIRG1, ATP6V1C1, ATP5J2, ATP6V0E, ATP6V1E1, ATP6V0D1	310	102	13588	2.57837	1	0.921311	75.6712
GOTERM_BP_FAT	GO:0006164~purine nucleotide biosynthetic process	7	1.566	0.0926038	TCIRG1, ATP6V1C1, ADSS, ATP5J2, ATP6V0E, ATP6V1E1, ATP6V0D1	310	137	13588	2.2396	1	0.930695	79.5114
GOTERM_BP_FAT	GO:0009144~purine nucleoside triphosphate metabolic process	6	1.34228	0.0940794	TCIRG1, ATP6V1C1, ATP5J2, ATP6V0E, ATP6V1E1, ATP6V0D1	310	106	13588	2.48107	1	0.92987	80.0482
GOTERM_BP_FAT	GO:0034654~nucleobase, nucleoside, nucleotide and nucleic acid biosynthetic process	8	1.78971	0.112421	TCIRG1, ATP6V1C1, ADSS, ATP5J2, ATP6V0E, ATP6V1E1, ATP6V0D1, APRT	310	179	13588	1.95898	1	0.929667	85.709
GOTERM_BP_FAT	GO:0034404~nucleobase, nucleoside and nucleotide biosynthetic process	8	1.78971	0.112421	TCIRG1, ATP6V1C1, ADSS, ATP5J2, ATP6V0E, ATP6V1E1, ATP6V0D1, APRT	310	179	13588	1.95898	1	0.929667	85.709
GOTERM_BP_FAT	GO:0009141~nucleoside triphosphate metabolic process	6	1.34228	0.121593	TCIRG1, ATP6V1C1, ATP5J2, ATP6V0E, ATP6V1E1, ATP6V0D1	310	115	13588	2.2869	1	0.932764	87.9366
GOTERM_BP_FAT	GO:0044271~nitrogen compound biosynthetic process	11	2.46085	0.14841	TCIRG1, ATP6V1C1, ADSS, ATP5J2, ATP6V0E, GOT1, ATP6V1E1, AZIN1, ATP6V0D1, APRT, MOCS1	310	302	13588	1.59654	1	0.948328	92.7255
GOTERM_BP_FAT	GO:0009165~nucleotide biosynthetic process	7	1.566	0.205222	TCIRG1, ATP6V1C1, ADSS, ATP5J2, ATP6V0E, ATP6V1E1, ATP6V0D1	310	174	13588	1.76337	1	0.970699	97.6415
GOTERM_BP_FAT	GO:0055085~transmembrane transport	13	2.90828	0.355097	TCIRG1, SLC9A8, CLCN4-2, TPCN1, ATP6V1C1, SLC25A12, ATP6V0E, ATP6V1E1, SPNS1, ATP6V0D1, NUP35, CLCN7, SEC61A2	310	460	13588	1.23874	1	0.994971	99.922
GOTERM_MF_FAT	GO:0015662~ATPase activity, coupled to transmembrane movement of ions, phosphorylative mechanism	3	0.671141	0.386818	ATP6V1C1, ATP6V1E1, ATP6V0D1	312	57	13288	2.24157	1	0.977892	99.9111
GOTERM_MF_FAT	GO:0015405~P-P-bond-hydrolysis-driven transmembrane transporter activity	4	0.894855	0.45932	ATP6V1C1, ATP6V1E1, ATP6V0D1, SEC61A2	312	107	13288	1.59214	1	0.984906	99.9854
GOTERM_MF_FAT	GO:0015399~primary active transmembrane transporter activity	4	0.894855	0.465395	ATP6V1C1, ATP6V1E1, ATP6V0D1, SEC61A2	312	108	13288	1.5774	1	0.985184	99.9876
GOTERM_MF_FAT	GO:0042625~ATPase activity, coupled to transmembrane movement of ions	3	0.671141	0.482714	ATP6V1C1, ATP6V1E1, ATP6V0D1	312	69	13288	1.85173	1	0.987394	99.9923
GOTERM_MF_FAT	GO:0043492~ATPase activity, coupled to movement of substances	3	0.671141	0.666832	ATP6V1C1, ATP6V1E1, ATP6V0D1	312	97	13288	1.31721	1	0.998251	100
GOTERM_MF_FAT	GO:0042626~ATPase activity, coupled to transmembrane movement of substances	3	0.671141	0.666832	ATP6V1C1, ATP6V1E1, ATP6V0D1	312	97	13288	1.31721	1	0.998251	100
GOTERM_MF_FAT	GO:0016820~hydrolase activity, acting on acid anhydrides, catalyzing transmembrane movement of substances	3	0.671141	0.666832	ATP6V1C1, ATP6V1E1, ATP6V0D1	312	97	13288	1.31721	1	0.998251	100
GOTERM_BP_FAT	GO:0015672~monovalent inorganic cation transport	7	1.566	0.690743	TCIRG1, ATP6V1C1, SLC9A8, ATP5J2, ATP6V0E, ATP6V1E1, ATP6V0D1	310	303	13588	1.01263	1	0.999885	100
GOTERM_BP_FAT	GO:0006811~ion transport	15	3.3557	0.750408	TCIRG1, SLC9A8, ATP5J2, CLCN4-2, TECR, TPCN1, ATP6V1C1, SLC25A12, ATP6V0E, SLC26A6, ATP6V1E1, SLC4A2, ATP6V0D1, CLCN7, SLC40A1	310	712	13588	0.923432	1	0.999952	100
SP_PIR_KEYWORDS	ion transport	11	2.46085	0.828111	ATP6V1C1, SLC9A8, ATP5J2, ATP6V0E, CLCN4-2, ATP6V1E1, SLC4A2, ATP6V0D1, CLCN7, SLC40A1, TPCN1	422	543	17854	0.857069	1	0.992542	100
GOTERM_BP_FAT	GO:0006812~cation transport	10	2.23714	0.833322	TCIRG1, ATP6V1C1, SLC9A8, ATP5J2, ATP6V0E, ATP6V1E1, ATP6V0D1, TECR, SLC40A1, TPCN1	310	515	13588	0.851112	1	0.999988	100
Annotation Cluster 19	Enrichment Score: 1.2341148718807018
Category	Term	Count	%	PValue	Genes	List Total	Pop Hits	Pop Total	Fold Enrichment	Bonferroni	Benjamini	FDR
GOTERM_MF_FAT	GO:0008135~translation factor activity, nucleic acid binding	8	1.78971	0.00809964	TUFM, EIF4G2, EEF1A1, EEF1B2, TRMT6, EIF4A2, EIF3K, EEF2	312	98	13288	3.47671	0.981558	0.434726	11.0249
SP_PIR_KEYWORDS	elongation factor	4	0.894855	0.0250378	TUFM, EEF1A1, EEF1B2, EEF2	422	27	17854	6.26786	0.999573	0.234752	28.8133
GOTERM_MF_FAT	GO:0003746~translation elongation factor activity	4	0.894855	0.035205	TUFM, EEF1A1, EEF1B2, EEF2	312	31	13288	5.49545	1	0.769254	40.2372
INTERPRO	IPR004161:Translation elongation factor EFTu/EF1A, domain 2	3	0.671141	0.0567815	TUFM, EEF1A1, EEF2	408	17	17763	7.68296	1	0.929677	59.0624
INTERPRO	IPR000795:Protein synthesis factor, GTP-binding	3	0.671141	0.0629362	TUFM, EEF1A1, EEF2	408	18	17763	7.25613	1	0.938452	62.9589
GOTERM_BP_FAT	GO:0006414~translational elongation	3	0.671141	0.255955	TUFM, EEF1A1, EEF1B2	310	43	13588	3.05806	1	0.983496	99.1959
GOTERM_MF_FAT	GO:0003924~GTPase activity	5	1.11857	0.35177	TUFM, EEF1A1, ARFRP1, EEF2, DNM2	312	128	13288	1.66366	1	0.969481	99.8024
Annotation Cluster 20	Enrichment Score: 1.2332037765402473
Category	Term	Count	%	PValue	Genes	List Total	Pop Hits	Pop Total	Fold Enrichment	Bonferroni	Benjamini	FDR
GOTERM_BP_FAT	GO:0006399~tRNA metabolic process	9	2.01342	0.00424313	LSM6, TRMT6, LARS, EPRS, CARS2, TRMT1, TRUB2, 1110008L16RIK, KARS	310	113	13588	3.49106	0.99587	0.422446	6.70172
INTERPRO	IPR001412:Aminoacyl-tRNA synthetase, class I, conserved site	5	1.11857	0.00731585	ACOX1, LAMP2, LARS, EPRS, CARS2	408	34	17763	6.40247	0.996547	0.678166	10.612
UP_SEQ_FEATURE	short sequence motif:"KMSKS" region	3	0.671141	0.0572397	LARS, EPRS, CARS2	420	15	16021	7.62905	1	0.998024	61.2911
INTERPRO	IPR014729:Rossmann-like alpha/beta/alpha sandwich fold	4	0.894855	0.0632703	LARS, EPRS, CARS2, PCYT2	408	40	17763	4.35368	1	0.929751	63.1602
SP_PIR_KEYWORDS	Aminoacyl-tRNA synthetase	4	0.894855	0.0637352	LARS, EPRS, CARS2, KARS	422	39	17854	4.33929	1	0.447174	58.6338
UP_SEQ_FEATURE	short sequence motif:"HIGH" region	3	0.671141	0.0716636	LARS, EPRS, CARS2	420	17	16021	6.73151	1	0.997913	69.8009
GOTERM_BP_FAT	GO:0043038~amino acid activation	4	0.894855	0.0865216	LARS, EPRS, CARS2, KARS	310	46	13588	3.8115	1	0.925445	77.1523
GOTERM_BP_FAT	GO:0043039~tRNA aminoacylation	4	0.894855	0.0865216	LARS, EPRS, CARS2, KARS	310	46	13588	3.8115	1	0.925445	77.1523
GOTERM_BP_FAT	GO:0006418~tRNA aminoacylation for protein translation	4	0.894855	0.0865216	LARS, EPRS, CARS2, KARS	310	46	13588	3.8115	1	0.925445	77.1523
GOTERM_MF_FAT	GO:0004812~aminoacyl-tRNA ligase activity	4	0.894855	0.101858	LARS, EPRS, CARS2, KARS	312	48	13288	3.54915	1	0.878746	78.627
GOTERM_MF_FAT	GO:0016876~ligase activity, forming aminoacyl-tRNA and related compounds	4	0.894855	0.101858	LARS, EPRS, CARS2, KARS	312	48	13288	3.54915	1	0.878746	78.627
GOTERM_MF_FAT	GO:0016875~ligase activity, forming carbon-oxygen bonds	4	0.894855	0.101858	LARS, EPRS, CARS2, KARS	312	48	13288	3.54915	1	0.878746	78.627
KEGG_PATHWAY	mmu00970:Aminoacyl-tRNA biosynthesis	4	0.894855	0.103475	LARS, EPRS, CARS2, KARS	156	42	5738	3.50305	0.999999	0.818538	71.7236
SP_PIR_KEYWORDS	ligase	11	2.46085	0.149426	UBE2N, ADSS, UBE2D3, UBE2K, LARS, EPRS, MDM2, CARS2, RNF149, RNF181, KARS	422	290	17854	1.60479	1	0.628602	88.5736
Annotation Cluster 21	Enrichment Score: 1.188463769743998
Category	Term	Count	%	PValue	Genes	List Total	Pop Hits	Pop Total	Fold Enrichment	Bonferroni	Benjamini	FDR
GOTERM_BP_FAT	GO:0009057~macromolecule catabolic process	25	5.59284	0.0142881	USP7, LSM6, USE1, UFC1, BAP1, SENP5, RNF181, WDYHV1, ARIH2, UBE2D3, BTBD1, APOE, RNF149, AUP1, PAN3, UFSP2, SMG5, RNPS1, ATG3, UBL5, UBE2N, UBE2K, FBXO18, PSMA3, MDM2	310	654	13588	1.67555	1	0.664751	20.925
GOTERM_BP_FAT	GO:0044265~cellular macromolecule catabolic process	23	5.14541	0.0219677	USP7, UFSP2, PAN3, SMG5, LSM6, BAP1, UFC1, RNPS1, RNF181, SENP5, ATG3, UBL5, UBE2N, UBE2D3, ARIH2, APOE, BTBD1, UBE2K, FBXO18, PSMA3, MDM2, RNF149, AUP1	310	609	13588	1.65541	1	0.744759	30.3975
GOTERM_BP_FAT	GO:0030163~protein catabolic process	20	4.47427	0.0509414	USP7, UFSP2, USE1, BAP1, UFC1, RNF181, SENP5, ATG3, WDYHV1, UBL5, UBE2N, UBE2D3, ARIH2, BTBD1, UBE2K, FBXO18, PSMA3, MDM2, RNF149, AUP1	310	556	13588	1.5767	1	0.894599	57.3847
SP_PIR_KEYWORDS	ubl conjugation pathway	18	4.02685	0.0676837	USP7, ZFAND5, UFSP2, BAP1, UFC1, RNF181, SENP5, ATG3, UBL5, UBE2N, ARIH2, UBE2D3, BTBD1, UBE2K, FBXO18, MDM2, RNF149, AUP1	422	484	17854	1.57344	1	0.458129	60.9118
GOTERM_BP_FAT	GO:0043632~modification-dependent macromolecule catabolic process	18	4.02685	0.0725998	USP7, UFSP2, BAP1, UFC1, RNF181, SENP5, ATG3, UBL5, UBE2N, ARIH2, UBE2D3, BTBD1, UBE2K, FBXO18, PSMA3, MDM2, RNF149, AUP1	310	508	13588	1.55311	1	0.917499	70.7581
GOTERM_BP_FAT	GO:0019941~modification-dependent protein catabolic process	18	4.02685	0.0725998	USP7, UFSP2, BAP1, UFC1, RNF181, SENP5, ATG3, UBL5, UBE2N, ARIH2, UBE2D3, BTBD1, UBE2K, FBXO18, PSMA3, MDM2, RNF149, AUP1	310	508	13588	1.55311	1	0.917499	70.7581
GOTERM_BP_FAT	GO:0051603~proteolysis involved in cellular protein catabolic process	18	4.02685	0.10247	USP7, UFSP2, BAP1, UFC1, RNF181, SENP5, ATG3, UBL5, UBE2N, ARIH2, UBE2D3, BTBD1, UBE2K, FBXO18, PSMA3, MDM2, RNF149, AUP1	310	534	13588	1.47749	1	0.924573	82.8582
GOTERM_BP_FAT	GO:0044257~cellular protein catabolic process	18	4.02685	0.106003	USP7, UFSP2, BAP1, UFC1, RNF181, SENP5, ATG3, UBL5, UBE2N, ARIH2, UBE2D3, BTBD1, UBE2K, FBXO18, PSMA3, MDM2, RNF149, AUP1	310	537	13588	1.46924	1	0.927935	83.9265
GOTERM_BP_FAT	GO:0006508~proteolysis	27	6.04027	0.324882	USP7, BAP1, UFC1, CTSA, RNF181, SENP5, ARIH2, UBE2D3, BTBD1, TPP2, DPP8, PCSK7, RNF149, DPP7, AUP1, UFSP2, SEC11C, CFB, ATG3, UBL5, UBE2N, UBE2K, FBXO18, PSMA3, CTSD, MDM2, MBTPS1	310	1034	13588	1.14456	1	0.99373	99.8354
Annotation Cluster 22	Enrichment Score: 1.1750570477755515
Category	Term	Count	%	PValue	Genes	List Total	Pop Hits	Pop Total	Fold Enrichment	Bonferroni	Benjamini	FDR
GOTERM_CC_FAT	GO:0016607~nuclear speck	7	1.566	0.0160173	TOE1, SRRM1, RNPS1, RBM25, SRSF2, SMNDC1, PRPF40A	283	90	12504	3.43651	0.991997	0.158379	19.3992
GOTERM_CC_FAT	GO:0016604~nuclear body	7	1.566	0.102162	TOE1, SRRM1, RNPS1, RBM25, SRSF2, SMNDC1, PRPF40A	283	142	12504	2.17807	1	0.571707	76.2917
GOTERM_CC_FAT	GO:0044451~nucleoplasm part	16	3.57942	0.182369	MORF4L1, COPS5, HDAC10, MTA1, RNPS1, MBD2, SRSF2, ELL2, SMNDC1, TOE1, CREG1, GTF2A2, SRRM1, RBM25, CLOCK, PRPF40A	283	513	12504	1.37805	1	0.714697	93.2064
Annotation Cluster 23	Enrichment Score: 1.1166204738644834
Category	Term	Count	%	PValue	Genes	List Total	Pop Hits	Pop Total	Fold Enrichment	Bonferroni	Benjamini	FDR
GOTERM_MF_FAT	GO:0000166~nucleotide binding	95	21.2528	6.87144e-10	ACOX1, NRBP1, U2AF2, RBM3, RBM6, RBM7, NT5C3L, CLK1, LATS2, HNRPLL, SRSF6, MCM7, SRSF5, NUBP2, ACTR1A, SRSF9, NT5C2, ILK, ACIN1, ZRSR2, GNL2, VPS11, IRAK1, PAN3, CSNK1G2, RAB4A, PHKG2, PTBP1, MTPAP, TBRG4, RPS6KC1, EEF2, MBD2, SRSF3, SRSF2, UBE2N, DDX39, UBE2K, FBXO18, RIPK1, EIF4A2, CPSF7, TXNRD1, NKIRAS1, MATR3, TOP3B, XDH, FUS, TUFM, ADSS, TRA2B, PFKFB2, CHKB, ARFRP1, PABPC4, TRA2A, MAPKAPK3, …	312	2183	13288	1.85342	3.37387e-07	1.68694e-07	9.86988e-07
SP_PIR_KEYWORDS	nucleotide-binding	54	12.0805	0.0103752	CLK1, NT5C3L, LATS2, MCM7, NUBP2, ACTR1A, ILK, NT5C2, GNL2, VPS11, IRAK1, CSNK1G2, RAB4A, PHKG2, MTPAP, RPS6KC1, EEF2, UBE2N, DDX39, UBE2K, FBXO18, RIPK1, EIF4A2, NKIRAS1, TOP3B, TUFM, ADSS, CHKB, PFKFB2, ARFRP1, MAPKAPK3, HDGF, TK2, KARS, UBE2D3, LARS, DHX15, RAB11A, SUPV3L1, HSPA9, MOCS1, EEF1A1, MAP2K2, CLCN4-2, AK2, EPRS, STRADB, DDX5, HYOU1, CSNK1E, JAK1, CARS2, CLCN7, DNM2	422	1631	17854	1.40076	0.958886	0.12956	13.0459
GOTERM_MF_FAT	GO:0017076~purine nucleotide binding	58	12.9754	0.0206254	ACOX1, NRBP1, CLK1, LATS2, MCM7, NUBP2, ACTR1A, ILK, GNL2, IRAK1, PAN3, CSNK1G2, RAB4A, PHKG2, MTPAP, RPS6KC1, TBRG4, EEF2, UBE2N, DDX39, UBE2K, FBXO18, RIPK1, EIF4A2, TXNRD1, NKIRAS1, TOP3B, TUFM, XDH, ADSS, CHKB, PFKFB2, ARFRP1, MAPKAPK3, TK2, KARS, UBE2D3, DHX15, LARS, RAB11A, SUPV3L1, HSPA9, MOCS1, EEF1A1, ALPK1, MAP2K2, CLCN4-2, AK2, EPRS, STRADB, DDX5, APRT, HYOU1, CSNK1E, JAK1, CARS2, CLCN…	312	1871	13288	1.32026	0.999964	0.640592	25.8703
GOTERM_MF_FAT	GO:0032555~purine ribonucleotide binding	55	12.3043	0.0301775	NRBP1, CLK1, LATS2, MCM7, NUBP2, ACTR1A, ILK, GNL2, IRAK1, PAN3, CSNK1G2, RAB4A, PHKG2, MTPAP, RPS6KC1, TBRG4, EEF2, UBE2N, DDX39, UBE2K, FBXO18, RIPK1, EIF4A2, NKIRAS1, TOP3B, TUFM, ADSS, CHKB, PFKFB2, ARFRP1, MAPKAPK3, TK2, KARS, UBE2D3, LARS, DHX15, RAB11A, SUPV3L1, HSPA9, MOCS1, EEF1A1, ALPK1, MAP2K2, CLCN4-2, AK2, EPRS, STRADB, DDX5, APRT, HYOU1, CSNK1E, JAK1, CARS2, CLCN7, DNM2	312	1796	13288	1.30425	1	0.745322	35.6049
GOTERM_MF_FAT	GO:0032553~ribonucleotide binding	55	12.3043	0.0301775	NRBP1, CLK1, LATS2, MCM7, NUBP2, ACTR1A, ILK, GNL2, IRAK1, PAN3, CSNK1G2, RAB4A, PHKG2, MTPAP, RPS6KC1, TBRG4, EEF2, UBE2N, DDX39, UBE2K, FBXO18, RIPK1, EIF4A2, NKIRAS1, TOP3B, TUFM, ADSS, CHKB, PFKFB2, ARFRP1, MAPKAPK3, TK2, KARS, UBE2D3, LARS, DHX15, RAB11A, SUPV3L1, HSPA9, MOCS1, EEF1A1, ALPK1, MAP2K2, CLCN4-2, AK2, EPRS, STRADB, DDX5, APRT, HYOU1, CSNK1E, JAK1, CARS2, CLCN7, DNM2	312	1796	13288	1.30425	1	0.745322	35.6049
GOTERM_MF_FAT	GO:0030554~adenyl nucleotide binding	47	10.5145	0.046354	XDH, ACOX1, NRBP1, CHKB, PFKFB2, MAPKAPK3, CLK1, TK2, LATS2, KARS, UBE2D3, MCM7, NUBP2, ACTR1A, ILK, DHX15, LARS, SUPV3L1, HSPA9, IRAK1, ALPK1, PAN3, CLCN4-2, MAP2K2, CSNK1G2, PHKG2, MTPAP, RPS6KC1, AK2, TBRG4, EPRS, STRADB, DDX5, APRT, UBE2N, DDX39, HYOU1, CSNK1E, UBE2K, FBXO18, EIF4A2, RIPK1, JAK1, TXNRD1, CARS2, CLCN7, TOP3B	312	1535	13288	1.30405	1	0.746105	49.4262
GOTERM_MF_FAT	GO:0001883~purine nucleoside binding	47	10.5145	0.0521185	XDH, ACOX1, NRBP1, CHKB, PFKFB2, MAPKAPK3, CLK1, TK2, LATS2, KARS, UBE2D3, MCM7, NUBP2, ACTR1A, ILK, DHX15, LARS, SUPV3L1, HSPA9, IRAK1, ALPK1, PAN3, CLCN4-2, MAP2K2, CSNK1G2, PHKG2, MTPAP, RPS6KC1, AK2, TBRG4, EPRS, STRADB, DDX5, APRT, UBE2N, DDX39, HYOU1, CSNK1E, UBE2K, FBXO18, EIF4A2, RIPK1, JAK1, TXNRD1, CARS2, CLCN7, TOP3B	312	1548	13288	1.2931	1	0.767779	53.6442
GOTERM_MF_FAT	GO:0001882~nucleoside binding	47	10.5145	0.0569067	XDH, ACOX1, NRBP1, CHKB, PFKFB2, MAPKAPK3, CLK1, TK2, LATS2, KARS, UBE2D3, MCM7, NUBP2, ACTR1A, ILK, DHX15, LARS, SUPV3L1, HSPA9, IRAK1, ALPK1, PAN3, CLCN4-2, MAP2K2, CSNK1G2, PHKG2, MTPAP, RPS6KC1, AK2, TBRG4, EPRS, STRADB, DDX5, APRT, UBE2N, DDX39, HYOU1, CSNK1E, UBE2K, FBXO18, EIF4A2, RIPK1, JAK1, TXNRD1, CARS2, CLCN7, TOP3B	312	1558	13288	1.2848	1	0.76269	56.8965
GOTERM_MF_FAT	GO:0032559~adenyl ribonucleotide binding	44	9.8434	0.0665705	NRBP1, CHKB, PFKFB2, MAPKAPK3, CLK1, TK2, LATS2, KARS, UBE2D3, MCM7, NUBP2, ACTR1A, ILK, DHX15, LARS, SUPV3L1, HSPA9, IRAK1, ALPK1, PAN3, CLCN4-2, MAP2K2, CSNK1G2, PHKG2, MTPAP, RPS6KC1, AK2, TBRG4, EPRS, STRADB, DDX5, APRT, UBE2N, DDX39, HYOU1, CSNK1E, UBE2K, FBXO18, EIF4A2, RIPK1, JAK1, CARS2, CLCN7, TOP3B	312	1460	13288	1.28353	1	0.800254	62.824
GOTERM_MF_FAT	GO:0005524~ATP binding	43	9.61969	0.0800717	NRBP1, CHKB, PFKFB2, MAPKAPK3, CLK1, TK2, LATS2, KARS, UBE2D3, MCM7, NUBP2, ACTR1A, ILK, DHX15, LARS, SUPV3L1, HSPA9, IRAK1, ALPK1, PAN3, CLCN4-2, MAP2K2, CSNK1G2, PHKG2, MTPAP, RPS6KC1, AK2, TBRG4, EPRS, STRADB, DDX5, UBE2N, DDX39, HYOU1, CSNK1E, UBE2K, FBXO18, EIF4A2, RIPK1, JAK1, CARS2, CLCN7, TOP3B	312	1443	13288	1.26913	1	0.831645	69.8439
SP_PIR_KEYWORDS	atp-binding	39	8.72483	0.0904702	CHKB, PFKFB2, MAPKAPK3, CLK1, TK2, LATS2, KARS, UBE2D3, MCM7, NUBP2, ACTR1A, ILK, DHX15, LARS, SUPV3L1, HSPA9, IRAK1, CLCN4-2, MAP2K2, CSNK1G2, PHKG2, MTPAP, EPRS, AK2, RPS6KC1, STRADB, DDX5, UBE2N, DDX39, HYOU1, CSNK1E, UBE2K, FBXO18, EIF4A2, RIPK1, JAK1, CARS2, CLCN7, TOP3B	422	1287	17854	1.28206	1	0.524805	71.9451
GOTERM_BP_FAT	GO:0016310~phosphorylation	23	5.14541	0.0942877	TCIRG1, IRAK1, ALPK1, PAN3, NRBP1, MAP2K2, CSNK1G2, PHKG2, MAPKAPK3, RPS6KC1, CLK1, STRADB, SDHAF2, LATS2, ATP6V1C1, ATP6V0E, HSF1, CSNK1E, RIPK1, ATP6V1E1, ILK, JAK1, ATP6V0D1	310	718	13588	1.4041	1	0.926409	80.1229
GOTERM_BP_FAT	GO:0006793~phosphorus metabolic process	26	5.81655	0.13004	ILKAP, NRBP1, MAPKAPK3, CLK1, DUSP11, SDHAF2, LATS2, ATP6V0E, HSF1, ILK, ATP6V0D1, TCIRG1, IRAK1, ALPK1, PAN3, CSNK1G2, MAP2K2, PHKG2, RPS6KC1, STRADB, ATP6V1C1, PPP1CA, CSNK1E, ATP6V1E1, RIPK1, JAK1	310	866	13588	1.31598	1	0.939801	89.6959
GOTERM_BP_FAT	GO:0006796~phosphate metabolic process	26	5.81655	0.13004	ILKAP, NRBP1, MAPKAPK3, CLK1, DUSP11, SDHAF2, LATS2, ATP6V0E, HSF1, ILK, ATP6V0D1, TCIRG1, IRAK1, ALPK1, PAN3, CSNK1G2, MAP2K2, PHKG2, RPS6KC1, STRADB, ATP6V1C1, PPP1CA, CSNK1E, ATP6V1E1, RIPK1, JAK1	310	866	13588	1.31598	1	0.939801	89.6959
GOTERM_MF_FAT	GO:0004674~protein serine/threonine kinase activity	14	3.13199	0.192115	IRAK1, ALPK1, NRBP1, CSNK1G2, MAP2K2, PHKG2, MAPKAPK3, RPS6KC1, STRADB, CLK1, LATS2, CSNK1E, RIPK1, ILK	312	421	13288	1.41629	1	0.945506	95.3313
INTERPRO	IPR008271:Serine/threonine protein kinase, active site	12	2.68456	0.205591	IRAK1, MAP2K2, CSNK1G2, CSNK1E, PHKG2, RIPK1, ILK, MAPKAPK3, RPS6KC1, STRADB, CLK1, LATS2	408	360	17763	1.45123	1	0.996758	97.0293
INTERPRO	IPR017442:Serine/threonine protein kinase-related	12	2.68456	0.241179	IRAK1, NRBP1, MAP2K2, CSNK1G2, CSNK1E, PHKG2, RIPK1, MAPKAPK3, RPS6KC1, STRADB, CLK1, LATS2	408	374	17763	1.3969	1	0.99843	98.5252
INTERPRO	IPR000719:Protein kinase, core	15	3.3557	0.242914	IRAK1, PAN3, NRBP1, CSNK1G2, MAP2K2, PHKG2, MAPKAPK3, RPS6KC1, STRADB, CLK1, LATS2, CSNK1E, RIPK1, ILK, JAK1	408	491	17763	1.33004	1	0.997841	98.5758
UP_SEQ_FEATURE	nucleotide phosphate-binding region:ATP	28	6.26398	0.26671	PFKFB2, CHKB, MAPKAPK3, CLK1, TK2, LATS2, KARS, MCM7, NUBP2, ILK, DHX15, SUPV3L1, IRAK1, MAP2K2, CSNK1G2, CLCN4-2, PHKG2, EPRS, AK2, RPS6KC1, STRADB, DDX5, DDX39, CSNK1E, RIPK1, EIF4A2, JAK1, CLCN7	420	907	16021	1.17758	1	0.999771	99.3229
GOTERM_MF_FAT	GO:0004672~protein kinase activity	17	3.80313	0.29085	IRAK1, ALPK1, PAN3, NRBP1, CSNK1G2, MAP2K2, PHKG2, MAPKAPK3, RPS6KC1, TBRG4, STRADB, CLK1, LATS2, CSNK1E, RIPK1, ILK, JAK1	312	583	13288	1.2419	1	0.958579	99.2821
SP_PIR_KEYWORDS	serine/threonine-protein kinase	12	2.68456	0.298232	IRAK1, ALPK1, MAP2K2, CSNK1G2, CSNK1E, PHKG2, RIPK1, ILK, MAPKAPK3, RPS6KC1, CLK1, LATS2	422	384	17854	1.32213	1	0.801601	99.1321
UP_SEQ_FEATURE	binding site:ATP	17	3.80313	0.352072	IRAK1, CSNK1G2, MAP2K2, PHKG2, CHKB, MAPKAPK3, EPRS, RPS6KC1, STRADB, CLK1, LATS2, CSNK1E, RIPK1, ILK, LARS, JAK1, CARS2	420	545	16021	1.18985	1	0.999949	99.9077
GOTERM_BP_FAT	GO:0006468~protein amino acid phosphorylation	17	3.80313	0.387931	IRAK1, ALPK1, PAN3, NRBP1, CSNK1G2, MAP2K2, PHKG2, MAPKAPK3, RPS6KC1, STRADB, CLK1, LATS2, HSF1, CSNK1E, RIPK1, ILK, JAK1	310	640	13588	1.16429	1	0.996334	99.9667
SP_PIR_KEYWORDS	kinase	19	4.25056	0.397567	IRAK1, ALPK1, CSNK1G2, MAP2K2, PHKG2, CHKB, PFKFB2, MAPKAPK3, AK2, RPS6KC1, SGMS1, CLK1, TK2, LATS2, CSNK1E, RIPK1, ILK, JAK1, AKAP8	422	707	17854	1.13699	1	0.86654	99.8878
UP_SEQ_FEATURE	active site:Proton acceptor	19	4.25056	0.46511	XDH, IRAK1, ACOX1, CSNK1G2, MAP2K2, PHKG2, MAPKAPK3, RPS6KC1, ERI3, CLK1, LATS2, DHRS3, TPI1, CSNK1E, RIPK1, JAK1, TXNRD1, NEU1, ENO1	420	662	16021	1.0948	1	0.999998	99.9958
INTERPRO	IPR017441:Protein kinase, ATP binding site	12	2.68456	0.496253	IRAK1, MAP2K2, CSNK1G2, CSNK1E, PHKG2, ILK, MAPKAPK3, RPS6KC1, JAK1, STRADB, CLK1, LATS2	408	467	17763	1.11872	1	0.999962	99.9972
UP_SEQ_FEATURE	domain:Protein kinase	13	2.90828	0.593157	IRAK1, PAN3, NRBP1, CSNK1G2, MAP2K2, PHKG2, MAPKAPK3, STRADB, CLK1, LATS2, CSNK1E, RIPK1, ILK	420	476	16021	1.04178	1	1	99.9999
SMART	SM00220:S_TKc	5	1.11857	0.856405	MAP2K2, PHKG2, MAPKAPK3, CLK1, LATS2	208	265	9131	0.828284	1	0.999996	100
INTERPRO	IPR002290:Serine/threonine protein kinase	5	1.11857	0.860111	MAP2K2, PHKG2, MAPKAPK3, CLK1, LATS2	408	265	17763	0.821448	1	1	100
Annotation Cluster 24	Enrichment Score: 1.0524667953673368
Category	Term	Count	%	PValue	Genes	List Total	Pop Hits	Pop Total	Fold Enrichment	Bonferroni	Benjamini	FDR
UP_SEQ_FEATURE	zinc finger region:RanBP2-type	3	0.671141	0.0572397	FUS, MDM2, EWSR1	420	15	16021	7.62905	1	0.998024	61.2911
SMART	SM00547:ZnF_RBZ	3	0.671141	0.109247	FUS, MDM2, EWSR1	208	25	9131	5.26788	1	0.759929	74.7993
INTERPRO	IPR001876:Zinc finger, RanBP2-type	3	0.671141	0.111299	FUS, MDM2, EWSR1	408	25	17763	5.22441	1	0.973844	83.5154
Annotation Cluster 25	Enrichment Score: 0.9738723555173548
Category	Term	Count	%	PValue	Genes	List Total	Pop Hits	Pop Total	Fold Enrichment	Bonferroni	Benjamini	FDR
KEGG_PATHWAY	mmu03018:RNA degradation	6	1.34228	0.0223336	DIS3, LSM6, EXOSC5, EDC4, HSPA9, ENO1	156	60	5738	3.67821	0.940593	0.431452	22.987
GOTERM_BP_FAT	GO:0034470~ncRNA processing	9	2.01342	0.0280436	DIS3, SRRT, LSM6, TRMT6, EXOSC5, TRMT1, RPS6, TRUB2, 1110008L16RIK	310	158	13588	2.49677	1	0.797415	37.1257
GOTERM_BP_FAT	GO:0022613~ribonucleoprotein complex biogenesis	7	1.566	0.0926038	DIS3, MINA, LSM6, EXOSC5, GNL2, RPS6, SMNDC1	310	137	13588	2.2396	1	0.930695	79.5114
GOTERM_BP_FAT	GO:0042254~ribosome biogenesis	6	1.34228	0.112037	DIS3, MINA, LSM6, EXOSC5, GNL2, RPS6	310	112	13588	2.34816	1	0.932207	85.6078
GOTERM_BP_FAT	GO:0006364~rRNA processing	4	0.894855	0.237019	DIS3, LSM6, EXOSC5, RPS6	310	74	13588	2.36931	1	0.979359	98.7884
GOTERM_BP_FAT	GO:0016072~rRNA metabolic process	4	0.894855	0.243093	DIS3, LSM6, EXOSC5, RPS6	310	75	13588	2.33772	1	0.980769	98.9365
SP_PIR_KEYWORDS	rrna processing	3	0.671141	0.40696	DIS3, LSM6, EXOSC5	422	59	17854	2.15126	1	0.867853	99.9091
Annotation Cluster 26	Enrichment Score: 0.9606622468383172
Category	Term	Count	%	PValue	Genes	List Total	Pop Hits	Pop Total	Fold Enrichment	Bonferroni	Benjamini	FDR
GOTERM_BP_FAT	GO:0006402~mRNA catabolic process	4	0.894855	0.069818	PAN3, SMG5, LSM6, RNPS1	310	42	13588	4.1745	1	0.919966	69.2938
GOTERM_BP_FAT	GO:0006401~RNA catabolic process	4	0.894855	0.0954485	PAN3, SMG5, LSM6, RNPS1	310	48	13588	3.65269	1	0.921084	80.5345
SP_PIR_KEYWORDS	nonsense-mediated mrna decay	3	0.671141	0.116721	PAN3, SMG5, RNPS1	422	25	17854	5.07697	1	0.554279	81.0534
GOTERM_BP_FAT	GO:0000184~nuclear-transcribed mRNA catabolic process, nonsense-mediated decay	3	0.671141	0.117324	PAN3, SMG5, RNPS1	310	26	13588	5.05757	1	0.931793	86.9436
GOTERM_BP_FAT	GO:0000956~nuclear-transcribed mRNA catabolic process	3	0.671141	0.172353	PAN3, SMG5, RNPS1	310	33	13588	3.98475	1	0.963125	95.4317
Annotation Cluster 27	Enrichment Score: 0.9398816974559442
Category	Term	Count	%	PValue	Genes	List Total	Pop Hits	Pop Total	Fold Enrichment	Bonferroni	Benjamini	FDR
INTERPRO	IPR002130:Peptidyl-prolyl cis-trans isomerase, cyclophilin-type	3	0.671141	0.0567815	PPIE, PPID, NKTR	408	17	17763	7.68296	1	0.929677	59.0624
GOTERM_BP_FAT	GO:0006457~protein folding	7	1.566	0.0698676	ERP44, PPIE, PFDN5, PPID, DNAJC5, NKTR, HSPA9	310	127	13588	2.41595	1	0.914621	69.3205
UP_SEQ_FEATURE	domain:PPIase cyclophilin-type	3	0.671141	0.0716636	PPIE, PPID, NKTR	420	17	16021	6.73151	1	0.997913	69.8009
SP_PIR_KEYWORDS	Rotamase	3	0.671141	0.190874	PPIE, PPID, NKTR	422	34	17854	3.73306	1	0.692223	94.1507
GOTERM_MF_FAT	GO:0003755~peptidyl-prolyl cis-trans isomerase activity	3	0.671141	0.197214	PPIE, PPID, NKTR	312	35	13288	3.65055	1	0.941477	95.7371
GOTERM_MF_FAT	GO:0016859~cis-trans isomerase activity	3	0.671141	0.214409	PPIE, PPID, NKTR	312	37	13288	3.45322	1	0.940462	96.8765
Annotation Cluster 28	Enrichment Score: 0.9350697978969027
Category	Term	Count	%	PValue	Genes	List Total	Pop Hits	Pop Total	Fold Enrichment	Bonferroni	Benjamini	FDR
UP_SEQ_FEATURE	repeat:2-2	3	0.671141	0.111894	SON, HNRNPK, HNRNPH1	420	22	16021	5.20162	1	0.998593	85.2026
UP_SEQ_FEATURE	repeat:2-1	3	0.671141	0.111894	SON, HNRNPK, HNRNPH1	420	22	16021	5.20162	1	0.998593	85.2026
UP_SEQ_FEATURE	repeat:1-1	3	0.671141	0.120519	SON, HNRNPK, HNRNPH1	420	23	16021	4.97547	1	0.998006	87.3544
UP_SEQ_FEATURE	repeat:1-2	3	0.671141	0.120519	SON, HNRNPK, HNRNPH1	420	23	16021	4.97547	1	0.998006	87.3544
Annotation Cluster 29	Enrichment Score: 0.8917430445364972
Category	Term	Count	%	PValue	Genes	List Total	Pop Hits	Pop Total	Fold Enrichment	Bonferroni	Benjamini	FDR
GOTERM_BP_FAT	GO:0016192~vesicle-mediated transport	17	3.80313	0.0670341	VPS29, CLTA, NRBP1, AP1B1, USE1, VPS41, NAPA, EPS15L1, ITSN1, ERGIC1, PREB, JMJD6, NECAP2, ANKFY1, EPN1, AP2M1, DNM2	310	466	13588	1.59903	1	0.916947	67.7597
SP_PIR_KEYWORDS	Endocytosis	6	1.34228	0.0689061	AP1B1, NECAP2, EPS15L1, ITSN1, EPN1, DNM2	422	93	17854	2.72955	1	0.45494	61.5932
GOTERM_BP_FAT	GO:0010324~membrane invagination	8	1.78971	0.134929	AP1B1, JMJD6, NECAP2, EPS15L1, ITSN1, ANKFY1, EPN1, DNM2	310	188	13588	1.8652	1	0.941292	90.601
GOTERM_BP_FAT	GO:0006897~endocytosis	8	1.78971	0.134929	AP1B1, JMJD6, NECAP2, EPS15L1, ITSN1, ANKFY1, EPN1, DNM2	310	188	13588	1.8652	1	0.941292	90.601
GOTERM_BP_FAT	GO:0016044~membrane organization	8	1.78971	0.413545	AP1B1, JMJD6, NECAP2, EPS15L1, ITSN1, ANKFY1, EPN1, DNM2	310	272	13588	1.28918	1	0.996789	99.9834
Annotation Cluster 30	Enrichment Score: 0.8794630143306243
Category	Term	Count	%	PValue	Genes	List Total	Pop Hits	Pop Total	Fold Enrichment	Bonferroni	Benjamini	FDR
GOTERM_MF_FAT	GO:0008135~translation factor activity, nucleic acid binding	8	1.78971	0.00809964	TUFM, EIF4G2, EEF1A1, EEF1B2, TRMT6, EIF4A2, EIF3K, EEF2	312	98	13288	3.47671	0.981558	0.434726	11.0249
GOTERM_BP_FAT	GO:0010608~posttranscriptional regulation of gene expression	8	1.78971	0.0523242	EIF4G2, SRRT, PPP1CA, APOBEC1, TRMT6, RBM3, EIF3K, HNRNPD	310	148	13588	2.36931	1	0.893342	58.3865
GOTERM_BP_FAT	GO:0006446~regulation of translational initiation	3	0.671141	0.0815353	EIF4G2, TRMT6, EIF3K	310	21	13588	6.26175	1	0.922194	75.0304
GOTERM_MF_FAT	GO:0003743~translation initiation factor activity	4	0.894855	0.177017	EIF4G2, TRMT6, EIF4A2, EIF3K	312	62	13288	2.74773	1	0.934979	93.9088
SP_PIR_KEYWORDS	Initiation factor	3	0.671141	0.373482	EIF4G2, EIF4A2, EIF3K	422	55	17854	2.30771	1	0.847809	99.8102
GOTERM_BP_FAT	GO:0006417~regulation of translation	4	0.894855	0.398155	EIF4G2, PPP1CA, TRMT6, EIF3K	310	100	13588	1.75329	1	0.996133	99.9747
GOTERM_BP_FAT	GO:0032268~regulation of cellular protein metabolic process	6	1.34228	0.7672	UBE2N, IRAK1, EIF4G2, PPP1CA, TRMT6, EIF3K	310	280	13588	0.939263	1	0.999966	100
Annotation Cluster 31	Enrichment Score: 0.8238907674446239
Category	Term	Count	%	PValue	Genes	List Total	Pop Hits	Pop Total	Fold Enrichment	Bonferroni	Benjamini	FDR
SP_PIR_KEYWORDS	antiport	4	0.894855	0.0302209	SLC9A8, CLCN4-2, SLC4A2, CLCN7	422	29	17854	5.83559	0.999916	0.268755	33.7218
GOTERM_MF_FAT	GO:0015297~antiporter activity	5	1.11857	0.0395011	SLC9A8, SLC26A6, CLCN4-2, SLC4A2, CLCN7	312	55	13288	3.87179	1	0.756701	43.9479
GOTERM_BP_FAT	GO:0006821~chloride transport	4	0.894855	0.161349	SLC26A6, CLCN4-2, SLC4A2, CLCN7	310	61	13588	2.87425	1	0.959218	94.3334
GOTERM_BP_FAT	GO:0015698~inorganic anion transport	4	0.894855	0.292421	SLC26A6, CLCN4-2, SLC4A2, CLCN7	310	83	13588	2.1124	1	0.989986	99.6458
GOTERM_BP_FAT	GO:0006820~anion transport	5	1.11857	0.342778	SLC25A12, SLC26A6, CLCN4-2, SLC4A2, CLCN7	310	130	13588	1.68586	1	0.994809	99.8938
GOTERM_MF_FAT	GO:0008509~anion transmembrane transporter activity	4	0.894855	0.590133	SLC26A6, CLCN4-2, SLC4A2, CLCN7	312	130	13288	1.31045	1	0.995806	99.9997
Annotation Cluster 32	Enrichment Score: 0.7493372661938232
Category	Term	Count	%	PValue	Genes	List Total	Pop Hits	Pop Total	Fold Enrichment	Bonferroni	Benjamini	FDR
UP_SEQ_FEATURE	repeat:8	5	1.11857	0.0649163	NISCH, APOE, OGFR, EPN1, EWSR1	420	58	16021	3.28838	1	0.99752	66.0659
UP_SEQ_FEATURE	repeat:7	5	1.11857	0.098158	NISCH, APOE, OGFR, EPN1, EWSR1	420	67	16021	2.84666	1	0.998731	81.0542
UP_SEQ_FEATURE	repeat:6	5	1.11857	0.115038	NISCH, APOE, OGFR, EPN1, EWSR1	420	71	16021	2.68628	1	0.997918	86.024
UP_SEQ_FEATURE	repeat:5	5	1.11857	0.177483	NISCH, APOE, OGFR, EPN1, EWSR1	420	84	16021	2.27055	1	0.999602	95.698
UP_SEQ_FEATURE	repeat:1	7	1.566	0.1919	NISCH, APOE, ZFP523, OGFR, CTLA2A, EPN1, EWSR1	420	148	16021	1.80417	1	0.99966	96.764
UP_SEQ_FEATURE	repeat:3	6	1.34228	0.201265	NISCH, APOE, ZFP523, OGFR, EPN1, EWSR1	420	119	16021	1.92329	1	0.999425	97.3178
UP_SEQ_FEATURE	repeat:2	7	1.566	0.204005	NISCH, APOE, ZFP523, OGFR, CTLA2A, EPN1, EWSR1	420	151	16021	1.76832	1	0.999367	97.4622
UP_SEQ_FEATURE	repeat:4	5	1.11857	0.271717	NISCH, APOE, OGFR, EPN1, EWSR1	420	101	16021	1.88838	1	0.999769	99.3936
UP_SEQ_FEATURE	repeat:9	3	0.671141	0.339527	NISCH, OGFR, EWSR1	420	46	16021	2.48773	1	0.999935	99.8743
UP_SEQ_FEATURE	repeat:10	3	0.671141	0.339527	NISCH, OGFR, EWSR1	420	46	16021	2.48773	1	0.999935	99.8743
Annotation Cluster 33	Enrichment Score: 0.7433626286311474
Category	Term	Count	%	PValue	Genes	List Total	Pop Hits	Pop Total	Fold Enrichment	Bonferroni	Benjamini	FDR
SP_PIR_KEYWORDS	nuclease	6	1.34228	0.0935333	DIS3, EXOSC5, RNASET2A, ERI3, TATDN1, RNASEH2A	422	102	17854	2.48871	1	0.519493	73.1854
GOTERM_MF_FAT	GO:0004527~exonuclease activity	4	0.894855	0.111668	DIS3, EXOSC5, ERI3, ALKBH3	312	50	13288	3.40718	1	0.893128	81.7462
GOTERM_MF_FAT	GO:0004518~nuclease activity	7	1.566	0.153033	DIS3, EXOSC5, RNASET2A, ERI3, ALKBH3, TATDN1, RNASEH2A	312	154	13288	1.9359	1	0.927973	90.7976
GOTERM_MF_FAT	GO:0004540~ribonuclease activity	4	0.894855	0.212891	DIS3, EXOSC5, RNASET2A, RNASEH2A	312	68	13288	2.50528	1	0.943121	96.7887
SP_PIR_KEYWORDS	exonuclease	3	0.671141	0.234291	DIS3, EXOSC5, ERI3	422	39	17854	3.25447	1	0.732208	97.2071
GOTERM_MF_FAT	GO:0004519~endonuclease activity	4	0.894855	0.434739	RNASET2A, ALKBH3, TATDN1, RNASEH2A	312	103	13288	1.65397	1	0.983741	99.9724
Annotation Cluster 34	Enrichment Score: 0.7337708095826111
Category	Term	Count	%	PValue	Genes	List Total	Pop Hits	Pop Total	Fold Enrichment	Bonferroni	Benjamini	FDR
SMART	SM00212:UBCc	4	0.894855	0.0691661	UBE2N, UBE2D3, TSG101, UBE2K	208	42	9131	4.18086	0.999975	0.734456	57.4259
INTERPRO	IPR000608:Ubiquitin-conjugating enzyme, E2	4	0.894855	0.0711402	UBE2N, UBE2D3, TSG101, UBE2K	408	42	17763	4.14636	1	0.942074	67.6155
GOTERM_MF_FAT	GO:0019787~small conjugating protein ligase activity	7	1.566	0.0733076	UBE2N, UBE2D3, NOSIP, TSG101, UBE2K, MDM2, ATG3	312	125	13288	2.38503	1	0.817163	66.4976
UP_SEQ_FEATURE	active site:Glycyl thioester intermediate	5	1.11857	0.0752332	UBE2N, UBE2D3, UBE2K, UFC1, ATG3	420	61	16021	3.12666	1	0.995233	71.6173
INTERPRO	IPR016135:Ubiquitin-conjugating enzyme/RWD-like	4	0.894855	0.106596	UBE2N, UBE2D3, TSG101, UBE2K	408	50	17763	3.48294	1	0.97337	82.131
GOTERM_MF_FAT	GO:0016879~ligase activity, forming carbon-nitrogen bonds	8	1.78971	0.169253	UBE2N, ADSS, UBE2D3, NOSIP, TSG101, UBE2K, MDM2, ATG3	312	193	13288	1.76538	1	0.931288	93.0292
GOTERM_MF_FAT	GO:0016881~acid-amino acid ligase activity	7	1.566	0.194075	UBE2N, UBE2D3, NOSIP, TSG101, UBE2K, MDM2, ATG3	312	166	13288	1.79595	1	0.942917	95.4913
GOTERM_MF_FAT	GO:0004842~ubiquitin-protein ligase activity	5	1.11857	0.226503	UBE2N, UBE2D3, NOSIP, UBE2K, MDM2	312	104	13288	2.04758	1	0.943075	97.5005
GOTERM_BP_FAT	GO:0070647~protein modification by small protein conjugation or removal	4	0.894855	0.422577	UBE2N, NOSIP, BAP1, MDM2	310	104	13588	1.68586	1	0.996862	99.9871
GOTERM_BP_FAT	GO:0016567~protein ubiquitination	3	0.671141	0.444791	UBE2N, NOSIP, MDM2	310	66	13588	1.99238	1	0.997475	99.9932
GOTERM_BP_FAT	GO:0032446~protein modification by small protein conjugation	3	0.671141	0.539536	UBE2N, NOSIP, MDM2	310	79	13588	1.66452	1	0.999175	99.9997
KEGG_PATHWAY	mmu04120:Ubiquitin mediated proteolysis	4	0.894855	0.717432	UBE2N, UBE2D3, UBE2K, MDM2	156	136	5738	1.08183	1	0.999846	100
Annotation Cluster 35	Enrichment Score: 0.7218344291044101
Category	Term	Count	%	PValue	Genes	List Total	Pop Hits	Pop Total	Fold Enrichment	Bonferroni	Benjamini	FDR
GOTERM_BP_FAT	GO:0051028~mRNA transport	4	0.894855	0.166892	NUP35, HNRNPA1, THOC3, NXT2	310	62	13588	2.82789	1	0.960408	94.9144
SP_PIR_KEYWORDS	mRNA transport	4	0.894855	0.168118	NUP35, HNRNPA1, THOC3, NXT2	422	60	17854	2.82054	1	0.654484	91.5169
GOTERM_BP_FAT	GO:0050658~RNA transport	4	0.894855	0.189589	NUP35, HNRNPA1, THOC3, NXT2	310	66	13588	2.6565	1	0.967783	96.7593
GOTERM_BP_FAT	GO:0051236~establishment of RNA localization	4	0.894855	0.189589	NUP35, HNRNPA1, THOC3, NXT2	310	66	13588	2.6565	1	0.967783	96.7593
GOTERM_BP_FAT	GO:0050657~nucleic acid transport	4	0.894855	0.189589	NUP35, HNRNPA1, THOC3, NXT2	310	66	13588	2.6565	1	0.967783	96.7593
GOTERM_BP_FAT	GO:0006403~RNA localization	4	0.894855	0.195383	NUP35, HNRNPA1, THOC3, NXT2	310	67	13588	2.61685	1	0.970047	97.1172
GOTERM_BP_FAT	GO:0015931~nucleobase, nucleoside, nucleotide and nucleic acid transport	4	0.894855	0.237019	NUP35, HNRNPA1, THOC3, NXT2	310	74	13588	2.36931	1	0.979359	98.7884
Annotation Cluster 36	Enrichment Score: 0.6950712779014916
Category	Term	Count	%	PValue	Genes	List Total	Pop Hits	Pop Total	Fold Enrichment	Bonferroni	Benjamini	FDR
GOTERM_CC_FAT	GO:0030118~clathrin coat	4	0.894855	0.0406103	CLTA, AP1B1, NECAP2, AP2M1	283	34	12504	5.19809	0.999996	0.305516	42.5193
GOTERM_CC_FAT	GO:0048475~coated membrane	4	0.894855	0.142513	CLTA, AP1B1, NECAP2, AP2M1	283	58	12504	3.04715	1	0.648238	87.1717
GOTERM_CC_FAT	GO:0030117~membrane coat	4	0.894855	0.142513	CLTA, AP1B1, NECAP2, AP2M1	283	58	12504	3.04715	1	0.648238	87.1717
GOTERM_CC_FAT	GO:0009898~internal side of plasma membrane	7	1.566	0.631923	CLTA, AP1B1, ILK, VPS11, TOMM34, AP2M1, AUP1	283	287	12504	1.07765	1	0.980397	99.9998
SP_PIR_KEYWORDS	cytoplasmic vesicle	6	1.34228	0.642143	TPRGL, PAM, CLTA, AP1B1, NECAP2, NEU1	422	232	17854	1.09417	1	0.967221	99.9999
Annotation Cluster 37	Enrichment Score: 0.6622590440762963
Category	Term	Count	%	PValue	Genes	List Total	Pop Hits	Pop Total	Fold Enrichment	Bonferroni	Benjamini	FDR
UP_SEQ_FEATURE	metal ion-binding site:Magnesium; via carbonyl oxygen	4	0.894855	0.0145462	ADSS, FOXK2, NT5C2, NT5C3L	420	20	16021	7.62905	1	0.880967	21.0174
SP_PIR_KEYWORDS	magnesium	11	2.46085	0.48826	IRAK1, ADSS, CEPT1, ILKAP, NUDT9, FOXK2, NT5C2, ERI3, NT5C3L, LATS2, ENO1	422	403	17854	1.15481	1	0.910344	99.9874
UP_SEQ_FEATURE	metal ion-binding site:Magnesium	4	0.894855	0.507642	ADSS, NT5C2, NT5C3L, ENO1	420	103	16021	1.48137	1	0.999999	99.9989
GOTERM_MF_FAT	GO:0000287~magnesium ion binding	10	2.23714	0.622309	IRAK1, ADSS, CEPT1, ILKAP, NUDT9, FOXK2, NT5C2, NT5C3L, LATS2, ENO1	312	409	13288	1.04131	1	0.996849	99.9999
Annotation Cluster 38	Enrichment Score: 0.6443589236428153
Category	Term	Count	%	PValue	Genes	List Total	Pop Hits	Pop Total	Fold Enrichment	Bonferroni	Benjamini	FDR
GOTERM_MF_FAT	GO:0004386~helicase activity	7	1.566	0.0824761	DDX39, MCM7, FBXO18, EIF4A2, DHX15, SUPV3L1, DDX5	312	129	13288	2.31107	1	0.828125	70.9565
GOTERM_MF_FAT	GO:0008026~ATP-dependent helicase activity	5	1.11857	0.142451	DDX39, FBXO18, EIF4A2, DHX15, DDX5	312	86	13288	2.47615	1	0.919152	89.0009
GOTERM_MF_FAT	GO:0070035~purine NTP-dependent helicase activity	5	1.11857	0.142451	DDX39, FBXO18, EIF4A2, DHX15, DDX5	312	86	13288	2.47615	1	0.919152	89.0009
SP_PIR_KEYWORDS	helicase	6	1.34228	0.154107	DDX39, FBXO18, EIF4A2, DHX15, SUPV3L1, DDX5	422	120	17854	2.1154	1	0.633654	89.3885
SMART	SM00490:HELICc	5	1.11857	0.186828	DDX39, EIF4A2, DHX15, SUPV3L1, DDX5	208	99	9131	2.21712	1	0.887669	91.4902
UP_SEQ_FEATURE	domain:Helicase C-terminal	5	1.11857	0.187963	DDX39, EIF4A2, DHX15, SUPV3L1, DDX5	420	86	16021	2.21775	1	0.999686	96.5006
INTERPRO	IPR014014:RNA helicase, DEAD-box type, Q motif	3	0.671141	0.190978	DDX39, EIF4A2, DDX5	408	35	17763	3.73172	1	0.996453	96.0754
INTERPRO	IPR001650:DNA/RNA helicase, C-terminal	5	1.11857	0.196774	DDX39, EIF4A2, DHX15, SUPV3L1, DDX5	408	100	17763	2.17684	1	0.996442	96.4837
UP_SEQ_FEATURE	domain:Helicase ATP-binding	5	1.11857	0.204039	DDX39, EIF4A2, DHX15, SUPV3L1, DDX5	420	89	16021	2.14299	1	0.999228	97.4639
UP_SEQ_FEATURE	short sequence motif:Q motif	3	0.671141	0.213278	DDX39, EIF4A2, DDX5	420	33	16021	3.46775	1	0.999348	97.8986
GOTERM_MF_FAT	GO:0042623~ATPase activity, coupled	8	1.78971	0.270039	ATP6V1C1, DDX39, FBXO18, EIF4A2, ATP6V1E1, DHX15, DDX5, ATP6V0D1	312	223	13288	1.52788	1	0.954543	98.9124
INTERPRO	IPR011545:DNA/RNA helicase, DEAD/DEAH box type, N-terminal	3	0.671141	0.360218	DDX39, EIF4A2, DDX5	408	55	17763	2.37473	1	0.999671	99.8912
INTERPRO	IPR014021:Helicase, superfamily 1 and 2, ATP-binding	4	0.894855	0.396562	DDX39, EIF4A2, DHX15, DDX5	408	99	17763	1.75906	1	0.999704	99.9555
SMART	SM00487:DEXDc	4	0.894855	0.414706	DDX39, EIF4A2, DHX15, DDX5	208	103	9131	1.70482	1	0.984584	99.8308
INTERPRO	IPR014001:DEAD-like helicase, N-terminal	4	0.894855	0.421165	DDX39, EIF4A2, DHX15, DDX5	408	103	17763	1.69075	1	0.999818	99.9764
GOTERM_MF_FAT	GO:0016887~ATPase activity	8	1.78971	0.49108	ATP6V1C1, DDX39, FBXO18, EIF4A2, ATP6V1E1, DHX15, DDX5, ATP6V0D1	312	281	13288	1.21252	1	0.987271	99.9939
Annotation Cluster 39	Enrichment Score: 0.6431572296194297
Category	Term	Count	%	PValue	Genes	List Total	Pop Hits	Pop Total	Fold Enrichment	Bonferroni	Benjamini	FDR
GOTERM_BP_FAT	GO:0006261~DNA-dependent DNA replication	4	0.894855	0.0414775	CCDC111, MCM7, TK2, TOP3B	310	34	13588	5.15674	1	0.8483	49.8968
GOTERM_BP_FAT	GO:0006260~DNA replication	5	1.11857	0.455643	CCDC111, MCM7, CINP, TK2, TOP3B	310	152	13588	1.44185	1	0.997726	99.9951
GOTERM_BP_FAT	GO:0006259~DNA metabolic process	10	2.23714	0.622431	UBE2N, MORF4L1, CCDC111, MCM7, FBXO18, CINP, ALKBH3, RAD52, TK2, TOP3B	310	421	13588	1.04115	1	0.99973	100
Annotation Cluster 40	Enrichment Score: 0.6259138184895431
Category	Term	Count	%	PValue	Genes	List Total	Pop Hits	Pop Total	Fold Enrichment	Bonferroni	Benjamini	FDR
SMART	SM00320:WD40	10	2.23714	0.134468	PREB, WDFY2, ARPC1B, WDR45L, HIRA, EDC4, WDR82, BCAS3, THOC3, BUB3	208	259	9131	1.69494	1	0.806806	82.1023
INTERPRO	IPR019775:WD40 repeat, conserved site	10	2.23714	0.139709	PREB, WDFY2, ARPC1B, WDR45L, HIRA, EDC4, WDR82, BCAS3, THOC3, BUB3	408	258	17763	1.68747	1	0.988532	89.9653
INTERPRO	IPR001680:WD40 repeat	10	2.23714	0.142626	PREB, WDFY2, ARPC1B, WDR45L, HIRA, EDC4, WDR82, BCAS3, THOC3, BUB3	408	259	17763	1.68096	1	0.987721	90.4728
UP_SEQ_FEATURE	repeat:WD 1	10	2.23714	0.163927	PREB, WDFY2, ARPC1B, WDR45L, HIRA, EDC4, WDR82, BCAS3, THOC3, BUB3	420	235	16021	1.6232	1	0.99955	94.4026
UP_SEQ_FEATURE	repeat:WD 2	10	2.23714	0.163927	PREB, WDFY2, ARPC1B, WDR45L, HIRA, EDC4, WDR82, BCAS3, THOC3, BUB3	420	235	16021	1.6232	1	0.99955	94.4026
INTERPRO	IPR015943:WD40/YVTN repeat-like	11	2.46085	0.164051	PREB, WDFY2, ARPC1B, HPS5, PLXNB2, WDR45L, HIRA, EDC4, WDR82, THOC3, BUB3	408	305	17763	1.57018	1	0.992849	93.5279
SP_PIR_KEYWORDS	wd repeat	10	2.23714	0.170614	PREB, WDFY2, ARPC1B, WDR45L, HIRA, EDC4, WDR82, BCAS3, THOC3, BUB3	422	263	17854	1.60867	1	0.653565	91.8517
INTERPRO	IPR019782:WD40 repeat 2	8	1.78971	0.220907	PREB, WDFY2, ARPC1B, HIRA, EDC4, WDR82, THOC3, BUB3	408	214	17763	1.62754	1	0.997576	97.7936
UP_SEQ_FEATURE	repeat:WD 3	9	2.01342	0.258604	PREB, WDFY2, ARPC1B, HIRA, EDC4, WDR82, BCAS3, THOC3, BUB3	420	231	16021	1.48618	1	0.999792	99.1917
INTERPRO	IPR017986:WD40 repeat, region	8	1.78971	0.268967	PREB, WDFY2, ARPC1B, HIRA, EDC4, WDR82, THOC3, BUB3	408	228	17763	1.52761	1	0.998279	99.1659
INTERPRO	IPR019781:WD40 repeat, subgroup	8	1.78971	0.293998	PREB, WDFY2, ARPC1B, HIRA, EDC4, WDR82, THOC3, BUB3	408	235	17763	1.4821	1	0.998792	99.5102
UP_SEQ_FEATURE	repeat:WD 4	7	1.566	0.507659	WDFY2, ARPC1B, HIRA, EDC4, WDR82, THOC3, BUB3	420	218	16021	1.22485	1	0.999999	99.9989
UP_SEQ_FEATURE	repeat:WD 6	5	1.11857	0.610651	WDFY2, ARPC1B, HIRA, WDR82, THOC3	420	161	16021	1.18463	1	1	100
UP_SEQ_FEATURE	repeat:WD 5	6	1.34228	0.611813	WDFY2, ARPC1B, HIRA, WDR82, THOC3, BUB3	420	202	16021	1.13303	1	1	100
Annotation Cluster 41	Enrichment Score: 0.6089185133595515
Category	Term	Count	%	PValue	Genes	List Total	Pop Hits	Pop Total	Fold Enrichment	Bonferroni	Benjamini	FDR
GOTERM_BP_FAT	GO:0002237~response to molecule of bacterial origin	4	0.894855	0.100048	IRAK1, H2-M3, HSF1, IRF3	310	49	13588	3.57814	1	0.923289	82.0878
GOTERM_BP_FAT	GO:0032496~response to lipopolysaccharide	3	0.671141	0.213754	IRAK1, HSF1, IRF3	310	38	13588	3.46044	1	0.971804	98.0223
GOTERM_BP_FAT	GO:0009617~response to bacterium	4	0.894855	0.696822	IRAK1, H2-M3, HSF1, IRF3	310	157	13588	1.11675	1	0.99989	100
Annotation Cluster 42	Enrichment Score: 0.5832831154267393
Category	Term	Count	%	PValue	Genes	List Total	Pop Hits	Pop Total	Fold Enrichment	Bonferroni	Benjamini	FDR
SP_PIR_KEYWORDS	homodimer	3	0.671141	0.0940403	TPI1, PFKFB2, GPI1	422	22	17854	5.76928	1	0.513024	73.3857
GOTERM_BP_FAT	GO:0016051~carbohydrate biosynthetic process	5	1.11857	0.120384	TPI1, GOT1, PHKG2, MPDU1, GPI1	310	83	13588	2.6405	1	0.933774	87.6628
GOTERM_BP_FAT	GO:0034637~cellular carbohydrate biosynthetic process	4	0.894855	0.134551	TPI1, GOT1, PHKG2, GPI1	310	56	13588	3.13088	1	0.943309	90.5339
GOTERM_BP_FAT	GO:0019318~hexose metabolic process	7	1.566	0.18774	PPP1CA, TPI1, NISCH, PHKG2, PFKFB2, GPI1, ENO1	310	169	13588	1.81554	1	0.967986	96.6365
GOTERM_BP_FAT	GO:0046165~alcohol biosynthetic process	3	0.671141	0.205386	TPI1, GOT1, GPI1	310	37	13588	3.55397	1	0.969553	97.6494
GOTERM_BP_FAT	GO:0006006~glucose metabolic process	6	1.34228	0.214027	PPP1CA, TPI1, NISCH, PHKG2, GPI1, ENO1	310	140	13588	1.87853	1	0.970786	98.0334
SP_PIR_KEYWORDS	glycolysis	3	0.671141	0.260622	TPI1, GPI1, ENO1	422	42	17854	3.022	1	0.763943	98.2527
GOTERM_BP_FAT	GO:0005996~monosaccharide metabolic process	7	1.566	0.263121	PPP1CA, TPI1, NISCH, PHKG2, PFKFB2, GPI1, ENO1	310	191	13588	1.60642	1	0.984906	99.3133
GOTERM_BP_FAT	GO:0006096~glycolysis	3	0.671141	0.26443	TPI1, GPI1, ENO1	310	44	13588	2.98856	1	0.984601	99.333
GOTERM_BP_FAT	GO:0006007~glucose catabolic process	3	0.671141	0.331907	TPI1, GPI1, ENO1	310	52	13588	2.52878	1	0.994232	99.8612
GOTERM_BP_FAT	GO:0019320~hexose catabolic process	3	0.671141	0.331907	TPI1, GPI1, ENO1	310	52	13588	2.52878	1	0.994232	99.8612
GOTERM_BP_FAT	GO:0046365~monosaccharide catabolic process	3	0.671141	0.34855	TPI1, GPI1, ENO1	310	54	13588	2.43513	1	0.995107	99.908
GOTERM_BP_FAT	GO:0044275~cellular carbohydrate catabolic process	3	0.671141	0.397553	TPI1, GPI1, ENO1	310	60	13588	2.19161	1	0.996271	99.9743
GOTERM_BP_FAT	GO:0046164~alcohol catabolic process	3	0.671141	0.437057	TPI1, GPI1, ENO1	310	65	13588	2.02303	1	0.997353	99.9915
KEGG_PATHWAY	mmu00010:Glycolysis / Gluconeogenesis	3	0.671141	0.552833	TPI1, GPI1, ENO1	156	68	5738	1.62274	1	0.999564	99.9909
GOTERM_BP_FAT	GO:0016052~carbohydrate catabolic process	3	0.671141	0.553093	TPI1, GPI1, ENO1	310	81	13588	1.62342	1	0.999305	99.9998
Annotation Cluster 43	Enrichment Score: 0.5690997765256666
Category	Term	Count	%	PValue	Genes	List Total	Pop Hits	Pop Total	Fold Enrichment	Bonferroni	Benjamini	FDR
GOTERM_CC_FAT	GO:0044438~microbody part	3	0.671141	0.154143	FIS1, ACOX1, PECI	283	31	12504	4.27585	1	0.663156	89.3104
GOTERM_CC_FAT	GO:0044439~peroxisomal part	3	0.671141	0.154143	FIS1, ACOX1, PECI	283	31	12504	4.27585	1	0.663156	89.3104
SP_PIR_KEYWORDS	peroxisome	5	1.11857	0.191111	XDH, FIS1, ACOX1, ACOT8, PECI	422	96	17854	2.20354	1	0.686181	94.1736
GOTERM_CC_FAT	GO:0005777~peroxisome	5	1.11857	0.207818	XDH, FIS1, ACOX1, ACOT8, PECI	283	104	12504	2.12422	1	0.751702	95.5467
GOTERM_CC_FAT	GO:0042579~microbody	5	1.11857	0.207818	XDH, FIS1, ACOX1, ACOT8, PECI	283	104	12504	2.12422	1	0.751702	95.5467
UP_SEQ_FEATURE	short sequence motif:Microbody targeting signal	3	0.671141	0.320277	ACOX1, ACOT8, PECI	420	44	16021	2.60081	1	0.999913	99.8004
GOTERM_MF_FAT	GO:0048037~cofactor binding	6	1.34228	0.613069	XDH, ACOX1, SHMT2, GOT1, TXNRD1, PECI	312	226	13288	1.1307	1	0.996605	99.9999
GOTERM_MF_FAT	GO:0050662~coenzyme binding	4	0.894855	0.727221	XDH, ACOX1, TXNRD1, PECI	312	160	13288	1.06474	1	0.999228	100
Annotation Cluster 44	Enrichment Score: 0.5678033343183647
Category	Term	Count	%	PValue	Genes	List Total	Pop Hits	Pop Total	Fold Enrichment	Bonferroni	Benjamini	FDR
GOTERM_CC_FAT	GO:0000790~nuclear chromatin	5	1.11857	0.0351858	MORF4L1, HIRA, H2AFY, ALKBH1, AKAP8	283	55	12504	4.0167	0.999978	0.277147	38.0236
GOTERM_MF_FAT	GO:0003682~chromatin binding	7	1.566	0.156294	MORF4L1, SF3B1, CAMTA2, HIRA, H2AFY, AKAP8, MBD2	312	155	13288	1.92341	1	0.920235	91.2937
GOTERM_CC_FAT	GO:0000785~chromatin	7	1.566	0.169585	MORF4L1, CENPA, HIRA, H2AFY, ALKBH1, AKAP8, MBD2	283	165	12504	1.87446	1	0.693395	91.6423
GOTERM_CC_FAT	GO:0044454~nuclear chromosome part	5	1.11857	0.203134	MORF4L1, HIRA, H2AFY, ALKBH1, AKAP8	283	103	12504	2.14484	1	0.749821	95.1818
GOTERM_CC_FAT	GO:0000228~nuclear chromosome	5	1.11857	0.291266	MORF4L1, HIRA, H2AFY, ALKBH1, AKAP8	283	121	12504	1.82577	1	0.840894	98.993
GOTERM_CC_FAT	GO:0000793~condensed chromosome	4	0.894855	0.43539	CENPA, H2AFY, AKAP8, TOP3B	283	107	12504	1.65173	1	0.933658	99.9517
GOTERM_CC_FAT	GO:0005694~chromosome	9	2.01342	0.622879	MORF4L1, CENPA, HIRA, HNRNPD, H2AFY, ALKBH1, AKAP8, MBD2, TOP3B	283	378	12504	1.05199	1	0.979509	99.9998
GOTERM_BP_FAT	GO:0006333~chromatin assembly or disassembly	3	0.671141	0.713067	MORF4L1, CENPA, H2AFY	310	109	13588	1.20639	1	0.99991	100
GOTERM_CC_FAT	GO:0044427~chromosomal part	7	1.566	0.727086	MORF4L1, CENPA, HIRA, H2AFY, ALKBH1, AKAP8, MBD2	283	318	12504	0.972598	1	0.987873	100
Annotation Cluster 45	Enrichment Score: 0.5627133557657488
Category	Term	Count	%	PValue	Genes	List Total	Pop Hits	Pop Total	Fold Enrichment	Bonferroni	Benjamini	FDR
INTERPRO	IPR011990:Tetratricopeptide-like helical	9	2.01342	0.0223842	FIS1, TTC33, NUB1, ZC3H7A, PPID, DNAJC7, NAPA, PRPF6, TOMM34	408	150	17763	2.61221	1	0.88748	29.24
SP_PIR_KEYWORDS	tpr repeat	6	1.34228	0.239933	FIS1, TTC33, PPID, DNAJC7, TTC39C, TOMM34	422	141	17854	1.80034	1	0.736197	97.4706
INTERPRO	IPR013026:Tetratricopeptide region	5	1.11857	0.265335	TTC33, PPID, DNAJC7, PRPF6, TOMM34	408	114	17763	1.90951	1	0.998393	99.1003
INTERPRO	IPR001440:Tetratricopeptide TPR-1	4	0.894855	0.37169	TTC33, PPID, DNAJC7, TOMM34	408	95	17763	1.83313	1	0.999655	99.9175
UP_SEQ_FEATURE	repeat:TPR 3	5	1.11857	0.372338	TTC33, PPID, DNAJC7, TTC39C, TOMM34	420	118	16021	1.61632	1	0.99997	99.9447
UP_SEQ_FEATURE	repeat:TPR 2	5	1.11857	0.443115	TTC33, PPID, DNAJC7, TTC39C, TOMM34	420	130	16021	1.46712	1	0.999997	99.9919
UP_SEQ_FEATURE	repeat:TPR 1	5	1.11857	0.443115	TTC33, PPID, DNAJC7, TTC39C, TOMM34	420	130	16021	1.46712	1	0.999997	99.9919
SMART	SM00028:TPR	4	0.894855	0.468554	TTC33, PPID, DNAJC7, TOMM34	208	112	9131	1.56782	1	0.990702	99.9464
INTERPRO	IPR019734:Tetratricopeptide repeat	4	0.894855	0.47516	TTC33, PPID, DNAJC7, TOMM34	408	112	17763	1.55488	1	0.999942	99.9947
Annotation Cluster 46	Enrichment Score: 0.5516069772447487
Category	Term	Count	%	PValue	Genes	List Total	Pop Hits	Pop Total	Fold Enrichment	Bonferroni	Benjamini	FDR
SP_PIR_KEYWORDS	mitochondrion outer membrane	4	0.894855	0.222268	FIS1, MFF, MTX1, TOMM34	422	69	17854	2.45264	1	0.72252	96.5585
GOTERM_CC_FAT	GO:0005741~mitochondrial outer membrane	4	0.894855	0.269704	FIS1, MFF, MTX1, TOMM34	283	80	12504	2.20919	1	0.818896	98.4973
GOTERM_CC_FAT	GO:0031968~organelle outer membrane	4	0.894855	0.312876	FIS1, MFF, MTX1, TOMM34	283	87	12504	2.03144	1	0.855493	99.3341
GOTERM_CC_FAT	GO:0019867~outer membrane	4	0.894855	0.331462	FIS1, MFF, MTX1, TOMM34	283	90	12504	1.96372	1	0.870051	99.5383
Annotation Cluster 47	Enrichment Score: 0.5315692219126772
Category	Term	Count	%	PValue	Genes	List Total	Pop Hits	Pop Total	Fold Enrichment	Bonferroni	Benjamini	FDR
GOTERM_BP_FAT	GO:0006672~ceramide metabolic process	3	0.671141	0.197056	LASS2, HEXA, SGMS1	310	36	13588	3.65269	1	0.969741	97.2135
GOTERM_BP_FAT	GO:0046519~sphingoid metabolic process	3	0.671141	0.213754	LASS2, HEXA, SGMS1	310	38	13588	3.46044	1	0.971804	98.0223
GOTERM_BP_FAT	GO:0006665~sphingolipid metabolic process	3	0.671141	0.413516	LASS2, HEXA, SGMS1	310	62	13588	2.12092	1	0.996939	99.9834
GOTERM_BP_FAT	GO:0006643~membrane lipid metabolic process	3	0.671141	0.429266	LASS2, HEXA, SGMS1	310	64	13588	2.05464	1	0.997088	99.9894
Annotation Cluster 48	Enrichment Score: 0.5287103160067996
Category	Term	Count	%	PValue	Genes	List Total	Pop Hits	Pop Total	Fold Enrichment	Bonferroni	Benjamini	FDR
SP_PIR_KEYWORDS	Aminopeptidase	3	0.671141	0.109014	TPP2, DPP8, DPP7	422	24	17854	5.28851	1	0.535983	78.7135
GOTERM_MF_FAT	GO:0004177~aminopeptidase activity	3	0.671141	0.138881	TPP2, DPP8, DPP7	312	28	13288	4.56319	1	0.920466	88.3246
GOTERM_MF_FAT	GO:0008238~exopeptidase activity	4	0.894855	0.225183	TPP2, CTSA, DPP8, DPP7	312	70	13288	2.4337	1	0.945699	97.4385
SP_PIR_KEYWORDS	Protease	16	3.57942	0.229347	USP7, UFSP2, COPS5, SEC11C, CFB, BAP1, CTSA, SENP5, H13, TPP2, PSMA3, CTSD, DPP8, PCSK7, MBTPS1, DPP7	422	509	17854	1.32992	1	0.72933	96.9554
GOTERM_MF_FAT	GO:0008236~serine-type peptidase activity	8	1.78971	0.230646	SEC11C, CFB, TPP2, CTSA, DPP8, PCSK7, DPP7, MBTPS1	312	212	13288	1.60716	1	0.942785	97.686
GOTERM_MF_FAT	GO:0017171~serine hydrolase activity	8	1.78971	0.234257	SEC11C, CFB, TPP2, CTSA, DPP8, PCSK7, DPP7, MBTPS1	312	213	13288	1.59961	1	0.938477	97.8372
UP_SEQ_FEATURE	active site:Charge relay system	8	1.78971	0.264524	ACOT8, CFB, TPP2, DPP8, ABHD12, PCSK7, DPP7, MBTPS1	420	198	16021	1.54122	1	0.999797	99.2896
SP_PIR_KEYWORDS	zymogen	7	1.566	0.329685	CFB, HEXA, CTSD, CTSA, PCSK7, DPP7, MBTPS1	422	199	17854	1.48822	1	0.825984	99.5306
GOTERM_MF_FAT	GO:0070011~peptidase activity, acting on L-amino acid peptides	17	3.80313	0.338945	USP7, UFSP2, COPS5, SEC11C, CFB, BAP1, CTSA, SENP5, CTLA2A, H13, TPP2, PSMA3, CTSD, DPP8, PCSK7, MBTPS1, DPP7	312	603	13288	1.20071	1	0.969924	99.7382
SP_PIR_KEYWORDS	Serine protease	6	1.34228	0.344762	CFB, TPP2, DPP8, PCSK7, DPP7, MBTPS1	422	164	17854	1.54786	1	0.830025	99.654
GOTERM_MF_FAT	GO:0008233~peptidase activity	17	3.80313	0.405212	USP7, UFSP2, COPS5, SEC11C, CFB, BAP1, CTSA, SENP5, CTLA2A, H13, TPP2, PSMA3, CTSD, DPP8, PCSK7, MBTPS1, DPP7	312	629	13288	1.15107	1	0.97904	99.9426
GOTERM_MF_FAT	GO:0004252~serine-type endopeptidase activity	4	0.894855	0.823	CFB, TPP2, PCSK7, MBTPS1	312	189	13288	0.90137	1	0.999882	100
GOTERM_MF_FAT	GO:0004175~endopeptidase activity	7	1.566	0.932561	H13, CFB, TPP2, PSMA3, CTSD, PCSK7, MBTPS1	312	421	13288	0.708143	1	0.999996	100
Annotation Cluster 49	Enrichment Score: 0.5115552655753173
Category	Term	Count	%	PValue	Genes	List Total	Pop Hits	Pop Total	Fold Enrichment	Bonferroni	Benjamini	FDR
UP_SEQ_FEATURE	topological domain:Lumenal	15	3.3557	0.194642	TPST2, ZDHHC3, PTGES2, SEC11C, ALG1, USE1, ERGIC1, PREB, LAMP2, ZDHHC16, H13, LASS2, MBTPS1, SEC61A2, AUP1	420	414	16021	1.38207	1	0.999614	96.9363
SP_PIR_KEYWORDS	endoplasmic reticulum	19	4.25056	0.333667	SEC11C, ALG1, USE1, RCE1, ERGIC1, TECR, PREB, PNPLA7, ERP44, HYOU1, CEPT1, ZDHHC16, H13, LASS2, AHCYL1, MBTPS1, UGGT1, SEC61A2, AUP1	422	678	17854	1.18562	1	0.826166	99.5666
GOTERM_CC_FAT	GO:0005783~endoplasmic reticulum	21	4.69799	0.449557	SEC11C, ALG1, USE1, NAPA, RCE1, SGMS1, ERGIC1, TECR, PREB, PNPLA7, ERP44, HYOU1, CEPT1, ZDHHC16, H13, LASS2, AHCYL1, UGGT1, MBTPS1, SEC61A2, AUP1	283	838	12504	1.10723	1	0.938533	99.9656
Annotation Cluster 50	Enrichment Score: 0.5087302308281433
Category	Term	Count	%	PValue	Genes	List Total	Pop Hits	Pop Total	Fold Enrichment	Bonferroni	Benjamini	FDR
GOTERM_BP_FAT	GO:0008610~lipid biosynthetic process	10	2.23714	0.198084	STARD3, TPI1, CEPT1, PTGES2, CHKB, LASS2, SGMS1, PCYT2, TECR, MECR	310	285	13588	1.53797	1	0.96773	97.2711
SP_PIR_KEYWORDS	phospholipid biosynthesis	3	0.671141	0.260622	CEPT1, CHKB, PCYT2	422	42	17854	3.022	1	0.763943	98.2527
GOTERM_BP_FAT	GO:0008654~phospholipid biosynthetic process	4	0.894855	0.292421	CEPT1, CHKB, SGMS1, PCYT2	310	83	13588	2.1124	1	0.989986	99.6458
GOTERM_BP_FAT	GO:0019637~organophosphate metabolic process	6	1.34228	0.371591	PNPLA7, TPI1, CEPT1, CHKB, SGMS1, PCYT2	310	176	13588	1.49428	1	0.995498	99.9489
GOTERM_BP_FAT	GO:0006644~phospholipid metabolic process	5	1.11857	0.509816	PNPLA7, CEPT1, CHKB, SGMS1, PCYT2	310	163	13588	1.34455	1	0.998906	99.9991
Annotation Cluster 51	Enrichment Score: 0.4977484162521642
Category	Term	Count	%	PValue	Genes	List Total	Pop Hits	Pop Total	Fold Enrichment	Bonferroni	Benjamini	FDR
GOTERM_BP_FAT	GO:0051325~interphase	4	0.894855	0.109506	ZFP655, MDM2, RPS6, LATS2	310	51	13588	3.43782	1	0.931005	84.9237
GOTERM_BP_FAT	GO:0007346~regulation of mitotic cell cycle	5	1.11857	0.174893	ILKAP, PSMG2, ZFP655, MDM2, RPS6	310	96	13588	2.28293	1	0.963452	95.6552
GOTERM_BP_FAT	GO:0051329~interphase of mitotic cell cycle	3	0.671141	0.30673	MDM2, RPS6, LATS2	310	49	13588	2.68361	1	0.991981	99.7462
GOTERM_BP_FAT	GO:0051726~regulation of cell cycle	7	1.566	0.349327	ILKAP, PSMG2, ZFP655, COPS5, MDM2, RPS6, LATS2	310	214	13588	1.43377	1	0.994668	99.9098
GOTERM_BP_FAT	GO:0022403~cell cycle phase	8	1.78971	0.620973	PPP1CA, ZFP655, MDM2, RBM7, AKAP8, RPS6, LATS2, BUB3	310	328	13588	1.06908	1	0.999736	100
GOTERM_BP_FAT	GO:0000278~mitotic cell cycle	5	1.11857	0.80954	MDM2, AKAP8, RPS6, LATS2, BUB3	310	244	13588	0.898202	1	0.999981	100
Annotation Cluster 52	Enrichment Score: 0.494831006039294
Category	Term	Count	%	PValue	Genes	List Total	Pop Hits	Pop Total	Fold Enrichment	Bonferroni	Benjamini	FDR
INTERPRO	IPR015609:Molecular chaperone, heat shock protein, Hsp40, DnaJ	3	0.671141	0.241658	DNAJC25, DNAJC7, DNAJC5	408	41	17763	3.18562	1	0.998128	98.5393
INTERPRO	IPR018253:Heat shock protein DnaJ, conserved site	3	0.671141	0.292845	DNAJC25, DNAJC7, DNAJC5	408	47	17763	2.77894	1	0.99895	99.4978
SMART	SM00271:DnaJ	3	0.671141	0.33061	DNAJC25, DNAJC7, DNAJC5	208	52	9131	2.53264	1	0.969634	99.1622
INTERPRO	IPR001623:Heat shock protein DnaJ, N-terminal	3	0.671141	0.33517	DNAJC25, DNAJC7, DNAJC5	408	52	17763	2.51174	1	0.999449	99.8044
UP_SEQ_FEATURE	domain:J	3	0.671141	0.339527	DNAJC25, DNAJC7, DNAJC5	420	46	16021	2.48773	1	0.999935	99.8743
GOTERM_MF_FAT	GO:0031072~heat shock protein binding	3	0.671141	0.403386	DNAJC25, DNAJC7, DNAJC5	312	59	13288	2.16558	1	0.979787	99.94
Annotation Cluster 53	Enrichment Score: 0.49301059863806845
Category	Term	Count	%	PValue	Genes	List Total	Pop Hits	Pop Total	Fold Enrichment	Bonferroni	Benjamini	FDR
SP_PIR_KEYWORDS	zinc-finger	41	9.17226	0.0179773	FUS, ZFAND5, ZMAT5, ZCRB1, RPL37, TRMT1, RNF181, PHC3, ARIH2, GM3258, ZFYVE19, TOE1, PRR3, ZFP523, RNF149, ZRSR2, VPS11, ZCCHC6, EWSR1, RNF13, NR1H3, WDFY2, ZDHHC3, ZFP553, ZFP326, SF1, MTA1, VPS41, TANK, RUFY2, RNF130, ZDHHC16, PHF1, NBR1, ATF7, ZNHIT1, MDM2, AKAP8, LUC7L, ANKFY1, MATR3	422	1204	17854	1.44072	0.996117	0.185839	21.5845
GOTERM_MF_FAT	GO:0008270~zinc ion binding	54	12.0805	0.301299	ZFP385A, APOBEC1, COPS5, ZMAT5, RBM6, TRMT1, RNF181, PHC3, ZFYVE19, RNF149, ZYX, ZRSR2, VPS11, ZCCHC6, ZFP553, ZDHHC3, ZC3H7A, ZFP326, SF1, MTA1, VPS41, TANK, RNF130, ZDHHC16, ZFP655, NBR1, ZNHIT1, MDM2, AKAP8, MECR, ANKFY1, MATR3, VPS29, FUS, ZFAND5, PAM, ZCRB1, RPL37, RABGGTB, ARIH2, GM3258, TOE1, PRR3, ZFP523, EWSR1, RNF13, NR1H3, ZFP384, WDFY2, RUFY2, PHF1, ATF7, CARS2, LUC7L	312	2105	13288	1.09256	1	0.961611	99.42
SP_PIR_KEYWORDS	zinc	49	10.962	0.307446	APOBEC1, COPS5, ZMAT5, TRMT1, RNF181, PHC3, ZFYVE19, RNF149, ZYX, ZRSR2, VPS11, ZCCHC6, ZFP553, ZDHHC3, ZC3H7A, ZFP326, SF1, MTA1, VPS41, TANK, RNF130, ZDHHC16, NBR1, ZNHIT1, MDM2, AKAP8, ANKFY1, MATR3, FUS, VPS29, ZFAND5, PAM, ZCRB1, RPL37, RABGGTB, ARIH2, GM3258, TOE1, PRR3, ZFP523, EWSR1, RNF13, NR1H3, WDFY2, RUFY2, PHF1, ATF7, CARS2, LUC7L	422	1886	17854	1.0992	1	0.803914	99.273
GOTERM_MF_FAT	GO:0046914~transition metal ion binding	65	14.5414	0.356583	ZFP385A, ILKAP, APOBEC1, COPS5, ZMAT5, RBM6, TRMT1, RNF181, PHC3, ZFYVE19, NUBP2, ZRSR2, RNF149, ZYX, VPS11, ZCCHC6, ZDHHC3, ZFP553, ZC3H7A, ZFP326, SF1, MTA1, VPS41, TECR, TANK, RNF130, PPP1CA, ZDHHC16, ZFP655, NBR1, ZNHIT1, MDM2, AKAP8, SLC40A1, MECR, ANKFY1, MATR3, VPS29, XDH, FUS, ZFAND5, PAM, ZCRB1, RPL37, RABGGTB, CEPT1, ARIH2, GM3258, PRR3, TOE1, NUDT9, ZFP523, EWSR1, RNF13, MOCS1, NR1H3, …	312	2608	13288	1.06148	1	0.969564	99.8225
SP_PIR_KEYWORDS	metal-binding	67	14.9888	0.371316	ILKAP, APOBEC1, COPS5, ZMAT5, FOXK2, TRMT1, NT5C3L, RNF181, LATS2, PHC3, ZFYVE19, NUBP2, NT5C2, ZRSR2, RNF149, ZYX, VPS11, ZCCHC6, ZDHHC3, ZFP553, ZC3H7A, ZFP326, SF1, MTA1, VPS41, RNASEH2A, TANK, GNS, RNF130, PPP1CA, ZDHHC16, NBR1, MDM2, ZNHIT1, AKAP8, ANKFY1, MATR3, VPS29, XDH, FUS, ADSS, ZFAND5, PAM, ZCRB1, RPL37, ERI3, RABGGTB, KARS, CEPT1, ARIH2, GM3258, PRR3, TOE1, ZFP523, EWSR1, NR1H3, ENO…	422	2682	17854	1.05691	1	0.849476	99.8012
GOTERM_MF_FAT	GO:0043167~ion binding	88	19.6868	0.756882	SLC9A8, ILKAP, CLTA, ZFP385A, APOBEC1, COPS5, ZMAT5, HEXA, FOXK2, RBM6, TRMT1, EPS15L1, NT5C3L, RNF181, ITSN1, LATS2, PHC3, ZFYVE19, NUBP2, NT5C2, ZRSR2, ZYX, RNF149, VPS11, ZCCHC6, IDUA, IRAK1, ZDHHC3, ZFP553, ACTN4, ZC3H7A, ZFP326, SF1, MTA1, VPS41, RNASEH2A, TECR, TANK, GNS, RNF130, PPP1CA, ZFP655, ZDHHC16, NBR1, MDM2, ZNHIT1, AKAP8, SLC40A1, ANKFY1, MECR, MATR3, VPS29, XDH, FUS, PAM, ADSS, ZF…	312	3934	13288	0.952694	1	0.999554	100
GOTERM_MF_FAT	GO:0043169~cation binding	86	19.2394	0.79041	SLC9A8, ILKAP, CLTA, ZFP385A, APOBEC1, COPS5, ZMAT5, HEXA, FOXK2, RBM6, TRMT1, EPS15L1, NT5C3L, RNF181, ITSN1, LATS2, PHC3, ZFYVE19, NUBP2, NT5C2, ZRSR2, ZYX, RNF149, VPS11, ZCCHC6, IDUA, IRAK1, ZDHHC3, ZFP553, ACTN4, ZC3H7A, ZFP326, SF1, MTA1, VPS41, RNASEH2A, TECR, TANK, GNS, RNF130, PPP1CA, ZFP655, ZDHHC16, NBR1, MDM2, ZNHIT1, AKAP8, SLC40A1, ANKFY1, MECR, MATR3, VPS29, XDH, FUS, PAM, ADSS, ZF…	312	3885	13288	0.942785	1	0.999739	100
GOTERM_MF_FAT	GO:0046872~metal ion binding	83	18.5682	0.862262	SLC9A8, ILKAP, CLTA, ZFP385A, APOBEC1, COPS5, ZMAT5, FOXK2, RBM6, TRMT1, EPS15L1, NT5C3L, RNF181, ITSN1, LATS2, PHC3, ZFYVE19, NUBP2, NT5C2, ZRSR2, ZYX, RNF149, VPS11, ZCCHC6, IRAK1, ZDHHC3, ZFP553, ACTN4, ZC3H7A, ZFP326, SF1, MTA1, VPS41, RNASEH2A, TECR, TANK, GNS, RNF130, PPP1CA, ZFP655, ZDHHC16, NBR1, MDM2, ZNHIT1, AKAP8, SLC40A1, MECR, ANKFY1, MATR3, VPS29, XDH, FUS, PAM, ADSS, ZFAND5, ZCRB1,…	312	3850	13288	0.918168	1	0.999951	100
Annotation Cluster 54	Enrichment Score: 0.48860895045182473
Category	Term	Count	%	PValue	Genes	List Total	Pop Hits	Pop Total	Fold Enrichment	Bonferroni	Benjamini	FDR
INTERPRO	IPR003137:Protease-associated PA	3	0.671141	0.0508535	RNF130, RNF149, RNF13	408	16	17763	8.16314	1	0.931858	54.9502
COG_ONTOLOGY	Posttranslational modification, protein turnover, chaperones	5	1.11857	0.306186	USP7, RNF130, RNF149, RABGGTB, RNF13	46	127	2040	1.74598	0.998	0.788513	92.9121
SMART	SM00184:RING	9	2.01342	0.323427	RNF130, ARIH2, ZFYVE19, MDM2, VPS41, RNF149, RNF181, VPS11, RNF13	208	286	9131	1.38144	1	0.973059	99.0486
INTERPRO	IPR001841:Zinc finger, RING-type	9	2.01342	0.331163	RNF130, ARIH2, ZFYVE19, MDM2, VPS41, RNF149, RNF181, VPS11, RNF13	408	286	17763	1.37004	1	0.999486	99.7856
INTERPRO	IPR017907:Zinc finger, RING-type, conserved site	8	1.78971	0.364078	RNF130, ARIH2, MDM2, VPS41, RNF149, RNF181, VPS11, RNF13	408	254	17763	1.37124	1	0.999645	99.9008
INTERPRO	IPR018957:Zinc finger, C3HC4 RING-type	5	1.11857	0.74247	RNF130, RNF149, RNF181, VPS11, RNF13	408	219	17763	0.99399	1	1	100
UP_SEQ_FEATURE	zinc finger region:RING-type	4	0.894855	0.842828	RNF130, MDM2, VPS11, RNF13	420	176	16021	0.866937	1	1	100
Annotation Cluster 55	Enrichment Score: 0.4676659413609654
Category	Term	Count	%	PValue	Genes	List Total	Pop Hits	Pop Total	Fold Enrichment	Bonferroni	Benjamini	FDR
SP_PIR_KEYWORDS	mitochondrion inner membrane	8	1.78971	0.142542	SLC25A12, NDUFS6, ATP5J2, NDUFB5, COX7C, SPNS1, SURF1, NDUFA11	422	183	17854	1.84953	1	0.617245	87.2701
GOTERM_BP_FAT	GO:0022900~electron transport chain	5	1.11857	0.250934	SLC25A12, NDUFS6, NDUFB5, SDHAF2, NDUFA11	310	112	13588	1.9568	1	0.982655	99.1027
SP_PIR_KEYWORDS	respiratory chain	3	0.671141	0.431493	NDUFS6, NDUFB5, NDUFA11	422	62	17854	2.04716	1	0.884691	99.9484
GOTERM_CC_FAT	GO:0070469~respiratory chain	3	0.671141	0.4329	NDUFS6, NDUFB5, NDUFA11	283	65	12504	2.03925	1	0.935136	99.9487
SP_PIR_KEYWORDS	electron transport	3	0.671141	0.68676	NDUFS6, NDUFB5, NDUFA11	422	100	17854	1.26924	1	0.973337	100
Annotation Cluster 56	Enrichment Score: 0.4552418817363963
Category	Term	Count	%	PValue	Genes	List Total	Pop Hits	Pop Total	Fold Enrichment	Bonferroni	Benjamini	FDR
GOTERM_MF_FAT	GO:0016410~N-acyltransferase activity	4	0.894855	0.206802	SAT1, LASS2, MGEA5, CLOCK	312	67	13288	2.54267	1	0.941802	96.4128
GOTERM_MF_FAT	GO:0008080~N-acetyltransferase activity	3	0.671141	0.33601	SAT1, MGEA5, CLOCK	312	51	13288	2.50528	1	0.970617	99.721
GOTERM_MF_FAT	GO:0016407~acetyltransferase activity	3	0.671141	0.435861	SAT1, MGEA5, CLOCK	312	63	13288	2.02808	1	0.982983	99.9731
SP_PIR_KEYWORDS	Acyltransferase	5	1.11857	0.49863	SAT1, ZDHHC16, ZDHHC3, MGEA5, CLOCK	422	155	17854	1.36478	1	0.914272	99.9904
Annotation Cluster 57	Enrichment Score: 0.45460508113572523
Category	Term	Count	%	PValue	Genes	List Total	Pop Hits	Pop Total	Fold Enrichment	Bonferroni	Benjamini	FDR
SP_PIR_KEYWORDS	gtp-binding	11	2.46085	0.207194	TUFM, ADSS, EEF1A1, RAB4A, ARFRP1, RAB11A, EEF2, GNL2, NKIRAS1, MOCS1, DNM2	422	313	17854	1.48686	1	0.70006	95.5486
UP_SEQ_FEATURE	nucleotide phosphate-binding region:GTP	10	2.23714	0.290207	TUFM, ADSS, EEF1A1, RAB4A, ARFRP1, RAB11A, EEF2, GNL2, NKIRAS1, DNM2	420	274	16021	1.39216	1	0.999826	99.5992
GOTERM_MF_FAT	GO:0005525~GTP binding	11	2.46085	0.316243	TUFM, ADSS, EEF1A1, RAB4A, ARFRP1, RAB11A, EEF2, GNL2, NKIRAS1, MOCS1, DNM2	312	354	13288	1.32341	1	0.966417	99.5748
GOTERM_MF_FAT	GO:0032561~guanyl ribonucleotide binding	11	2.46085	0.339449	TUFM, ADSS, EEF1A1, RAB4A, ARFRP1, RAB11A, EEF2, GNL2, NKIRAS1, MOCS1, DNM2	312	363	13288	1.2906	1	0.968286	99.7411
GOTERM_MF_FAT	GO:0019001~guanyl nucleotide binding	11	2.46085	0.339449	TUFM, ADSS, EEF1A1, RAB4A, ARFRP1, RAB11A, EEF2, GNL2, NKIRAS1, MOCS1, DNM2	312	363	13288	1.2906	1	0.968286	99.7411
GOTERM_MF_FAT	GO:0003924~GTPase activity	5	1.11857	0.35177	TUFM, EEF1A1, ARFRP1, EEF2, DNM2	312	128	13288	1.66366	1	0.969481	99.8024
INTERPRO	IPR005225:Small GTP-binding protein	5	1.11857	0.520348	RAB4A, ARFRP1, RAB11A, EEF2, NKIRAS1	408	164	17763	1.32734	1	0.999977	99.9987
INTERPRO	IPR001806:Ras GTPase	4	0.894855	0.575375	RAB4A, ARFRP1, RAB11A, NKIRAS1	408	130	17763	1.33959	1	0.999993	99.9998
Annotation Cluster 58	Enrichment Score: 0.44995828858228437
Category	Term	Count	%	PValue	Genes	List Total	Pop Hits	Pop Total	Fold Enrichment	Bonferroni	Benjamini	FDR
GOTERM_MF_FAT	GO:0005319~lipid transporter activity	3	0.671141	0.27532	STARD3, RFT1, APOE	312	44	13288	2.90385	1	0.954964	99.0201
GOTERM_BP_FAT	GO:0010876~lipid localization	5	1.11857	0.332431	STARD3, RFT1, APOE, HEXA, SPNS1	310	128	13588	1.7122	1	0.993993	99.8629
SP_PIR_KEYWORDS	lipid transport	3	0.671141	0.339265	STARD3, APOE, SPNS1	422	51	17854	2.48871	1	0.828163	99.613
GOTERM_BP_FAT	GO:0006869~lipid transport	4	0.894855	0.510609	STARD3, RFT1, APOE, SPNS1	310	119	13588	1.47335	1	0.998868	99.9991
Annotation Cluster 59	Enrichment Score: 0.44380128321437395
Category	Term	Count	%	PValue	Genes	List Total	Pop Hits	Pop Total	Fold Enrichment	Bonferroni	Benjamini	FDR
GOTERM_BP_FAT	GO:0030218~erythrocyte differentiation	4	0.894855	0.0954485	RPS19, JMJD6, ACIN1, RPS6	310	48	13588	3.65269	1	0.921084	80.5345
GOTERM_BP_FAT	GO:0034101~erythrocyte homeostasis	4	0.894855	0.109506	RPS19, JMJD6, ACIN1, RPS6	310	51	13588	3.43782	1	0.931005	84.9237
GOTERM_BP_FAT	GO:0030099~myeloid cell differentiation	4	0.894855	0.373464	RPS19, JMJD6, ACIN1, RPS6	310	96	13588	1.82634	1	0.995435	99.9513
GOTERM_BP_FAT	GO:0048872~homeostasis of number of cells	4	0.894855	0.476176	RPS19, JMJD6, ACIN1, RPS6	310	113	13588	1.55158	1	0.998292	99.9974
GOTERM_BP_FAT	GO:0030097~hemopoiesis	6	1.34228	0.679162	RPS19, JMJD6, SH2B3, ACIN1, NCAPH2, RPS6	310	251	13588	1.04778	1	0.999855	100
GOTERM_BP_FAT	GO:0048534~hemopoietic or lymphoid organ development	6	1.34228	0.769878	RPS19, JMJD6, SH2B3, ACIN1, NCAPH2, RPS6	310	281	13588	0.93592	1	0.999963	100
GOTERM_BP_FAT	GO:0002520~immune system development	6	1.34228	0.804959	RPS19, JMJD6, SH2B3, ACIN1, NCAPH2, RPS6	310	295	13588	0.891504	1	0.99998	100
Annotation Cluster 60	Enrichment Score: 0.43235872951955123
Category	Term	Count	%	PValue	Genes	List Total	Pop Hits	Pop Total	Fold Enrichment	Bonferroni	Benjamini	FDR
GOTERM_BP_FAT	GO:0051276~chromosome organization	13	2.90828	0.212794	MORF4L1, HDAC10, HIRA, HNRPLL, UBE2N, PHF1, CENPA, JMJD6, H2AFY, ACIN1, NCAPH2, AKAP8, BUB3	310	404	13588	1.41044	1	0.97245	97.9825
GOTERM_BP_FAT	GO:0006325~chromatin organization	9	2.01342	0.420211	UBE2N, MORF4L1, PHF1, JMJD6, CENPA, HIRA, HDAC10, H2AFY, HNRPLL	310	315	13588	1.25235	1	0.996874	99.9863
GOTERM_BP_FAT	GO:0016568~chromatin modification	7	1.566	0.438583	UBE2N, MORF4L1, PHF1, JMJD6, HIRA, HDAC10, H2AFY	310	236	13588	1.30011	1	0.997301	99.9919
SP_PIR_KEYWORDS	chromatin regulator	6	1.34228	0.47543	MORF4L1, PHF1, JMJD6, HIRA, HDAC10, H2AFY	422	192	17854	1.32213	1	0.904658	99.9824
Annotation Cluster 61	Enrichment Score: 0.42534849804306774
Category	Term	Count	%	PValue	Genes	List Total	Pop Hits	Pop Total	Fold Enrichment	Bonferroni	Benjamini	FDR
GOTERM_BP_FAT	GO:0051168~nuclear export	3	0.671141	0.124889	STRADB, HNRNPA1, HSPA9	310	27	13588	4.87025	1	0.935024	88.6542
GOTERM_BP_FAT	GO:0006913~nucleocytoplasmic transport	3	0.671141	0.64566	STRADB, HNRNPA1, HSPA9	310	96	13588	1.36976	1	0.999792	100
GOTERM_BP_FAT	GO:0051169~nuclear transport	3	0.671141	0.65679	STRADB, HNRNPA1, HSPA9	310	98	13588	1.3418	1	0.999811	100
Annotation Cluster 62	Enrichment Score: 0.39709413318444614
Category	Term	Count	%	PValue	Genes	List Total	Pop Hits	Pop Total	Fold Enrichment	Bonferroni	Benjamini	FDR
SMART	SM00312:PX	3	0.671141	0.28862	NISCH, RPS6KC1, SNX4	208	47	9131	2.80207	1	0.965267	98.2704
INTERPRO	IPR001683:Phox-like	3	0.671141	0.292845	NISCH, RPS6KC1, SNX4	408	47	17763	2.77894	1	0.99895	99.4978
UP_SEQ_FEATURE	domain:PX	3	0.671141	0.300893	NISCH, RPS6KC1, SNX4	420	42	16021	2.72466	1	0.999857	99.6861
GOTERM_MF_FAT	GO:0035091~phosphoinositide binding	3	0.671141	0.527096	NISCH, RPS6KC1, SNX4	312	75	13288	1.70359	1	0.991031	99.9979
GOTERM_MF_FAT	GO:0005543~phospholipid binding	3	0.671141	0.771372	NISCH, RPS6KC1, SNX4	312	119	13288	1.07369	1	0.999652	100
Annotation Cluster 63	Enrichment Score: 0.3675484445164307
Category	Term	Count	%	PValue	Genes	List Total	Pop Hits	Pop Total	Fold Enrichment	Bonferroni	Benjamini	FDR
GOTERM_BP_FAT	GO:0006915~apoptosis	13	2.90828	0.368927	TMBIM6, TBRG4, SGMS1, RPS6, SMNDC1, RNF130, FIS1, PSMG2, ZDHHC16, NISCH, JMJD6, RIPK1, ACIN1	310	465	13588	1.22542	1	0.995495	99.9452
GOTERM_BP_FAT	GO:0012501~programmed cell death	13	2.90828	0.391281	TMBIM6, TBRG4, SGMS1, RPS6, SMNDC1, RNF130, FIS1, PSMG2, ZDHHC16, NISCH, JMJD6, RIPK1, ACIN1	310	473	13588	1.20469	1	0.996199	99.9696
SP_PIR_KEYWORDS	Apoptosis	10	2.23714	0.400534	FIS1, RNF130, NISCH, ZDHHC16, TMBIM6, RIPK1, ACIN1, SGMS1, RBM25, SMNDC1	422	337	17854	1.25543	1	0.865676	99.895
GOTERM_BP_FAT	GO:0008219~cell death	13	2.90828	0.484041	TMBIM6, TBRG4, SGMS1, RPS6, SMNDC1, RNF130, FIS1, PSMG2, ZDHHC16, NISCH, JMJD6, RIPK1, ACIN1	310	507	13588	1.1239	1	0.998377	99.998
GOTERM_BP_FAT	GO:0016265~death	13	2.90828	0.519167	TMBIM6, TBRG4, SGMS1, RPS6, SMNDC1, RNF130, FIS1, PSMG2, ZDHHC16, NISCH, JMJD6, RIPK1, ACIN1	310	519	13588	1.09792	1	0.998887	99.9994
Annotation Cluster 64	Enrichment Score: 0.3512074081640396
Category	Term	Count	%	PValue	Genes	List Total	Pop Hits	Pop Total	Fold Enrichment	Bonferroni	Benjamini	FDR
SP_PIR_KEYWORDS	iron-sulfur	3	0.671141	0.304498	XDH, NUBP2, MOCS1	422	47	17854	2.70051	1	0.804861	99.2304
GOTERM_MF_FAT	GO:0051536~iron-sulfur cluster binding	3	0.671141	0.32741	XDH, NUBP2, MOCS1	312	50	13288	2.55538	1	0.969115	99.6644
GOTERM_MF_FAT	GO:0051540~metal cluster binding	3	0.671141	0.32741	XDH, NUBP2, MOCS1	312	50	13288	2.55538	1	0.969115	99.6644
GOTERM_MF_FAT	GO:0005506~iron ion binding	8	1.78971	0.696131	XDH, PPP1CA, JMJD6, NUBP2, ALKBH3, TECR, SLC40A1, MOCS1	312	343	13288	0.993347	1	0.998796	100
SP_PIR_KEYWORDS	iron	7	1.566	0.7718	XDH, PPP1CA, JMJD6, NUBP2, ALKBH3, SLC40A1, MOCS1	422	321	17854	0.922606	1	0.985953	100
Annotation Cluster 65	Enrichment Score: 0.3397386367102994
Category	Term	Count	%	PValue	Genes	List Total	Pop Hits	Pop Total	Fold Enrichment	Bonferroni	Benjamini	FDR
GOTERM_CC_FAT	GO:0005815~microtubule organizing center	8	1.78971	0.135942	FAM125A, C2CD3, CEP250, ACTR1A, H2AFY, SMEK1, LATS2, D10JHU81E	283	189	12504	1.87021	1	0.637965	85.7947
GOTERM_CC_FAT	GO:0005813~centrosome	7	1.566	0.153575	FAM125A, CEP250, ACTR1A, H2AFY, SMEK1, LATS2, D10JHU81E	283	160	12504	1.93304	1	0.669732	89.2141
GOTERM_CC_FAT	GO:0015630~microtubule cytoskeleton	10	2.23714	0.690659	FAM125A, C2CD3, CEP250, ACTR1A, H2AFY, VPS41, SMEK1, LATS2, DNM2, D10JHU81E	283	450	12504	0.981861	1	0.984647	100
SP_PIR_KEYWORDS	cytoskeleton	12	2.68456	0.81453	FAM125A, ARPC1B, CEP250, NUBP2, ACTR1A, CFL2, STOML2, ZYX, SMEK1, TPM1, LATS2, DNM2	422	583	17854	0.870835	1	0.991173	100
GOTERM_CC_FAT	GO:0044430~cytoskeletal part	15	3.3557	0.838837	C2CD3, ACTN4, CALD1, VPS41, SMEK1, TPM1, LATS2, FAM125A, ARPC1B, CEP250, ACTR1A, H2AFY, VPS11, DNM2, D10JHU81E	283	774	12504	0.856274	1	0.997173	100
GOTERM_CC_FAT	GO:0005856~cytoskeleton	20	4.47427	0.929064	C2CD3, ACTN4, CALD1, STOML2, VPS41, SMEK1, TPM1, LATS2, FAM125A, ARPC1B, CEP250, NUBP2, ACTR1A, CFL2, JAK1, H2AFY, ZYX, VPS11, DNM2, D10JHU81E	283	1122	12504	0.787589	1	0.999736	100
Annotation Cluster 66	Enrichment Score: 0.3302132315110199
Category	Term	Count	%	PValue	Genes	List Total	Pop Hits	Pop Total	Fold Enrichment	Bonferroni	Benjamini	FDR
SP_PIR_KEYWORDS	lipid synthesis	5	1.11857	0.20564	TPI1, PTGES2, LASS2, TECR, MECR	422	99	17854	2.13677	1	0.703173	95.4302
SP_PIR_KEYWORDS	Fatty acid biosynthesis	3	0.671141	0.295746	TPI1, PTGES2, MECR	422	46	17854	2.75922	1	0.803203	99.09
GOTERM_BP_FAT	GO:0006633~fatty acid biosynthetic process	3	0.671141	0.553093	TPI1, PTGES2, MECR	310	81	13588	1.62342	1	0.999305	99.9998
GOTERM_BP_FAT	GO:0046394~carboxylic acid biosynthetic process	4	0.894855	0.625627	TPI1, PTGES2, GOT1, MECR	310	141	13588	1.24347	1	0.999721	100
GOTERM_BP_FAT	GO:0016053~organic acid biosynthetic process	4	0.894855	0.625627	TPI1, PTGES2, GOT1, MECR	310	141	13588	1.24347	1	0.999721	100
GOTERM_BP_FAT	GO:0006631~fatty acid metabolic process	4	0.894855	0.792986	ACOX1, TPI1, PTGES2, MECR	310	184	13588	0.952875	1	0.999976	100
Annotation Cluster 67	Enrichment Score: 0.3243022170957955
Category	Term	Count	%	PValue	Genes	List Total	Pop Hits	Pop Total	Fold Enrichment	Bonferroni	Benjamini	FDR
GOTERM_CC_FAT	GO:0030136~clathrin-coated vesicle	4	0.894855	0.41738	TPRGL, CLTA, NECAP2, SLC40A1	283	104	12504	1.69937	1	0.929205	99.9265
GOTERM_CC_FAT	GO:0016023~cytoplasmic membrane-bounded vesicle	11	2.46085	0.458124	TPRGL, CLTA, LAMP2, FLOT1, NECAP2, CTSD, NEU1, DNAJC5, ITSN1, SLC40A1, AP2M1	283	414	12504	1.17396	1	0.940305	99.9721
GOTERM_CC_FAT	GO:0031410~cytoplasmic vesicle	13	2.90828	0.469164	PAM, CLTA, AP1B1, FLOT1, ITSN1, TPRGL, LAMP2, NECAP2, CTSD, NEU1, DNAJC5, SLC40A1, AP2M1	283	508	12504	1.13069	1	0.943247	99.9788
GOTERM_CC_FAT	GO:0031988~membrane-bounded vesicle	11	2.46085	0.475691	TPRGL, CLTA, LAMP2, FLOT1, NECAP2, CTSD, NEU1, DNAJC5, ITSN1, SLC40A1, AP2M1	283	420	12504	1.15719	1	0.94152	99.982
GOTERM_CC_FAT	GO:0031982~vesicle	13	2.90828	0.49824	PAM, CLTA, AP1B1, FLOT1, ITSN1, TPRGL, LAMP2, NECAP2, CTSD, NEU1, DNAJC5, SLC40A1, AP2M1	283	519	12504	1.10672	1	0.947436	99.99
GOTERM_CC_FAT	GO:0030135~coated vesicle	4	0.894855	0.532823	TPRGL, CLTA, NECAP2, SLC40A1	283	124	12504	1.42528	1	0.95944	99.9961
Annotation Cluster 68	Enrichment Score: 0.3148665518203493
Category	Term	Count	%	PValue	Genes	List Total	Pop Hits	Pop Total	Fold Enrichment	Bonferroni	Benjamini	FDR
GOTERM_MF_FAT	GO:0008234~cysteine-type peptidase activity	5	1.11857	0.446925	USP7, UFSP2, BAP1, SENP5, CTLA2A	312	146	13288	1.45855	1	0.984303	99.9798
GOTERM_MF_FAT	GO:0016790~thiolester hydrolase activity	4	0.894855	0.465395	USP7, ACOT8, UFSP2, BAP1	312	108	13288	1.5774	1	0.985184	99.9876
SP_PIR_KEYWORDS	thiol protease	4	0.894855	0.546191	USP7, UFSP2, BAP1, SENP5	422	121	17854	1.39861	1	0.935901	99.9975
Annotation Cluster 69	Enrichment Score: 0.29128524105704945
Category	Term	Count	%	PValue	Genes	List Total	Pop Hits	Pop Total	Fold Enrichment	Bonferroni	Benjamini	FDR
UP_SEQ_FEATURE	short sequence motif:Prevents secretion from ER	3	0.671141	0.459165	ERP44, HYOU1, UGGT1	420	59	16021	1.93959	1	0.999998	99.995
GOTERM_CC_FAT	GO:0005788~endoplasmic reticulum lumen	3	0.671141	0.485563	ERP44, HYOU1, UGGT1	283	72	12504	1.84099	1	0.943882	99.9861
GOTERM_CC_FAT	GO:0044432~endoplasmic reticulum part	6	1.34228	0.599694	PNPLA7, ERP44, HYOU1, CEPT1, H13, UGGT1	283	231	12504	1.14763	1	0.975257	99.9995
Annotation Cluster 70	Enrichment Score: 0.28295495999129655
Category	Term	Count	%	PValue	Genes	List Total	Pop Hits	Pop Total	Fold Enrichment	Bonferroni	Benjamini	FDR
SP_PIR_KEYWORDS	nucleotide binding	3	0.671141	0.447546	EIF4A2, PFKFB2, DDX5	422	64	17854	1.98319	1	0.890774	99.9649
SP_PIR_KEYWORDS	P-loop	3	0.671141	0.455476	EIF4A2, PFKFB2, DDX5	422	65	17854	1.95268	1	0.893644	99.971
SP_PIR_KEYWORDS	ATP	4	0.894855	0.694756	EIF4A2, PFKFB2, JAK1, DDX5	422	151	17854	1.12074	1	0.974468	100
Annotation Cluster 71	Enrichment Score: 0.2512564845212514
Category	Term	Count	%	PValue	Genes	List Total	Pop Hits	Pop Total	Fold Enrichment	Bonferroni	Benjamini	FDR
GOTERM_BP_FAT	GO:0016568~chromatin modification	7	1.566	0.438583	UBE2N, MORF4L1, PHF1, JMJD6, HIRA, HDAC10, H2AFY	310	236	13588	1.30011	1	0.997301	99.9919
GOTERM_BP_FAT	GO:0016570~histone modification	3	0.671141	0.622551	UBE2N, MORF4L1, HDAC10	310	92	13588	1.42931	1	0.999716	100
GOTERM_BP_FAT	GO:0016569~covalent chromatin modification	3	0.671141	0.64566	UBE2N, MORF4L1, HDAC10	310	96	13588	1.36976	1	0.999792	100
Annotation Cluster 72	Enrichment Score: 0.24681832505950416
Category	Term	Count	%	PValue	Genes	List Total	Pop Hits	Pop Total	Fold Enrichment	Bonferroni	Benjamini	FDR
GOTERM_BP_FAT	GO:0007264~small GTPase mediated signal transduction	8	1.78971	0.363192	NISCH, RAB4A, PECAM1, ARFRP1, RAB11A, ITSN1, NKIRAS1, RFXANK	310	258	13588	1.35914	1	0.995228	99.9365
INTERPRO	IPR005225:Small GTP-binding protein	5	1.11857	0.520348	RAB4A, ARFRP1, RAB11A, EEF2, NKIRAS1	408	164	17763	1.32734	1	0.999977	99.9987
INTERPRO	IPR001806:Ras GTPase	4	0.894855	0.575375	RAB4A, ARFRP1, RAB11A, NKIRAS1	408	130	17763	1.33959	1	0.999993	99.9998
UP_SEQ_FEATURE	short sequence motif:Effector region	3	0.671141	0.69779	RAB4A, RAB11A, NKIRAS1	420	92	16021	1.24387	1	1	100
INTERPRO	IPR013753:Ras	3	0.671141	0.76878	RAB4A, RAB11A, NKIRAS1	408	121	17763	1.07942	1	1	100
Annotation Cluster 73	Enrichment Score: 0.21824281723755373
Category	Term	Count	%	PValue	Genes	List Total	Pop Hits	Pop Total	Fold Enrichment	Bonferroni	Benjamini	FDR
GOTERM_CC_FAT	GO:0000267~cell fraction	15	3.3557	0.473816	SAT1, RPSA, IRAK1, SEC11C, ZFP326, FLOT2, CALD1, ARFRP1, ITSN1, HNRPLL, PNPLA7, LAMP2, SLC26A6, NISCH, PECAM1	283	596	12504	1.11201	1	0.943046	99.9811
GOTERM_CC_FAT	GO:0005626~insoluble fraction	12	2.68456	0.649746	PNPLA7, IRAK1, RPSA, SLC26A6, LAMP2, NISCH, SEC11C, ZFP326, FLOT2, CALD1, ARFRP1, ITSN1	283	528	12504	1.00418	1	0.981139	99.9999
GOTERM_CC_FAT	GO:0005624~membrane fraction	11	2.46085	0.719313	PNPLA7, IRAK1, RPSA, SLC26A6, LAMP2, NISCH, SEC11C, FLOT2, CALD1, ARFRP1, ITSN1	283	510	12504	0.952983	1	0.987304	100
Annotation Cluster 74	Enrichment Score: 0.2056589568097784
Category	Term	Count	%	PValue	Genes	List Total	Pop Hits	Pop Total	Fold Enrichment	Bonferroni	Benjamini	FDR
GOTERM_CC_FAT	GO:0030659~cytoplasmic vesicle membrane	3	0.671141	0.587578	CLTA, LAMP2, NECAP2	283	87	12504	1.52358	1	0.973424	99.9993
GOTERM_CC_FAT	GO:0044433~cytoplasmic vesicle part	3	0.671141	0.635557	CLTA, LAMP2, NECAP2	283	95	12504	1.39528	1	0.98015	99.9999
GOTERM_CC_FAT	GO:0012506~vesicle membrane	3	0.671141	0.646849	CLTA, LAMP2, NECAP2	283	97	12504	1.36651	1	0.9815	99.9999
Annotation Cluster 75	Enrichment Score: 0.1964368975857622
Category	Term	Count	%	PValue	Genes	List Total	Pop Hits	Pop Total	Fold Enrichment	Bonferroni	Benjamini	FDR
GOTERM_BP_FAT	GO:0007049~cell cycle	16	3.57942	0.416737	KHDRBS1, TSG101, CINP, SF1, RBM7, STRADB, RPS6, SENP5, LATS2, PPP1CA, ZFP655, MCM7, CEP250, MDM2, AKAP8, BUB3	310	611	13588	1.14782	1	0.996824	99.9849
SP_PIR_KEYWORDS	cell cycle	11	2.46085	0.612037	KHDRBS1, PPP1CA, MCM7, CEP250, TSG101, CINP, RAB11A, STRADB, SENP5, LATS2, BUB3	422	447	17854	1.04114	1	0.960016	99.9997
SP_PIR_KEYWORDS	cell division	6	1.34228	0.724951	PPP1CA, TSG101, CINP, SENP5, LATS2, BUB3	422	256	17854	0.991595	1	0.979192	100
GOTERM_BP_FAT	GO:0051301~cell division	5	1.11857	0.885735	PPP1CA, TSG101, CINP, SENP5, LATS2	310	281	13588	0.779933	1	0.999997	100
Annotation Cluster 76	Enrichment Score: 0.1948919649216395
Category	Term	Count	%	PValue	Genes	List Total	Pop Hits	Pop Total	Fold Enrichment	Bonferroni	Benjamini	FDR
GOTERM_BP_FAT	GO:0033077~T cell differentiation in the thymus	3	0.671141	0.164237	JMJD6, NCAPH2, RPS6	310	32	13588	4.10927	1	0.959922	94.6434
GOTERM_BP_FAT	GO:0042110~T cell activation	4	0.894855	0.493536	H2-M3, JMJD6, NCAPH2, RPS6	310	116	13588	1.51146	1	0.998576	99.9985
GOTERM_BP_FAT	GO:0030217~T cell differentiation	3	0.671141	0.518675	JMJD6, NCAPH2, RPS6	310	76	13588	1.73022	1	0.99893	99.9993
GOTERM_BP_FAT	GO:0030097~hemopoiesis	6	1.34228	0.679162	RPS19, JMJD6, SH2B3, ACIN1, NCAPH2, RPS6	310	251	13588	1.04778	1	0.999855	100
GOTERM_BP_FAT	GO:0030098~lymphocyte differentiation	3	0.671141	0.735988	JMJD6, NCAPH2, RPS6	310	114	13588	1.15348	1	0.99994	100
GOTERM_BP_FAT	GO:0048534~hemopoietic or lymphoid organ development	6	1.34228	0.769878	RPS19, JMJD6, SH2B3, ACIN1, NCAPH2, RPS6	310	281	13588	0.93592	1	0.999963	100
GOTERM_BP_FAT	GO:0002520~immune system development	6	1.34228	0.804959	RPS19, JMJD6, SH2B3, ACIN1, NCAPH2, RPS6	310	295	13588	0.891504	1	0.99998	100
GOTERM_BP_FAT	GO:0046649~lymphocyte activation	4	0.894855	0.813342	H2-M3, JMJD6, NCAPH2, RPS6	310	191	13588	0.917953	1	0.99998	100
GOTERM_BP_FAT	GO:0002521~leukocyte differentiation	3	0.671141	0.837308	JMJD6, NCAPH2, RPS6	310	142	13588	0.926034	1	0.999988	100
GOTERM_BP_FAT	GO:0045321~leukocyte activation	4	0.894855	0.878608	H2-M3, JMJD6, NCAPH2, RPS6	310	219	13588	0.800589	1	0.999996	100
GOTERM_BP_FAT	GO:0001775~cell activation	4	0.894855	0.921529	H2-M3, JMJD6, NCAPH2, RPS6	310	246	13588	0.71272	1	0.999999	100
Annotation Cluster 77	Enrichment Score: 0.1909942638680516
Category	Term	Count	%	PValue	Genes	List Total	Pop Hits	Pop Total	Fold Enrichment	Bonferroni	Benjamini	FDR
SMART	SM00054:EFh	5	1.11857	0.376858	SLC25A12, HPCAL1, ACTN4, EPS15L1, ITSN1	208	137	9131	1.60215	1	0.979533	99.643
INTERPRO	IPR002048:Calcium-binding EF-hand	5	1.11857	0.384342	SLC25A12, HPCAL1, ACTN4, EPS15L1, ITSN1	408	137	17763	1.58893	1	0.999709	99.9395
INTERPRO	IPR018247:EF-HAND 1	6	1.34228	0.532332	SLC25A12, HPCAL1, ACTN4, EPS15L1, ITSN1, HSPA9	408	211	17763	1.23801	1	0.999981	99.9991
UP_SEQ_FEATURE	calcium-binding region:2	4	0.894855	0.552063	SLC25A12, HPCAL1, ACTN4, ITSN1	420	110	16021	1.3871	1	1	99.9998
INTERPRO	IPR018248:EF hand	4	0.894855	0.585754	HPCAL1, ACTN4, EPS15L1, ITSN1	408	132	17763	1.3193	1	0.999993	99.9999
UP_SEQ_FEATURE	calcium-binding region:1	4	0.894855	0.611215	SLC25A12, HPCAL1, ACTN4, ITSN1	420	120	16021	1.27151	1	1	100
INTERPRO	IPR018249:EF-HAND 2	5	1.11857	0.694507	SLC25A12, HPCAL1, ACTN4, EPS15L1, ITSN1	408	205	17763	1.06187	1	1	100
INTERPRO	IPR011992:EF-Hand type	5	1.11857	0.767201	SLC25A12, HPCAL1, ACTN4, EPS15L1, ITSN1	408	227	17763	0.95896	1	1	100
UP_SEQ_FEATURE	domain:EF-hand 2	4	0.894855	0.793002	SLC25A12, HPCAL1, ACTN4, ITSN1	420	160	16021	0.953631	1	1	100
UP_SEQ_FEATURE	domain:EF-hand 1	4	0.894855	0.796465	SLC25A12, HPCAL1, ACTN4, ITSN1	420	161	16021	0.947708	1	1	100
SP_PIR_KEYWORDS	calcium	9	2.01342	0.996219	GNS, SLC25A12, CLTA, HPCAL1, ACTN4, EPS15L1, ITSN1, MBTPS1, TPCN1	422	731	17854	0.520893	1	0.999998	100
GOTERM_MF_FAT	GO:0005509~calcium ion binding	9	2.01342	0.999336	GNS, SLC25A12, CLTA, HPCAL1, ACTN4, EPS15L1, ITSN1, MBTPS1, TPCN1	312	840	13288	0.456319	1	1	100
Annotation Cluster 78	Enrichment Score: 0.18276455965654703
Category	Term	Count	%	PValue	Genes	List Total	Pop Hits	Pop Total	Fold Enrichment	Bonferroni	Benjamini	FDR
GOTERM_CC_FAT	GO:0044432~endoplasmic reticulum part	6	1.34228	0.599694	PNPLA7, ERP44, HYOU1, CEPT1, H13, UGGT1	283	231	12504	1.14763	1	0.975257	99.9995
GOTERM_CC_FAT	GO:0005789~endoplasmic reticulum membrane	4	0.894855	0.670394	PNPLA7, ERP44, CEPT1, H13	283	152	12504	1.16273	1	0.983376	100
GOTERM_CC_FAT	GO:0042175~nuclear envelope-endoplasmic reticulum network	4	0.894855	0.703796	PNPLA7, ERP44, CEPT1, H13	283	160	12504	1.10459	1	0.986157	100
Annotation Cluster 79	Enrichment Score: 0.18090931745864622
Category	Term	Count	%	PValue	Genes	List Total	Pop Hits	Pop Total	Fold Enrichment	Bonferroni	Benjamini	FDR
GOTERM_BP_FAT	GO:0001701~in utero embryonic development	8	1.78971	0.395648	ZFAND5, C2CD3, HSF1, GRN, COPS3, ALKBH1, TPM1, ENO1	310	267	13588	1.31333	1	0.996319	99.973
GOTERM_BP_FAT	GO:0043009~chordate embryonic development	8	1.78971	0.847799	ZFAND5, C2CD3, HSF1, GRN, COPS3, ALKBH1, TPM1, ENO1	310	421	13588	0.832917	1	0.999991	100
GOTERM_BP_FAT	GO:0009792~embryonic development ending in birth or egg hatching	8	1.78971	0.854418	ZFAND5, C2CD3, HSF1, GRN, COPS3, ALKBH1, TPM1, ENO1	310	425	13588	0.825078	1	0.999992	100
Annotation Cluster 80	Enrichment Score: 0.1684625036689519
Category	Term	Count	%	PValue	Genes	List Total	Pop Hits	Pop Total	Fold Enrichment	Bonferroni	Benjamini	FDR
GOTERM_MF_FAT	GO:0050660~FAD binding	3	0.671141	0.497793	XDH, ACOX1, TXNRD1	312	71	13288	1.79957	1	0.987622	99.9949
GOTERM_MF_FAT	GO:0048037~cofactor binding	6	1.34228	0.613069	XDH, ACOX1, SHMT2, GOT1, TXNRD1, PECI	312	226	13288	1.1307	1	0.996605	99.9999
SP_PIR_KEYWORDS	Flavoprotein	3	0.671141	0.70229	XDH, ACOX1, TXNRD1	422	103	17854	1.23227	1	0.975464	100
GOTERM_MF_FAT	GO:0050662~coenzyme binding	4	0.894855	0.727221	XDH, ACOX1, TXNRD1, PECI	312	160	13288	1.06474	1	0.999228	100
SP_PIR_KEYWORDS	FAD	3	0.671141	0.73143	XDH, ACOX1, TXNRD1	422	109	17854	1.16444	1	0.979872	100
GOTERM_MF_FAT	GO:0009055~electron carrier activity	4	0.894855	0.85568	XDH, ACOX1, PTGES2, TXNRD1	312	202	13288	0.843361	1	0.99995	100
Annotation Cluster 81	Enrichment Score: 0.16750943523488682
Category	Term	Count	%	PValue	Genes	List Total	Pop Hits	Pop Total	Fold Enrichment	Bonferroni	Benjamini	FDR
GOTERM_BP_FAT	GO:0007049~cell cycle	16	3.57942	0.416737	KHDRBS1, TSG101, CINP, SF1, RBM7, STRADB, RPS6, SENP5, LATS2, PPP1CA, ZFP655, MCM7, CEP250, MDM2, AKAP8, BUB3	310	611	13588	1.14782	1	0.996824	99.9849
GOTERM_BP_FAT	GO:0022402~cell cycle process	10	2.23714	0.537987	PPP1CA, ZFP655, TSG101, SF1, MDM2, RBM7, AKAP8, RPS6, LATS2, BUB3	310	393	13588	1.11532	1	0.999192	99.9997
GOTERM_BP_FAT	GO:0022403~cell cycle phase	8	1.78971	0.620973	PPP1CA, ZFP655, MDM2, RBM7, AKAP8, RPS6, LATS2, BUB3	310	328	13588	1.06908	1	0.999736	100
GOTERM_BP_FAT	GO:0048285~organelle fission	5	1.11857	0.659021	FIS1, AKAP8, RPS6, LATS2, BUB3	310	197	13588	1.11249	1	0.999801	100
GOTERM_BP_FAT	GO:0000279~M phase	6	1.34228	0.775166	PPP1CA, RBM7, AKAP8, RPS6, LATS2, BUB3	310	283	13588	0.929306	1	0.999966	100
GOTERM_BP_FAT	GO:0000278~mitotic cell cycle	5	1.11857	0.80954	MDM2, AKAP8, RPS6, LATS2, BUB3	310	244	13588	0.898202	1	0.999981	100
GOTERM_BP_FAT	GO:0000280~nuclear division	4	0.894855	0.810541	AKAP8, RPS6, LATS2, BUB3	310	190	13588	0.922784	1	0.999981	100
GOTERM_BP_FAT	GO:0007067~mitosis	4	0.894855	0.810541	AKAP8, RPS6, LATS2, BUB3	310	190	13588	0.922784	1	0.999981	100
GOTERM_BP_FAT	GO:0000087~M phase of mitotic cell cycle	4	0.894855	0.821535	AKAP8, RPS6, LATS2, BUB3	310	194	13588	0.903758	1	0.999984	100
Annotation Cluster 82	Enrichment Score: 0.16243605487148444
Category	Term	Count	%	PValue	Genes	List Total	Pop Hits	Pop Total	Fold Enrichment	Bonferroni	Benjamini	FDR
GOTERM_MF_FAT	GO:0004713~protein tyrosine kinase activity	5	1.11857	0.537385	MAP2K2, RIPK1, ILK, JAK1, CLK1	312	164	13288	1.29847	1	0.991696	99.9984
SMART	SM00219:TyrKc	3	0.671141	0.776377	RIPK1, ILK, JAK1	208	124	9131	1.06207	1	0.999974	100
INTERPRO	IPR001245:Tyrosine protein kinase	3	0.671141	0.78043	RIPK1, ILK, JAK1	408	124	17763	1.05331	1	1	100
Annotation Cluster 83	Enrichment Score: 0.15606865781094642
Category	Term	Count	%	PValue	Genes	List Total	Pop Hits	Pop Total	Fold Enrichment	Bonferroni	Benjamini	FDR
SP_PIR_KEYWORDS	dna repair	5	1.11857	0.585343	UBE2N, MORF4L1, CINP, ALKBH3, RAD52	422	173	17854	1.22278	1	0.951523	99.9992
GOTERM_BP_FAT	GO:0006259~DNA metabolic process	10	2.23714	0.622431	UBE2N, MORF4L1, CCDC111, MCM7, FBXO18, CINP, ALKBH3, RAD52, TK2, TOP3B	310	421	13588	1.04115	1	0.99973	100
SP_PIR_KEYWORDS	DNA damage	5	1.11857	0.674624	UBE2N, MORF4L1, CINP, ALKBH3, RAD52	422	194	17854	1.09041	1	0.973124	100
GOTERM_BP_FAT	GO:0033554~cellular response to stress	9	2.01342	0.704093	UBE2N, MORF4L1, FBXO18, CTSD, TXNRD1, STRADB, ALKBH3, RAD52, HNRPLL	310	404	13588	0.976461	1	0.999898	100
GOTERM_BP_FAT	GO:0006281~DNA repair	5	1.11857	0.747257	UBE2N, MORF4L1, FBXO18, ALKBH3, RAD52	310	222	13588	0.987213	1	0.999953	100
GOTERM_BP_FAT	GO:0006974~response to DNA damage stimulus	5	1.11857	0.895208	UBE2N, MORF4L1, FBXO18, ALKBH3, RAD52	310	287	13588	0.763628	1	0.999998	100
Annotation Cluster 84	Enrichment Score: 0.15557234212414092
Category	Term	Count	%	PValue	Genes	List Total	Pop Hits	Pop Total	Fold Enrichment	Bonferroni	Benjamini	FDR
KEGG_PATHWAY	mmu05016:Huntington's disease	6	1.34228	0.554483	NDUFS6, CLTA, NDUFB5, PPID, COX7C, AP2M1	156	183	5738	1.20597	1	0.999267	99.9913
KEGG_PATHWAY	mmu05012:Parkinson's disease	4	0.894855	0.703125	NDUFS6, NDUFB5, PPID, COX7C	156	133	5738	1.10623	1	0.999924	99.9999
KEGG_PATHWAY	mmu05010:Alzheimer's disease	4	0.894855	0.875714	NDUFS6, NDUFB5, APOE, COX7C	156	182	5738	0.808397	1	0.999956	100
Annotation Cluster 85	Enrichment Score: 0.14493139821175274
Category	Term	Count	%	PValue	Genes	List Total	Pop Hits	Pop Total	Fold Enrichment	Bonferroni	Benjamini	FDR
GOTERM_MF_FAT	GO:0016791~phosphatase activity	7	1.566	0.490037	VPS29, PPP1CA, ILKAP, PFKFB2, NT5C2, DUSP11, NT5C3L	312	238	13288	1.25264	1	0.987828	99.9937
GOTERM_BP_FAT	GO:0006470~protein amino acid dephosphorylation	3	0.671141	0.735988	PPP1CA, ILKAP, DUSP11	310	114	13588	1.15348	1	0.99994	100
GOTERM_BP_FAT	GO:0016311~dephosphorylation	3	0.671141	0.834394	PPP1CA, ILKAP, DUSP11	310	141	13588	0.932601	1	0.999988	100
GOTERM_MF_FAT	GO:0004721~phosphoprotein phosphatase activity	3	0.671141	0.874587	PPP1CA, ILKAP, DUSP11	312	152	13288	0.840587	1	0.999966	100
Annotation Cluster 86	Enrichment Score: 0.1214599805910484
Category	Term	Count	%	PValue	Genes	List Total	Pop Hits	Pop Total	Fold Enrichment	Bonferroni	Benjamini	FDR
GOTERM_BP_FAT	GO:0002253~activation of immune response	3	0.671141	0.58574	UBE2N, IRAK1, CFB	310	86	13588	1.52903	1	0.999609	99.9999
GOTERM_BP_FAT	GO:0050778~positive regulation of immune response	4	0.894855	0.601171	UBE2N, IRAK1, H2-M3, CFB	310	136	13588	1.28918	1	0.999633	100
GOTERM_BP_FAT	GO:0002684~positive regulation of immune system process	5	1.11857	0.692975	UBE2N, IRAK1, H2-M3, CFB, IL4RA	310	206	13588	1.06389	1	0.999885	100
GOTERM_BP_FAT	GO:0048584~positive regulation of response to stimulus	4	0.894855	0.798982	UBE2N, IRAK1, H2-M3, CFB	310	186	13588	0.942629	1	0.999978	100
GOTERM_BP_FAT	GO:0006955~immune response	7	1.566	0.959692	IRAK1, H2-M3, GP49A, CFB, IL4RA, H2-T22, RPS6	310	471	13588	0.651435	1	1	100
GOTERM_BP_FAT	GO:0006952~defense response	4	0.894855	0.998045	IRAK1, H2-M3, CFB, SGMS1	310	448	13588	0.391359	1	1	100
Annotation Cluster 87	Enrichment Score: 0.1179815260279076
Category	Term	Count	%	PValue	Genes	List Total	Pop Hits	Pop Total	Fold Enrichment	Bonferroni	Benjamini	FDR
GOTERM_BP_FAT	GO:0043066~negative regulation of apoptosis	6	1.34228	0.636896	TMBIM6, DNAJC5, STRADB, SGMS1, ITSN1, RPS6	310	239	13588	1.10039	1	0.999759	100
GOTERM_BP_FAT	GO:0043069~negative regulation of programmed cell death	6	1.34228	0.654912	TMBIM6, DNAJC5, STRADB, SGMS1, ITSN1, RPS6	310	244	13588	1.07784	1	0.999813	100
GOTERM_BP_FAT	GO:0060548~negative regulation of cell death	6	1.34228	0.658446	TMBIM6, DNAJC5, STRADB, SGMS1, ITSN1, RPS6	310	245	13588	1.07344	1	0.999809	100
GOTERM_BP_FAT	GO:0042981~regulation of apoptosis	10	2.23714	0.887002	PSMG2, ACTN4, APOE, TMBIM6, ALKBH1, DNAJC5, STRADB, SGMS1, ITSN1, RPS6	310	553	13588	0.792627	1	0.999997	100
GOTERM_BP_FAT	GO:0043067~regulation of programmed cell death	10	2.23714	0.895155	PSMG2, ACTN4, APOE, TMBIM6, ALKBH1, DNAJC5, STRADB, SGMS1, ITSN1, RPS6	310	560	13588	0.782719	1	0.999998	100
GOTERM_BP_FAT	GO:0010941~regulation of cell death	10	2.23714	0.898497	PSMG2, ACTN4, APOE, TMBIM6, ALKBH1, DNAJC5, STRADB, SGMS1, ITSN1, RPS6	310	563	13588	0.778548	1	0.999998	100
Annotation Cluster 88	Enrichment Score: 0.07269760793330804
Category	Term	Count	%	PValue	Genes	List Total	Pop Hits	Pop Total	Fold Enrichment	Bonferroni	Benjamini	FDR
GOTERM_BP_FAT	GO:0032504~multicellular organism reproduction	8	1.78971	0.826492	XDH, ACOX1, HSF1, TMBIM6, MBD2, RPS6, HNRPLL, DAZAP1	310	409	13588	0.857355	1	0.999985	100
GOTERM_BP_FAT	GO:0048609~reproductive process in a multicellular organism	8	1.78971	0.826492	XDH, ACOX1, HSF1, TMBIM6, MBD2, RPS6, HNRPLL, DAZAP1	310	409	13588	0.857355	1	0.999985	100
GOTERM_BP_FAT	GO:0048232~male gamete generation	5	1.11857	0.835671	ACOX1, HSF1, TMBIM6, HNRPLL, DAZAP1	310	255	13588	0.859456	1	0.999988	100
GOTERM_BP_FAT	GO:0007283~spermatogenesis	5	1.11857	0.835671	ACOX1, HSF1, TMBIM6, HNRPLL, DAZAP1	310	255	13588	0.859456	1	0.999988	100
GOTERM_BP_FAT	GO:0007276~gamete generation	6	1.34228	0.875898	ACOX1, HSF1, TMBIM6, RPS6, HNRPLL, DAZAP1	310	331	13588	0.794542	1	0.999996	100
GOTERM_BP_FAT	GO:0019953~sexual reproduction	7	1.566	0.876624	ACOX1, HSF1, TMBIM6, HEXA, RPS6, HNRPLL, DAZAP1	310	386	13588	0.794886	1	0.999996	100
Annotation Cluster 89	Enrichment Score: 0.072641203649853
Category	Term	Count	%	PValue	Genes	List Total	Pop Hits	Pop Total	Fold Enrichment	Bonferroni	Benjamini	FDR
GOTERM_BP_FAT	GO:0042592~homeostatic process	14	3.13199	0.571974	XDH, SLC9A8, PTGES2, HEXA, RPS6, TECR, ERP44, RPS19, GOT1, APOE, JMJD6, TXNRD1, ACIN1, IDUA	310	584	13588	1.05077	1	0.999503	99.9999
GOTERM_BP_FAT	GO:0019725~cellular homeostasis	7	1.566	0.79643	SLC9A8, ERP44, PTGES2, APOE, HEXA, TXNRD1, TECR	310	343	13588	0.894536	1	0.999978	100
GOTERM_BP_FAT	GO:0048878~chemical homeostasis	7	1.566	0.841469	SLC9A8, GOT1, APOE, HEXA, RPS6, TECR, IDUA	310	365	13588	0.840619	1	0.999989	100
GOTERM_BP_FAT	GO:0030003~cellular cation homeostasis	3	0.671141	0.863999	SLC9A8, APOE, TECR	310	152	13588	0.86511	1	0.999995	100
GOTERM_BP_FAT	GO:0055080~cation homeostasis	3	0.671141	0.924693	SLC9A8, APOE, TECR	310	184	13588	0.714656	1	0.999999	100
GOTERM_BP_FAT	GO:0006873~cellular ion homeostasis	4	0.894855	0.938899	SLC9A8, APOE, HEXA, TECR	310	261	13588	0.671759	1	1	100
GOTERM_BP_FAT	GO:0055082~cellular chemical homeostasis	4	0.894855	0.945727	SLC9A8, APOE, HEXA, TECR	310	268	13588	0.654213	1	1	100
GOTERM_BP_FAT	GO:0050801~ion homeostasis	4	0.894855	0.964746	SLC9A8, APOE, HEXA, TECR	310	293	13588	0.598393	1	1	100
Annotation Cluster 90	Enrichment Score: 0.07091083074658501
Category	Term	Count	%	PValue	Genes	List Total	Pop Hits	Pop Total	Fold Enrichment	Bonferroni	Benjamini	FDR
SP_PIR_KEYWORDS	dna-binding	32	7.15884	0.676653	FUS, FOXK2, HDGF, RFXANK, PHC3, MAX, HNRNPK, MCM7, HSF1, CENPA, PCBP2, HNRNPD, ZFP523, H2AFY, SRRM1, NR1H3, ZFP553, ZFP326, MTA1, RNPS1, MBD2, SAFB2, PREB, SON, FBXO18, LASS2, ATF7, EDF1, IRF3, AKAP8, CLOCK, TOP3B	422	1404	17854	0.964286	1	0.972643	100
SP_PIR_KEYWORDS	transcription regulation	32	7.15884	0.85255	MORF4L1, CAMTA2, HIRA, HDGF, RFXANK, MAX, GM3258, SRSF5, MCM7, AES, HSF1, GTF2A2, HNRNPD, ZFP523, EWSR1, NR1H3, KHDRBS1, ZFP553, ZFP326, HDAC10, SF1, MBD2, SAFB2, ELL2, PREB, PHF1, ASCC2, JMJD6, ATF7, EDF1, IRF3, CLOCK	422	1546	17854	0.875717	1	0.993864	100
GOTERM_BP_FAT	GO:0045449~regulation of transcription	45	10.0671	0.867593	MORF4L1, FUS, CAMTA2, PTGES2, COPS5, TSG101, FOXK2, HDGF, HIRA, RFXANK, MAX, GM3258, AES, SRSF5, MCM7, HSF1, GTF2A2, CREG1, HNRNPD, ZFP523, EWSR1, NR1H3, KHDRBS1, IRAK1, ZFP553, ZFP326, HDAC10, SF1, MTA1, DDX5, MBD2, SAFB2, PRPF6, ELL2, UBE2N, PREB, ZFP655, PHF1, ASCC2, JMJD6, LASS2, ATF7, EDF1, IRF3, CLOCK	310	2227	13588	0.885699	1	0.999995	100
GOTERM_MF_FAT	GO:0030528~transcription regulator activity	24	5.36913	0.875691	KHDRBS1, FUS, CAMTA2, PTGES2, COPS5, TSG101, ZFP326, FOXK2, HIRA, MTA1, DDX5, PRPF6, ELL2, PREB, MAX, GM3258, AES, HSF1, LASS2, ATF7, GTF2A2, IRF3, CLOCK, NR1H3	312	1206	13288	0.847557	1	0.999964	100
GOTERM_BP_FAT	GO:0006350~transcription	34	7.60626	0.911527	MORF4L1, CAMTA2, FOXK2, HDGF, HIRA, RFXANK, MAX, GM3258, SRSF5, MCM7, AES, HSF1, GTF2A2, HNRNPD, ZFP523, EWSR1, NR1H3, KHDRBS1, ZFP553, ZFP326, HDAC10, SF1, MTPAP, MBD2, SAFB2, ELL2, PREB, PHF1, ASCC2, JMJD6, ATF7, EDF1, IRF3, CLOCK	310	1772	13588	0.841025	1	0.999999	100
SP_PIR_KEYWORDS	Transcription	34	7.60626	0.939751	MORF4L1, CAMTA2, FOXK2, HDGF, HIRA, RFXANK, MAX, GM3258, SRSF5, MCM7, AES, HSF1, GTF2A2, HNRNPD, ZFP523, EWSR1, NR1H3, KHDRBS1, ZFP553, ZFP326, HDAC10, SF1, MTPAP, MBD2, SAFB2, ELL2, PREB, PHF1, ASCC2, JMJD6, ATF7, EDF1, IRF3, CLOCK	422	1769	17854	0.813157	1	0.999129	100
Annotation Cluster 91	Enrichment Score: 0.06860227341027948
Category	Term	Count	%	PValue	Genes	List Total	Pop Hits	Pop Total	Fold Enrichment	Bonferroni	Benjamini	FDR
UP_SEQ_FEATURE	repeat:ANK 5	3	0.671141	0.773713	ILK, ANKFY1, RFXANK	420	107	16021	1.06949	1	1	100
UP_SEQ_FEATURE	repeat:ANK 3	4	0.894855	0.789491	CAMTA2, ILK, ANKFY1, RFXANK	420	159	16021	0.959629	1	1	100
UP_SEQ_FEATURE	repeat:ANK 4	3	0.671141	0.845614	ILK, ANKFY1, RFXANK	420	126	16021	0.90822	1	1	100
UP_SEQ_FEATURE	repeat:ANK 2	4	0.894855	0.879771	CAMTA2, ILK, ANKFY1, RFXANK	420	191	16021	0.798853	1	1	100
UP_SEQ_FEATURE	repeat:ANK 1	4	0.894855	0.879771	CAMTA2, ILK, ANKFY1, RFXANK	420	191	16021	0.798853	1	1	100
SMART	SM00248:ANK	4	0.894855	0.885797	CAMTA2, ILK, ANKFY1, RFXANK	208	223	9131	0.787427	1	0.999998	100
INTERPRO	IPR002110:Ankyrin	4	0.894855	0.888624	CAMTA2, ILK, ANKFY1, RFXANK	408	223	17763	0.780929	1	1	100
SP_PIR_KEYWORDS	ank repeat	4	0.894855	0.89803	CAMTA2, ILK, ANKFY1, RFXANK	422	222	17854	0.762307	1	0.997449	100
Annotation Cluster 92	Enrichment Score: 0.06758555413199815
Category	Term	Count	%	PValue	Genes	List Total	Pop Hits	Pop Total	Fold Enrichment	Bonferroni	Benjamini	FDR
GOTERM_CC_FAT	GO:0015629~actin cytoskeleton	5	1.11857	0.683236	ARPC1B, ACTN4, CALD1, VPS11, TPM1	283	205	12504	1.07765	1	0.984098	100
KEGG_PATHWAY	mmu04810:Regulation of actin cytoskeleton	5	1.11857	0.844949	ARPC1B, PPP1CA, ACTN4, MAP2K2, CFL2	156	217	5738	0.847513	1	0.99996	100
SP_PIR_KEYWORDS	actin-binding	4	0.894855	0.904616	ARPC1B, ACTN4, CFL2, TPM1	422	226	17854	0.748815	1	0.997624	100
GOTERM_MF_FAT	GO:0003779~actin binding	5	1.11857	0.908739	ARPC1B, ACTN4, CFL2, CALD1, TPM1	312	288	13288	0.739405	1	0.99999	100
GOTERM_MF_FAT	GO:0008092~cytoskeletal protein binding	6	1.34228	0.96776	ARPC1B, ACTN4, CFL2, CALD1, VPS41, TPM1	312	414	13288	0.617243	1	1	100
Annotation Cluster 93	Enrichment Score: 0.06345605991131403
Category	Term	Count	%	PValue	Genes	List Total	Pop Hits	Pop Total	Fold Enrichment	Bonferroni	Benjamini	FDR
GOTERM_BP_FAT	GO:0034622~cellular macromolecular complex assembly	5	1.11857	0.731127	PSMG2, CENPA, H2AFY, MBD2, SMNDC1	310	217	13588	1.00996	1	0.999935	100
GOTERM_BP_FAT	GO:0034621~cellular macromolecular complex subunit organization	5	1.11857	0.812048	PSMG2, CENPA, H2AFY, MBD2, SMNDC1	310	245	13588	0.894536	1	0.99998	100
GOTERM_BP_FAT	GO:0043933~macromolecular complex subunit organization	7	1.566	0.845133	PSMG2, CENPA, APOE, GTF2A2, H2AFY, MBD2, SMNDC1	310	367	13588	0.836038	1	0.99999	100
GOTERM_BP_FAT	GO:0065003~macromolecular complex assembly	6	1.34228	0.88681	PSMG2, CENPA, GTF2A2, H2AFY, MBD2, SMNDC1	310	338	13588	0.778087	1	0.999997	100
GOTERM_BP_FAT	GO:0070271~protein complex biogenesis	3	0.671141	0.96709	PSMG2, GTF2A2, MBD2	310	227	13588	0.579281	1	1	100
GOTERM_BP_FAT	GO:0006461~protein complex assembly	3	0.671141	0.96709	PSMG2, GTF2A2, MBD2	310	227	13588	0.579281	1	1	100
Annotation Cluster 94	Enrichment Score: 0.05368938117237967
Category	Term	Count	%	PValue	Genes	List Total	Pop Hits	Pop Total	Fold Enrichment	Bonferroni	Benjamini	FDR
SMART	SM00355:ZnF_C2H2	13	2.90828	0.848812	ZFP384, ZFP385A, ZFP553, ZC3H7A, ZFP326, RBM6, TANK, ZFP655, ATF7, ZFP523, AKAP8, ZCCHC6, MATR3	208	676	9131	0.844212	1	0.999997	100
INTERPRO	IPR015880:Zinc finger, C2H2-like	13	2.90828	0.853571	ZFP384, ZFP385A, ZFP553, ZC3H7A, ZFP326, RBM6, TANK, ZFP655, ATF7, ZFP523, AKAP8, ZCCHC6, MATR3	408	676	17763	0.837245	1	1	100
INTERPRO	IPR007087:Zinc finger, C2H2-type	11	2.46085	0.952534	ZFP384, ZFP385A, ZFP655, ZFP553, ZC3H7A, ATF7, ZFP523, RBM6, ZCCHC6, TANK, MATR3	408	681	17763	0.703237	1	1	100
Annotation Cluster 95	Enrichment Score: 0.04227375208607261
Category	Term	Count	%	PValue	Genes	List Total	Pop Hits	Pop Total	Fold Enrichment	Bonferroni	Benjamini	FDR
SP_PIR_KEYWORDS	activator	11	2.46085	0.708761	PREB, MAX, CAMTA2, GM3258, HSF1, ZFP326, ATF7, EDF1, IRF3, RFXANK, CLOCK	422	484	17854	0.961547	1	0.976186	100
GOTERM_BP_FAT	GO:0051173~positive regulation of nitrogen compound metabolic process	11	2.46085	0.762388	UBE2N, FUS, CAMTA2, GM3258, H2-M3, ZFP326, DDX5, RFXANK, HNRPLL, CLOCK, PRPF6	310	526	13588	0.916644	1	0.999963	100
GOTERM_BP_FAT	GO:0045935~positive regulation of nucleobase, nucleoside, nucleotide and nucleic acid metabolic process	10	2.23714	0.824983	UBE2N, FUS, CAMTA2, GM3258, ZFP326, DDX5, RFXANK, HNRPLL, CLOCK, PRPF6	310	510	13588	0.859456	1	0.999985	100
GOTERM_BP_FAT	GO:0045941~positive regulation of transcription	8	1.78971	0.919069	FUS, CAMTA2, GM3258, ZFP326, DDX5, RFXANK, CLOCK, PRPF6	310	475	13588	0.738228	1	0.999999	100
GOTERM_BP_FAT	GO:0010628~positive regulation of gene expression	8	1.78971	0.931143	FUS, CAMTA2, GM3258, ZFP326, DDX5, RFXANK, CLOCK, PRPF6	310	488	13588	0.718562	1	0.999999	100
GOTERM_BP_FAT	GO:0031328~positive regulation of cellular biosynthetic process	9	2.01342	0.938029	FUS, CAMTA2, GM3258, H2-M3, ZFP326, DDX5, RFXANK, CLOCK, PRPF6	310	552	13588	0.714656	1	1	100
GOTERM_BP_FAT	GO:0009891~positive regulation of biosynthetic process	9	2.01342	0.941696	FUS, CAMTA2, GM3258, H2-M3, ZFP326, DDX5, RFXANK, CLOCK, PRPF6	310	557	13588	0.708241	1	1	100
GOTERM_BP_FAT	GO:0010604~positive regulation of macromolecule metabolic process	10	2.23714	0.954586	UBE2N, FUS, CAMTA2, GM3258, ZFP326, DDX5, RFXANK, HNRPLL, CLOCK, PRPF6	310	633	13588	0.692453	1	1	100
GOTERM_BP_FAT	GO:0010557~positive regulation of macromolecule biosynthetic process	8	1.78971	0.960062	FUS, CAMTA2, GM3258, ZFP326, DDX5, RFXANK, CLOCK, PRPF6	310	530	13588	0.661619	1	1	100
GOTERM_BP_FAT	GO:0051254~positive regulation of RNA metabolic process	6	1.34228	0.964091	FUS, CAMTA2, RFXANK, HNRPLL, CLOCK, PRPF6	310	419	13588	0.62767	1	1	100
GOTERM_BP_FAT	GO:0045944~positive regulation of transcription from RNA polymerase II promoter	5	1.11857	0.964741	FUS, CAMTA2, RFXANK, CLOCK, PRPF6	310	358	13588	0.612182	1	1	100
GOTERM_BP_FAT	GO:0045893~positive regulation of transcription, DNA-dependent	5	1.11857	0.986543	FUS, CAMTA2, RFXANK, CLOCK, PRPF6	310	416	13588	0.52683	1	1	100
GOTERM_BP_FAT	GO:0006357~regulation of transcription from RNA polymerase II promoter	7	1.566	0.995566	FUS, CAMTA2, AES, MBD2, RFXANK, CLOCK, PRPF6	310	616	13588	0.498094	1	1	100
Annotation Cluster 96	Enrichment Score: 0.0365914605504429
Category	Term	Count	%	PValue	Genes	List Total	Pop Hits	Pop Total	Fold Enrichment	Bonferroni	Benjamini	FDR
GOTERM_MF_FAT	GO:0046983~protein dimerization activity	6	1.34228	0.903573	NRBP1, ACTN4, LSM6, HEXA, ATF7, IRF3	312	340	13288	0.751584	1	0.999988	100
GOTERM_MF_FAT	GO:0042802~identical protein binding	5	1.11857	0.911473	TPRGL, NRBP1, ACTN4, TRA2A, IRF3	312	290	13288	0.734306	1	0.99999	100
GOTERM_MF_FAT	GO:0042803~protein homodimerization activity	3	0.671141	0.943015	NRBP1, ACTN4, IRF3	312	193	13288	0.662017	1	0.999998	100
Annotation Cluster 97	Enrichment Score: 0.02457569117861171
Category	Term	Count	%	PValue	Genes	List Total	Pop Hits	Pop Total	Fold Enrichment	Bonferroni	Benjamini	FDR
SP_PIR_KEYWORDS	cytokine	4	0.894855	0.791167	CXCL16, GRN, CRLF2, GPI1	422	177	17854	0.956114	1	0.988656	100
GOTERM_MF_FAT	GO:0005125~cytokine activity	3	0.671141	0.926512	CXCL16, GRN, GPI1	312	180	13288	0.709829	1	0.999995	100
GOTERM_MF_FAT	GO:0030246~carbohydrate binding	4	0.894855	0.980514	APOE, LGALS1, HDGF, 2900064A13RIK	312	317	13288	0.53741	1	1	100
GOTERM_CC_FAT	GO:0005615~extracellular space	6	1.34228	0.991089	APOE, LGALS1, CXCL16, GRN, HDGF, GPI1	283	511	12504	0.518792	1	0.999999	100
GOTERM_CC_FAT	GO:0044421~extracellular region part	7	1.566	0.999678	TFIP11, APOE, LGALS1, CXCL16, GRN, HDGF, GPI1	283	774	12504	0.399595	1	1	100
GOTERM_CC_FAT	GO:0005576~extracellular region	15	3.3557	0.999999	TFIP11, CFB, CRLF2, LGALS1, IL4RA, HDGF, CTLA2A, GPI1, PDDC1, APOE, GRN, CXCL16, CREG1, RNASET2A, TSKU	283	1680	12504	0.394498	1	1	100
Annotation Cluster 98	Enrichment Score: 0.023999803116913174
Category	Term	Count	%	PValue	Genes	List Total	Pop Hits	Pop Total	Fold Enrichment	Bonferroni	Benjamini	FDR
GOTERM_BP_FAT	GO:0045449~regulation of transcription	45	10.0671	0.867593	MORF4L1, FUS, CAMTA2, PTGES2, COPS5, TSG101, FOXK2, HDGF, HIRA, RFXANK, MAX, GM3258, AES, SRSF5, MCM7, HSF1, GTF2A2, CREG1, HNRNPD, ZFP523, EWSR1, NR1H3, KHDRBS1, IRAK1, ZFP553, ZFP326, HDAC10, SF1, MTA1, DDX5, MBD2, SAFB2, PRPF6, ELL2, UBE2N, PREB, ZFP655, PHF1, ASCC2, JMJD6, LASS2, ATF7, EDF1, IRF3, CLOCK	310	2227	13588	0.885699	1	0.999995	100
GOTERM_MF_FAT	GO:0030528~transcription regulator activity	24	5.36913	0.875691	KHDRBS1, FUS, CAMTA2, PTGES2, COPS5, TSG101, ZFP326, FOXK2, HIRA, MTA1, DDX5, PRPF6, ELL2, PREB, MAX, GM3258, AES, HSF1, LASS2, ATF7, GTF2A2, IRF3, CLOCK, NR1H3	312	1206	13288	0.847557	1	0.999964	100
GOTERM_MF_FAT	GO:0043565~sequence-specific DNA binding	9	2.01342	0.951751	HSF1, LASS2, FOXK2, ATF7, HNRNPD, EDF1, MTA1, MBD2, NR1H3	312	556	13288	0.689402	1	0.999999	100
GOTERM_BP_FAT	GO:0051252~regulation of RNA metabolic process	22	4.9217	0.995361	FUS, CAMTA2, APOBEC1, COPS5, TSG101, FOXK2, HIRA, MTA1, MBD2, RFXANK, HNRPLL, PRPF6, ZFP655, AES, HSF1, LASS2, CREG1, ATF7, HNRNPD, IRF3, CLOCK, NR1H3	310	1488	13588	0.648058	1	1	100
GOTERM_MF_FAT	GO:0003700~transcription factor activity	9	2.01342	0.998086	PREB, HSF1, LASS2, FOXK2, ATF7, MTA1, IRF3, CLOCK, NR1H3	312	776	13288	0.493953	1	1	100
GOTERM_BP_FAT	GO:0006355~regulation of transcription, DNA-dependent	19	4.25056	0.999223	FUS, CAMTA2, COPS5, TSG101, FOXK2, HIRA, MTA1, MBD2, RFXANK, PRPF6, ZFP655, AES, HSF1, LASS2, CREG1, ATF7, IRF3, CLOCK, NR1H3	310	1465	13588	0.568473	1	1	100
Annotation Cluster 99	Enrichment Score: 0.019693029550522472
Category	Term	Count	%	PValue	Genes	List Total	Pop Hits	Pop Total	Fold Enrichment	Bonferroni	Benjamini	FDR
GOTERM_BP_FAT	GO:0045859~regulation of protein kinase activity	3	0.671141	0.927481	IRAK1, STRADB, LATS2	310	186	13588	0.706972	1	0.999999	100
GOTERM_BP_FAT	GO:0043549~regulation of kinase activity	3	0.671141	0.935274	IRAK1, STRADB, LATS2	310	192	13588	0.684879	1	1	100
GOTERM_BP_FAT	GO:0051338~regulation of transferase activity	3	0.671141	0.943364	IRAK1, STRADB, LATS2	310	199	13588	0.660788	1	1	100
GOTERM_BP_FAT	GO:0051174~regulation of phosphorus metabolic process	4	0.894855	0.96937	IRAK1, SMG5, STRADB, LATS2	310	301	13588	0.582488	1	1	100
GOTERM_BP_FAT	GO:0019220~regulation of phosphate metabolic process	4	0.894855	0.96937	IRAK1, SMG5, STRADB, LATS2	310	301	13588	0.582488	1	1	100
GOTERM_BP_FAT	GO:0042325~regulation of phosphorylation	3	0.671141	0.990694	IRAK1, STRADB, LATS2	310	290	13588	0.453437	1	1	100
Annotation Cluster 100	Enrichment Score: 0.019577438713307516
Category	Term	Count	%	PValue	Genes	List Total	Pop Hits	Pop Total	Fold Enrichment	Bonferroni	Benjamini	FDR
SP_PIR_KEYWORDS	cell junction	7	1.566	0.903563	TPRGL, TMEM47, PECAM1, ILK, ZYX, ITSN1, DNM2	422	392	17854	0.755501	1	0.997678	100
SP_PIR_KEYWORDS	synapse	3	0.671141	0.962665	TPRGL, ITSN1, DNM2	422	213	17854	0.595888	1	0.999659	100
GOTERM_CC_FAT	GO:0045202~synapse	4	0.894855	0.976792	TPRGL, ITSN1, SLC40A1, DNM2	283	319	12504	0.554028	1	0.999987	100
GOTERM_CC_FAT	GO:0030054~cell junction	6	1.34228	0.982777	TPRGL, TMEM47, ILK, ZYX, ITSN1, DNM2	283	470	12504	0.564048	1	0.999993	100
Annotation Cluster 101	Enrichment Score: 0.017781121398703335
Category	Term	Count	%	PValue	Genes	List Total	Pop Hits	Pop Total	Fold Enrichment	Bonferroni	Benjamini	FDR
SMART	SM00233:PH	4	0.894855	0.93891	SH2B3, ITSN1, DNM2, PLEKHA1	208	261	9131	0.672782	1	1	100
INTERPRO	IPR001849:Pleckstrin homology	4	0.894855	0.940505	SH2B3, ITSN1, DNM2, PLEKHA1	408	261	17763	0.66723	1	1	100
UP_SEQ_FEATURE	domain:PH	3	0.671141	0.970295	SH2B3, ITSN1, DNM2	420	202	16021	0.566513	1	1	100
INTERPRO	IPR011993:Pleckstrin homology-type	3	0.671141	0.990801	ITSN1, DNM2, PLEKHA1	408	289	17763	0.451939	1	1	100
Annotation Cluster 102	Enrichment Score: 0.012527918678205217
Category	Term	Count	%	PValue	Genes	List Total	Pop Hits	Pop Total	Fold Enrichment	Bonferroni	Benjamini	FDR
GOTERM_BP_FAT	GO:0010629~negative regulation of gene expression	7	1.566	0.908585	KHDRBS1, SRRT, AES, TSG101, RBM3, MBD2, NR1H3	310	410	13588	0.748356	1	0.999999	100
GOTERM_MF_FAT	GO:0016564~transcription repressor activity	3	0.671141	0.960151	KHDRBS1, AES, TSG101	312	211	13288	0.605541	1	1	100
GOTERM_BP_FAT	GO:0016481~negative regulation of transcription	5	1.11857	0.971905	KHDRBS1, AES, TSG101, MBD2, NR1H3	310	372	13588	0.589143	1	1	100
GOTERM_BP_FAT	GO:0010605~negative regulation of macromolecule metabolic process	7	1.566	0.975607	KHDRBS1, SRRT, AES, TSG101, RBM3, MBD2, NR1H3	310	506	13588	0.606375	1	1	100
GOTERM_BP_FAT	GO:0045934~negative regulation of nucleobase, nucleoside, nucleotide and nucleic acid metabolic process	5	1.11857	0.981435	KHDRBS1, AES, TSG101, MBD2, NR1H3	310	397	13588	0.552044	1	1	100
GOTERM_BP_FAT	GO:0051172~negative regulation of nitrogen compound metabolic process	5	1.11857	0.982642	KHDRBS1, AES, TSG101, MBD2, NR1H3	310	401	13588	0.546537	1	1	100
GOTERM_BP_FAT	GO:0010558~negative regulation of macromolecule biosynthetic process	5	1.11857	0.986995	KHDRBS1, AES, TSG101, MBD2, NR1H3	310	418	13588	0.524309	1	1	100
GOTERM_BP_FAT	GO:0031327~negative regulation of cellular biosynthetic process	5	1.11857	0.989421	KHDRBS1, AES, TSG101, MBD2, NR1H3	310	430	13588	0.509677	1	1	100
GOTERM_BP_FAT	GO:0009890~negative regulation of biosynthetic process	5	1.11857	0.990129	KHDRBS1, AES, TSG101, MBD2, NR1H3	310	434	13588	0.50498	1	1	100
Annotation Cluster 103	Enrichment Score: 0.011333217212540282
Category	Term	Count	%	PValue	Genes	List Total	Pop Hits	Pop Total	Fold Enrichment	Bonferroni	Benjamini	FDR
KEGG_PATHWAY	mmu04514:Cell adhesion molecules (CAMs)	3	0.671141	0.924951	H2-M3, PECAM1, H2-T22	156	154	5738	0.716533	1	0.999986	100
INTERPRO	IPR013783:Immunoglobulin-like fold	5	1.11857	0.999808	PILRB1, H2-M3, GP49A, PECAM1, H2-T22	408	644	17763	0.338018	1	1	100
INTERPRO	IPR007110:Immunoglobulin-like	4	0.894855	0.99992	H2-M3, GP49A, PECAM1, H2-T22	408	604	17763	0.288323	1	1	100
Annotation Cluster 104	Enrichment Score: 0.010691746951686369
Category	Term	Count	%	PValue	Genes	List Total	Pop Hits	Pop Total	Fold Enrichment	Bonferroni	Benjamini	FDR
GOTERM_MF_FAT	GO:0005244~voltage-gated ion channel activity	3	0.671141	0.925071	CLCN4-2, CLCN7, TPCN1	312	179	13288	0.713795	1	0.999995	100
GOTERM_MF_FAT	GO:0022832~voltage-gated channel activity	3	0.671141	0.925071	CLCN4-2, CLCN7, TPCN1	312	179	13288	0.713795	1	0.999995	100
GOTERM_MF_FAT	GO:0022836~gated channel activity	3	0.671141	0.990554	CLCN4-2, CLCN7, TPCN1	312	281	13288	0.454695	1	1	100
GOTERM_MF_FAT	GO:0005216~ion channel activity	3	0.671141	0.997792	CLCN4-2, CLCN7, TPCN1	312	349	13288	0.366101	1	1	100
GOTERM_MF_FAT	GO:0022838~substrate specific channel activity	3	0.671141	0.998261	CLCN4-2, CLCN7, TPCN1	312	360	13288	0.354915	1	1	100
GOTERM_MF_FAT	GO:0022803~passive transmembrane transporter activity	3	0.671141	0.998441	CLCN4-2, CLCN7, TPCN1	312	365	13288	0.350053	1	1	100
GOTERM_MF_FAT	GO:0015267~channel activity	3	0.671141	0.998441	CLCN4-2, CLCN7, TPCN1	312	365	13288	0.350053	1	1	100
Annotation Cluster 105	Enrichment Score: 0.0038150586664374895
Category	Term	Count	%	PValue	Genes	List Total	Pop Hits	Pop Total	Fold Enrichment	Bonferroni	Benjamini	FDR
UP_SEQ_FEATURE	repeat:LRR 3	3	0.671141	0.988938	SNRPA1, NISCH, TSKU	420	245	16021	0.467085	1	1	100
SP_PIR_KEYWORDS	leucine-rich repeat	3	0.671141	0.989605	SNRPA1, NISCH, TSKU	422	275	17854	0.461542	1	0.99998	100
UP_SEQ_FEATURE	repeat:LRR 1	3	0.671141	0.993241	SNRPA1, NISCH, TSKU	420	266	16021	0.430209	1	1	100
UP_SEQ_FEATURE	repeat:LRR 2	3	0.671141	0.993241	SNRPA1, NISCH, TSKU	420	266	16021	0.430209	1	1	100
Annotation Cluster 106	Enrichment Score: 0.003661910713371567
Category	Term	Count	%	PValue	Genes	List Total	Pop Hits	Pop Total	Fold Enrichment	Bonferroni	Benjamini	FDR
SP_PIR_KEYWORDS	membrane	116	25.9508	0.950717	SLC9A8, RFT1, NRBP1, VKORC1L1, USE1, STOML2, TMEM11, RCE1, SGMS1, ITSN1, STARD3, MFF, FAM125A, H13, TMEM149, ILK, SLC4A2, DNAJC5, RNF149, ITFG3, AUP1, PLXNB2, RPS6KC1, ERGIC1, TECR, TMEM208, PNPLA7, RNF130, NEU1, SLC40A1, SURF1, ANKFY1, TPST2, PAM, TMEM214, MTX1, COX7C, NAPA, FIS1, ATP6V0E, CEPT1, GP49A, TMEM183A, EWSR1, AP2M1, SEC61A2, RPSA, ATP5J2, SEC11C, CLCN4-2, SLC25A12, LAMP2, CXCL16, LASS…	422	5507	17854	0.891181	1	0.999406	100
UP_SEQ_FEATURE	transmembrane region	76	17.0022	0.999949	SLC9A8, RFT1, PTGES2, PILRB1, VKORC1L1, ALG1, USE1, RCE1, TMEM11, SGMS1, STARD3, MFF, CTAGE5, TMEM57, H13, TMEM149, SLC4A2, RNF149, ABHD12, TM9SF4, ITFG3, AUP1, ZDHHC3, ERGIC1, TECR, NDUFA11, TMEM208, PNPLA7, RNF130, DHRS3, ZDHHC16, DNAJC25, SLC40A1, SURF1, GRAMD1A, TPST2, PAM, NDUFB5, TMEM214, CRLF2, TPRA1, MTX1, IL4RA, COX7C, TPCN1, FIS1, ATP6V0E, CEPT1, MPV17L2, GP49A, MPDU1, TMEM87A, PCSK7, T…	420	4113	16021	0.704848	1	1	100
UP_SEQ_FEATURE	topological domain:Cytoplasmic	39	8.72483	1	TPST2, PAM, PILRB1, PTGES2, ALG1, CRLF2, IL4RA, USE1, SGMS1, TPCN1, STARD3, MFF, FIS1, H13, GP49A, TMEM149, SLC4A2, PCSK7, ABHD12, ITFG3, SEC61A2, AUP1, ZDHHC3, SEC11C, CLCN4-2, TMEM8, ERGIC1, CLPTM1, PREB, RNF130, LAMP2, ZDHHC16, LASS2, CXCL16, PECAM1, PTTG1IP, CLCN7, MBTPS1, 2900064A13RIK	420	2780	16021	0.535131	1	1	100
SP_PIR_KEYWORDS	transmembrane	80	17.8971	1	SLC9A8, RFT1, PTGES2, PILRB1, VKORC1L1, ALG1, USE1, RCE1, TMEM11, SGMS1, STARD3, MFF, CTAGE5, TMEM57, H13, TMEM149, SLC4A2, RNF149, ABHD12, TM9SF4, ITFG3, AUP1, ZDHHC3, PLXNB2, ERGIC1, TECR, NDUFA11, TMEM208, PNPLA7, RNF130, SLC26A6, DHRS3, ZDHHC16, DNAJC25, SLC40A1, SURF1, GRAMD1A, TPST2, PAM, NDUFB5, TMEM214, CRLF2, TPRA1, MTX1, IL4RA, COX7C, TPCN1, FIS1, ATP6V0E, CEPT1, MPV17L2, GP49A, MPDU1, …	422	5237	17854	0.646295	1	1	100
GOTERM_CC_FAT	GO:0016021~integral to membrane	81	18.1208	1	SLC9A8, RFT1, PTGES2, PILRB1, VKORC1L1, ALG1, USE1, RCE1, TMEM11, SGMS1, STARD3, MFF, CTAGE5, TMEM57, H13, TMEM149, SLC4A2, RNF149, ABHD12, TM9SF4, NUP35, ITFG3, AUP1, ZDHHC3, PLXNB2, ERGIC1, TECR, NDUFA11, TMEM208, PNPLA7, RNF130, SLC26A6, DHRS3, ZDHHC16, DNAJC25, SLC40A1, SURF1, GRAMD1A, TPST2, PAM, NDUFB5, TMEM214, CRLF2, TPRA1, MTX1, IL4RA, COX7C, TPCN1, FIS1, ATP6V0E, CEPT1, MPV17L2, GP49A, …	283	5709	12504	0.626884	1	1	100
GOTERM_CC_FAT	GO:0031224~intrinsic to membrane	83	18.5682	1	SLC9A8, RFT1, PTGES2, PILRB1, VKORC1L1, ALG1, USE1, RCE1, TMEM11, SGMS1, STARD3, MFF, CTAGE5, TMEM57, H13, TMEM149, SLC4A2, DNAJC5, RNF149, ABHD12, TM9SF4, NUP35, ITFG3, AUP1, ZDHHC3, PLXNB2, ERGIC1, TECR, NDUFA11, TMEM208, PNPLA7, RNF130, SLC26A6, DHRS3, ZDHHC16, DNAJC25, SLC40A1, SURF1, GRAMD1A, TPST2, PAM, NDUFB5, TMEM214, CRLF2, TPRA1, MTX1, IL4RA, COX7C, TPCN1, LY6A, FIS1, ATP6V0E, CEPT1, MP…	283	5914	12504	0.620097	1	1	100
Annotation Cluster 107	Enrichment Score: 0.0011040657197003668
Category	Term	Count	%	PValue	Genes	List Total	Pop Hits	Pop Total	Fold Enrichment	Bonferroni	Benjamini	FDR
SP_PIR_KEYWORDS	cell adhesion	4	0.894855	0.994342	FLOT2, PECAM1, TMEM8, ZYX	422	380	17854	0.445348	1	0.999995	100
GOTERM_BP_FAT	GO:0007155~cell adhesion	5	1.11857	0.999015	LGALS1, FLOT2, PECAM1, TMEM8, ZYX	310	561	13588	0.390662	1	1	100
GOTERM_BP_FAT	GO:0022610~biological adhesion	5	1.11857	0.999033	LGALS1, FLOT2, PECAM1, TMEM8, ZYX	310	562	13588	0.389967	1	1	100
Annotation Cluster 108	Enrichment Score: 3.1613488904327805E-7
Category	Term	Count	%	PValue	Genes	List Total	Pop Hits	Pop Total	Fold Enrichment	Bonferroni	Benjamini	FDR
SP_PIR_KEYWORDS	signal	40	8.94855	0.999996	PAM, PILRB1, CRLF2, HEXA, IL4RA, CTSA, CTLA2A, LY6A, APOE, GP49A, NAGA, CREG1, TMEM149, RNASET2A, TMEM87A, RNF149, PCSK7, TM9SF4, DPP7, TSKU, IDUA, AGA, H2-M3, CFB, TMEM8, GNS, ERP44, HYOU1, RNF130, LAMP2, PDDC1, GRN, CXCL16, PECAM1, PTTG1IP, CTSD, NEU1, UGGT1, MBTPS1, 2900064A13RIK	422	2970	17854	0.569805	1	1	100
SP_PIR_KEYWORDS	glycoprotein	49	10.962	1	PILRB1, HEXA, TMEM57, H13, CREG1, TMEM149, SLC4A2, RNF149, ABHD12, DPP7, ITFG3, TSKU, ERGIC1, TECR, GNS, PNPLA7, RNF130, PDDC1, GRN, CTSD, NEU1, UGGT1, SLC40A1, XDH, PAM, TPST2, TMEM214, TPRA1, CRLF2, IL4RA, CTSA, LY6A, CEPT1, GP49A, RNASET2A, NAGA, TMEM87A, PCSK7, AGA, CFB, TMEM8, CLPTM1, HYOU1, LAMP2, LASS2, CXCL16, PECAM1, PTTG1IP, MBTPS1	422	3600	17854	0.57586	1	1	100
UP_SEQ_FEATURE	signal peptide	40	8.94855	1	PAM, PILRB1, CRLF2, HEXA, IL4RA, CTSA, CTLA2A, LY6A, APOE, GP49A, NAGA, CREG1, TMEM149, RNASET2A, TMEM87A, RNF149, PCSK7, TM9SF4, DPP7, TSKU, IDUA, AGA, H2-M3, CFB, TMEM8, GNS, ERP44, HYOU1, RNF130, LAMP2, PDDC1, GRN, CXCL16, PECAM1, PTTG1IP, CTSD, NEU1, UGGT1, MBTPS1, 2900064A13RIK	420	2963	16021	0.514954	1	1	100
UP_SEQ_FEATURE	glycosylation site:N-linked (GlcNAc...)	45	10.0671	1	XDH, TPST2, PAM, PILRB1, TMEM214, CRLF2, HEXA, TPRA1, IL4RA, CEPT1, TMEM57, H13, GP49A, NAGA, CREG1, TMEM149, RNASET2A, SLC4A2, TMEM87A, RNF149, PCSK7, ITFG3, DPP7, TSKU, AGA, CFB, TMEM8, TECR, ERGIC1, PNPLA7, CLPTM1, GNS, HYOU1, RNF130, LAMP2, PDDC1, LASS2, GRN, PECAM1, PTTG1IP, CTSD, NEU1, SLC40A1, UGGT1, MBTPS1	420	3444	16021	0.498413	1	1	100
SP_PIR_KEYWORDS	disulfide bond	22	4.9217	1	AGA, XDH, PAM, CFB, HEXA, CRLF2, IL4RA, TMEM8, AK2, CTSA, LY6A, ERP44, LAMP2, GP49A, CXCL16, GRN, RNASET2A, PECAM1, NAGA, MGEA5, CTSD, TXNRD1	422	2469	17854	0.376986	1	1	100
UP_SEQ_FEATURE	disulfide bond	21	4.69799	1	AGA, XDH, PAM, CFB, HEXA, CRLF2, IL4RA, TMEM8, AK2, CTSA, LY6A, ERP44, LAMP2, GP49A, CXCL16, RNASET2A, PECAM1, NAGA, MGEA5, CTSD, TXNRD1	420	2379	16021	0.336717	1	1	100
