# Supplementary material for: Mammalian tissues defective in nonsense-mediated mRNA decay display highly aberrant splicing patterns
Source: Genome Biol. 2012 May 24;13(5):R35. doi: 10.1186/gb-2012-13-5-r35 (PMC3446288; doi:10.1186/gb-2012-13-5-r35)
Supplement: Additional file 5 — Supplementary Table S4. Table with Gene Ontology terms associated with genes containing upregulated PTC+ junctions that are unique for Upf2 KO liver or BMM. [file gb-2012-13-5-r35-S5.XLSX]

## Sheet: GO, BMM-specific
Annotation Cluster 1	Enrichment Score: 3.5049850918033076
Category	Term	Count	%	PValue	Genes	List Total	Pop Hits	Pop Total	Fold Enrichment	Bonferroni	Benjamini	FDR
GOTERM_MF_FAT	GO:0032555~purine ribonucleotide binding	82	14.1623	3.27452e-05	FASTKD3, MYO7A, PIP5K1C, FES, ACTR2, NOD2, PKN3, DHX38, OASL2, SLC22A4, PRKACB, MDN1, SIK2, TRPM4, OPA1, LYN, G3BP1, RAB4B, PFKP, 1700017B05RIK, DGUOK, CDK4, GAK, TYK2, DNAJC27, MAST2, CBWD1, NAV1, GNAQ, RIOK3, PKM2, NCOA5, MAPK3, BMP2K, ERN1, ARL8A, OAS1A, OAS1G, EP400, ABCA7, PGS1, RAB3D, PFKFB3, NLRX1, UBA6, ASNS, NAGK, ITM2B, ITM2C, RRAGC, IRAK3, RAC2, HK3, PIKFYVE, TOR1B, PRKAA1, CERK, CSF1R…	389	1796	13288	1.55962	0.0192309	0.00387611	0.0482736
GOTERM_MF_FAT	GO:0032553~ribonucleotide binding	82	14.1623	3.27452e-05	FASTKD3, MYO7A, PIP5K1C, FES, ACTR2, NOD2, PKN3, DHX38, OASL2, SLC22A4, PRKACB, MDN1, SIK2, TRPM4, OPA1, LYN, G3BP1, RAB4B, PFKP, 1700017B05RIK, DGUOK, CDK4, GAK, TYK2, DNAJC27, MAST2, CBWD1, NAV1, GNAQ, RIOK3, PKM2, NCOA5, MAPK3, BMP2K, ERN1, ARL8A, OAS1A, OAS1G, EP400, ABCA7, PGS1, RAB3D, PFKFB3, NLRX1, UBA6, ASNS, NAGK, ITM2B, ITM2C, RRAGC, IRAK3, RAC2, HK3, PIKFYVE, TOR1B, PRKAA1, CERK, CSF1R…	389	1796	13288	1.55962	0.0192309	0.00387611	0.0482736
GOTERM_MF_FAT	GO:0005524~ATP binding	69	11.9171	4.21707e-05	FASTKD3, MYO7A, PIP5K1C, FES, ACTR2, NOD2, PKN3, DHX38, OASL2, SLC22A4, PRKACB, MDN1, SIK2, TRPM4, LYN, G3BP1, PFKP, DGUOK, CDK4, GAK, TYK2, MAST2, CBWD1, NAV1, RIOK3, NCOA5, PKM2, MAPK3, BMP2K, ERN1, OAS1A, OAS1G, EP400, ABCA7, PGS1, PFKFB3, NLRX1, UBA6, ASNS, ITM2B, NAGK, ITM2C, IRAK3, HK3, PIKFYVE, TOR1B, PRKAA1, CERK, CSF1R, TEC, ACTB, SMCHD1, HCK, RTCD1, MYO1G, STRADA, ATAD2, MYO1F, NADK, KI…	389	1443	13288	1.6334	0.0246977	0.00415929	0.0621649
GOTERM_MF_FAT	GO:0001882~nucleoside binding	73	12.6079	4.52457e-05	FASTKD3, MYO7A, PIP5K1C, FES, ACOX3, ACTR2, NOD2, PKN3, DHX38, OASL2, SLC22A4, PRKACB, MDN1, SIK2, TRPM4, LYN, G3BP1, PFKP, POLR1B, DGUOK, CDK4, GAK, TYK2, MAST2, CBWD1, NAV1, RIOK3, PKM2, NCOA5, MAPK3, BMP2K, ERN1, OAS1A, OAS1G, EP400, ABCA7, PGS1, PFKFB3, NLRX1, UBA6, ASNS, NAGK, ITM2B, ITM2C, RRAGC, IRAK3, HK3, PIKFYVE, TOR1B, PRKAA1, CERK, ERO1L, CSF1R, TEC, ACTB, SMCHD1, HCK, RTCD1, MYO1G, S…	389	1558	13288	1.60054	0.0264745	0.00382571	0.0666964
GOTERM_MF_FAT	GO:0017076~purine nucleotide binding	84	14.5078	4.55715e-05	FASTKD3, MYO7A, PIP5K1C, FES, ACOX3, ACTR2, NOD2, PKN3, DHX38, OASL2, SLC22A4, PRKACB, MDN1, SIK2, TRPM4, OPA1, LYN, G3BP1, RAB4B, PFKP, 1700017B05RIK, DGUOK, CDK4, GAK, TYK2, DNAJC27, MAST2, CBWD1, NAV1, GNAQ, RIOK3, PKM2, NCOA5, MAPK3, BMP2K, ERN1, ARL8A, OAS1A, OAS1G, EP400, ABCA7, PGS1, RAB3D, PFKFB3, NLRX1, UBA6, ASNS, NAGK, ITM2B, ITM2C, RRAGC, IRAK3, RAC2, HK3, PIKFYVE, TOR1B, PRKAA1, CERK…	389	1871	13288	1.53361	0.0266626	0.00337236	0.0671765
GOTERM_MF_FAT	GO:0032559~adenyl ribonucleotide binding	69	11.9171	6.07641e-05	FASTKD3, MYO7A, PIP5K1C, FES, ACTR2, NOD2, PKN3, DHX38, OASL2, SLC22A4, PRKACB, MDN1, SIK2, TRPM4, LYN, G3BP1, PFKP, DGUOK, CDK4, GAK, TYK2, MAST2, CBWD1, NAV1, RIOK3, NCOA5, PKM2, MAPK3, BMP2K, ERN1, OAS1A, OAS1G, EP400, ABCA7, PGS1, PFKFB3, NLRX1, UBA6, ASNS, ITM2B, NAGK, ITM2C, IRAK3, HK3, PIKFYVE, TOR1B, PRKAA1, CERK, CSF1R, TEC, ACTB, SMCHD1, HCK, RTCD1, MYO1G, STRADA, ATAD2, MYO1F, NADK, KI…	389	1460	13288	1.61438	0.0353927	0.00399579	0.0895624
GOTERM_MF_FAT	GO:0001883~purine nucleoside binding	72	12.4352	6.66849e-05	FASTKD3, MYO7A, PIP5K1C, FES, ACOX3, ACTR2, NOD2, PKN3, DHX38, OASL2, SLC22A4, PRKACB, MDN1, SIK2, TRPM4, LYN, G3BP1, PFKP, DGUOK, CDK4, GAK, TYK2, MAST2, CBWD1, NAV1, RIOK3, PKM2, NCOA5, MAPK3, BMP2K, ERN1, OAS1A, OAS1G, EP400, ABCA7, PGS1, PFKFB3, NLRX1, UBA6, ASNS, ITM2B, NAGK, ITM2C, RRAGC, IRAK3, HK3, PIKFYVE, TOR1B, PRKAA1, CERK, ERO1L, CSF1R, TEC, ACTB, SMCHD1, HCK, RTCD1, MYO1G, STRADA, M…	389	1548	13288	1.58881	0.0387738	0.00394674	0.0982854
GOTERM_MF_FAT	GO:0000166~nucleotide binding	94	16.2349	6.75257e-05	FASTKD3, SLC27A1, MYO7A, PIP5K1C, FES, ACOX3, ACTR2, NOD2, PKN3, DHX38, NT5M, RAVER2, OASL2, SLC22A4, PRKACB, MDN1, SIK2, NT5C, TRPM4, OPA1, LYN, G3BP1, RAB4B, G3BP2, PFKP, DGUOK, 1700017B05RIK, CDK4, GAK, TYK2, DNAJC27, TRNAU1AP, MAST2, CBWD1, NAV1, GNAQ, RIOK3, PKM2, NCOA5, MAPK3, ERN1, BMP2K, ARL8A, RBM39, OAS1A, OAS1G, EP400, ABCA7, PGS1, RAB3D, PFKFB3, UBA6, NLRX1, ASNS, NAGK, ITM2B, ITM2C, …	389	2183	13288	1.4709	0.0392529	0.00363376	0.099524
GOTERM_MF_FAT	GO:0030554~adenyl nucleotide binding	71	12.2625	8.91736e-05	FASTKD3, MYO7A, PIP5K1C, FES, ACOX3, ACTR2, NOD2, PKN3, DHX38, OASL2, SLC22A4, PRKACB, MDN1, SIK2, TRPM4, LYN, G3BP1, PFKP, DGUOK, CDK4, GAK, TYK2, MAST2, CBWD1, NAV1, RIOK3, PKM2, NCOA5, MAPK3, BMP2K, ERN1, OAS1A, OAS1G, EP400, ABCA7, PGS1, PFKFB3, NLRX1, UBA6, ASNS, ITM2B, NAGK, ITM2C, IRAK3, HK3, PIKFYVE, TOR1B, PRKAA1, CERK, ERO1L, CSF1R, TEC, ACTB, SMCHD1, HCK, RTCD1, MYO1G, STRADA, ATAD2, M…	389	1535	13288	1.58001	0.0515084	0.00439716	0.131411
SP_PIR_KEYWORDS	nucleotide-binding	74	12.7807	0.000457121	SLC27A1, MYO7A, PIP5K1C, FES, ACTR2, NOD2, PKN3, DHX38, NT5M, OASL2, SLC22A4, PRKACB, SIK2, NT5C, TRPM4, OPA1, LYN, G3BP1, RAB4B, PFKP, 1700017B05RIK, DGUOK, CDK4, GAK, TYK2, DNAJC27, MAST2, CBWD1, NAV1, GNAQ, RIOK3, PKM2, MAPK3, BMP2K, ERN1, ARL8A, OAS1A, EP400, ABCA7, PGS1, RAB3D, NLRX1, UBA6, ASNS, NAGK, RRAGC, IRAK3, RAC2, HK3, PIKFYVE, TOR1B, PRKAA1, CERK, CSF1R, TEC, ACTB, NIN, HCK, RTCD1, …	542	1631	17854	1.49456	0.14866	0.0316761	0.623913
SP_PIR_KEYWORDS	atp-binding	59	10.19	0.00149941	MYO7A, PIP5K1C, FES, ACTR2, NOD2, DHX38, PKN3, OASL2, SLC22A4, PRKACB, SIK2, TRPM4, LYN, G3BP1, PFKP, DGUOK, CDK4, GAK, TYK2, CBWD1, MAST2, NAV1, RIOK3, PKM2, MAPK3, BMP2K, ERN1, OAS1A, EP400, ABCA7, PGS1, NLRX1, UBA6, ASNS, NAGK, IRAK3, HK3, PIKFYVE, TOR1B, PRKAA1, CERK, CSF1R, TEC, ACTB, HCK, RTCD1, MYO1G, ATAD2, MYO1F, NADK, KIF3C, SMC2, TRNT1, THRAP3, UCKL1, ABCC1, JAK2, CLCN6, ABCC5	542	1287	17854	1.51011	0.410328	0.0514483	2.03304
SP_PIR_KEYWORDS	kinase	34	5.87219	0.00942889	PFKFB3, ADPGK, PIP5K1C, FES, NAGK, IRAK3, PKN3, HK3, PIKFYVE, PRKAA1, CERK, PRKACB, SIK2, TEC, PIK3R2, CSF1R, LYN, MADD, HCK, PFKP, PKIB, NADK, DGUOK, CDK4, GAK, TYK2, MAST2, RIOK3, PKM2, MAPK3, ERN1, BMP2K, UCKL1, JAK2	542	707	17854	1.58415	0.964375	0.178119	12.1622
UP_SEQ_FEATURE	nucleotide phosphate-binding region:ATP	40	6.90846	0.0535001	PGS1, MYO7A, NLRX1, UBA6, FES, NAGK, IRAK3, ACTR2, PKN3, HK3, TOR1B, SLC22A4, PRKAA1, PRKACB, SIK2, TEC, CSF1R, LYN, HCK, MYO1G, PFKP, ATAD2, MYO1F, DGUOK, CDK4, KIF3C, SMC2, GAK, TYK2, MAST2, CBWD1, RIOK3, THRAP3, MAPK3, ERN1, BMP2K, UCKL1, JAK2, CLCN6, EP400	529	907	16021	1.33563	1	0.995514	59.8171
SP_PIR_KEYWORDS	transferase	51	8.80829	0.108264	HGSNAT, PIP5K1C, FES, XYLT2, PKN3, OASL2, PRKACB, SIK2, MLL1, ZDHHC1, LYN, PFKP, DGUOK, POLR1B, LPCAT2, CDK4, GAK, SUV420H2, TYK2, ZDHHC14, UGT1A10, COQ2, MAST2, RIOK3, PKM2, MAPK3, BMP2K, ERN1, OAS1A, PGS1, PFKFB3, ADPGK, NAGK, IRAK3, HK3, PIKFYVE, PRKAA1, CERK, ZDHHC20, TEC, CSF1R, HCK, NADK, ICMT, TRNT1, NMT2, RPAP1, UCKL1, JAK2, PARP3, ALG11	542	1385	17854	1.21299	1	0.591929	79.164
Annotation Cluster 2	Enrichment Score: 3.4851688521314776
Category	Term	Count	%	PValue	Genes	List Total	Pop Hits	Pop Total	Fold Enrichment	Bonferroni	Benjamini	FDR
KEGG_PATHWAY	mmu04142:Lysosome	14	2.41796	7.87867e-05	HGSNAT, CLN3, NAGLU, AP1M1, LAPTM4A, GUSB, CLTC, GLB1, SLC11A1, GLA, ATP6V0A1, CTSC, CLN5, GGA3	181	119	5738	3.72961	0.0111258	0.00372244	0.093152
GOTERM_CC_FAT	GO:0005764~lysosome	16	2.76339	0.000277903	HGSNAT, SLC36A1, CLN3, GUSB, MYO7A, LRBA, ATP6V1G1, GLB1, SLC11A1, GLA, HPSE, ARL8A, CTSC, SLC15A3, CTBS, CLN5	373	178	12504	3.01328	0.0919409	0.0470787	0.378929
GOTERM_CC_FAT	GO:0000323~lytic vacuole	16	2.76339	0.000295283	HGSNAT, SLC36A1, CLN3, GUSB, MYO7A, LRBA, ATP6V1G1, GLB1, SLC11A1, GLA, HPSE, ARL8A, CTSC, SLC15A3, CTBS, CLN5	373	179	12504	2.99645	0.0974022	0.0335826	0.402582
GOTERM_CC_FAT	GO:0005773~vacuole	17	2.9361	0.000395964	WDFY3, HGSNAT, SLC36A1, CLN3, MYO7A, GUSB, LRBA, ATP6V1G1, GLB1, SLC11A1, GLA, HPSE, ARL8A, CTSC, SLC15A3, CTBS, CLN5	373	204	12504	2.79357	0.128402	0.0337732	0.539505
SP_PIR_KEYWORDS	lysosome	13	2.24525	0.00146526	HGSNAT, CLN3, SLC36A1, GUSB, LRBA, GLB1, GLA, HPSE, CTSC, ARL8A, SLC15A3, CTBS, CLN5	542	144	17854	2.97384	0.403187	0.0557366	1.98717
Annotation Cluster 3	Enrichment Score: 3.2077606765944657
Category	Term	Count	%	PValue	Genes	List Total	Pop Hits	Pop Total	Fold Enrichment	Bonferroni	Benjamini	FDR
SP_PIR_KEYWORDS	guanine-nucleotide releasing factor	16	2.76339	4.22761e-07	FGD2, ARHGEF2, ARHGEF1, ABR, MADD, PREX1, CYTH4, RAB3IL1, DOCK8, RCC1, RGL2, DOCK2, RASGRP4, RASGRF1, RASGRP1, SOS2	542	102	17854	5.16721	0.000148801	4.96028e-05	0.00057869
GOTERM_MF_FAT	GO:0030695~GTPase regulator activity	30	5.18135	8.2511e-07	FGD2, ARFGAP3, AGFG1, PREX1, GPSM3, CYTH4, RCC1, TBC1D19, IQGAP1, RGL2, DOCK2, RGS12, GMIP, RASGRP4, RASGRP1, SOS2, RASA4, ARHGDIB, ARHGEF2, ABR, ARHGEF1, MADD, RAB3IL1, DOCK8, RICTOR, APPL2, WAS, TBC1D22A, RASGRF1, ARHGAP10	389	361	13288	2.83873	0.000489171	0.000489171	0.00121666
GOTERM_MF_FAT	GO:0060589~nucleoside-triphosphatase regulator activity	30	5.18135	1.14593e-06	FGD2, ARFGAP3, AGFG1, PREX1, GPSM3, CYTH4, RCC1, TBC1D19, IQGAP1, RGL2, DOCK2, RGS12, GMIP, RASGRP4, RASGRP1, SOS2, RASA4, ARHGDIB, ARHGEF2, ABR, ARHGEF1, MADD, RAB3IL1, DOCK8, RICTOR, APPL2, WAS, TBC1D22A, RASGRF1, ARHGAP10	389	367	13288	2.79232	0.000679308	0.000339712	0.00168973
GOTERM_MF_FAT	GO:0005083~small GTPase regulator activity	22	3.79965	2.37549e-06	FGD2, ARFGAP3, ARHGEF2, ABR, ARHGEF1, AGFG1, MADD, PREX1, RAB3IL1, CYTH4, RCC1, TBC1D19, APPL2, WAS, TBC1D22A, IQGAP1, DOCK2, RASGRP4, RASGRF1, SOS2, ARHGDIB, ARHGAP10	389	223	13288	3.36998	0.00140768	0.000469446	0.00350273
GOTERM_MF_FAT	GO:0005085~guanyl-nucleotide exchange factor activity	17	2.9361	6.09815e-06	FGD2, ARHGEF2, ABR, ARHGEF1, MADD, PREX1, CYTH4, RAB3IL1, DOCK8, RICTOR, RCC1, RGL2, DOCK2, RASGRP4, RASGRF1, RASGRP1, SOS2	389	147	13288	3.9504	0.00360968	0.000903645	0.00899167
GOTERM_BP_FAT	GO:0051056~regulation of small GTPase mediated signal transduction	20	3.45423	5.72956e-05	FGD2, ARFGAP3, ARHGEF2, ABR, ARHGEF1, AGFG1, PREX1, CYTH4, ICMT, RICTOR, TBC1D19, TBC1D22A, IQGAP1, RGL2, DOCK2, RASGRP4, RASGRF1, RASGRP1, SOS2, RASA4	408	228	13588	2.9214	0.10817	0.10817	0.0984523
GOTERM_MF_FAT	GO:0005088~Ras guanyl-nucleotide exchange factor activity	11	1.89983	0.000146034	FGD2, ARHGEF2, ABR, ARHGEF1, RASGRP4, MADD, RASGRF1, PREX1, SOS2, RAB3IL1, RCC1	389	83	13288	4.52715	0.0829601	0.00663973	0.215118
GOTERM_BP_FAT	GO:0046578~regulation of Ras protein signal transduction	16	2.76339	0.00036121	FGD2, ARFGAP3, ARHGEF2, ARHGEF1, ABR, AGFG1, PREX1, CYTH4, ICMT, RICTOR, TBC1D19, TBC1D22A, DOCK2, RASGRP4, RASGRF1, SOS2	408	181	13588	2.94399	0.514137	0.213852	0.619152
INTERPRO	IPR011993:Pleckstrin homology-type	20	3.45423	0.000997366	FGD2, PLD2, TLN1, ARHGEF2, ARHGEF1, NF2, PLEKHM1, PREX1, CYTH4, APPL2, WAS, VASP, DOK1, DOK3, RASGRF1, SOS2, RASA4, SH3BP2, TEC, ARHGAP10	525	289	17763	2.34147	0.624652	0.387344	1.56064
INTERPRO	IPR001849:Pleckstrin homology	18	3.10881	0.00198245	FGD2, PLD2, ARHGEF2, ABR, ARHGEF1, PLEKHM1, PREX1, CYTH4, TECPR1, APPL2, DOK1, DOK3, RASGRF1, SOS2, RASA4, SH3BP2, TEC, ARHGAP10	525	261	17763	2.3334	0.857541	0.322767	3.07965
GOTERM_MF_FAT	GO:0008047~enzyme activator activity	17	2.9361	0.00268939	HMGB1, ARFGAP3, ABR, ARHGEF1, AGFG1, GPSM3, TBC1D19, MMP14, TBC1D22A, IQGAP1, DOCK2, RGS12, GMIP, ALOX5AP, RASA4, ARHGAP10, ARHGDIB	389	249	13288	2.33217	0.797488	0.0896614	3.89318
GOTERM_MF_FAT	GO:0005096~GTPase activator activity	14	2.41796	0.0042173	ARFGAP3, ARHGEF1, ABR, AGFG1, GPSM3, TBC1D19, TBC1D22A, IQGAP1, DOCK2, RGS12, GMIP, RASA4, ARHGAP10, ARHGDIB	389	192	13288	2.49079	0.918418	0.123574	6.04158
UP_SEQ_FEATURE	domain:PH	15	2.59067	0.00718044	PLD2, ARHGEF2, ARHGEF1, ABR, PREX1, CYTH4, TECPR1, APPL2, DOK1, DOK3, SOS2, RASA4, SH3BP2, ARHGAP10, TEC	529	202	16021	2.24892	0.999976	0.929866	11.2629
SMART	SM00233:PH	18	3.10881	0.00882247	FGD2, PLD2, ARHGEF2, ABR, ARHGEF1, PLEKHM1, PREX1, CYTH4, TECPR1, APPL2, DOK1, DOK3, RASGRF1, SOS2, RASA4, SH3BP2, TEC, ARHGAP10	316	261	9131	1.9928	0.852527	0.380305	10.6376
UP_SEQ_FEATURE	domain:DH	7	1.20898	0.010024	FGD2, ARHGEF2, ABR, ARHGEF1, RASGRF1, PREX1, SOS2	529	56	16021	3.78568	1	0.808162	15.3844
INTERPRO	IPR000219:Dbl homology (DH) domain	7	1.20898	0.0121671	FGD2, ARHGEF2, ABR, ARHGEF1, RASGRF1, PREX1, SOS2	525	65	17763	3.64369	0.999994	0.69945	17.5492
GOTERM_BP_FAT	GO:0035023~regulation of Rho protein signal transduction	8	1.38169	0.0145293	FGD2, ARHGEF2, ABR, ARHGEF1, RASGRF1, PREX1, SOS2, RICTOR	408	86	13588	3.09804	1	0.54631	22.2452
GOTERM_MF_FAT	GO:0005089~Rho guanyl-nucleotide exchange factor activity	7	1.20898	0.0173422	FGD2, ARHGEF2, ABR, ARHGEF1, RASGRF1, PREX1, SOS2	389	71	13288	3.36783	0.999969	0.292349	22.7376
INTERPRO	IPR001331:Guanine-nucleotide dissociation stimulator, CDC24, conserved site	6	1.03627	0.0196656	ARHGEF2, ABR, ARHGEF1, RASGRF1, PREX1, SOS2	525	53	17763	3.8303	1	0.704475	26.8808
SMART	SM00325:RhoGEF	7	1.20898	0.0241165	FGD2, ARHGEF2, ABR, ARHGEF1, RASGRF1, PREX1, SOS2	316	65	9131	3.11183	0.994872	0.529183	26.643
SP_PIR_KEYWORDS	GTPase activation	8	1.38169	0.119643	ARFGAP3, ABR, ARHGEF1, GMIP, RASA4, TBC1D22A, ARHGDIB, ARHGAP10	542	136	17854	1.9377	1	0.607207	82.5229
Annotation Cluster 4	Enrichment Score: 2.494885679214344
Category	Term	Count	%	PValue	Genes	List Total	Pop Hits	Pop Total	Fold Enrichment	Bonferroni	Benjamini	FDR
GOTERM_MF_FAT	GO:0051020~GTPase binding	9	1.5544	0.00041862	PFN1, FMNL3, ARHGEF2, CYFIP1, IPO9, DOCK8, APPL2, GGA3, DIAP1	389	62	13288	4.95862	0.219869	0.0175789	0.615505
GOTERM_MF_FAT	GO:0031267~small GTPase binding	8	1.38169	0.00158147	PFN1, FMNL3, ARHGEF2, CYFIP1, IPO9, APPL2, GGA3, DIAP1	389	59	13288	4.63178	0.608808	0.0569724	2.30679
GOTERM_MF_FAT	GO:0017048~Rho GTPase binding	5	0.863558	0.00478586	PFN1, FMNL3, ARHGEF2, CYFIP1, DIAP1	389	24	13288	7.11654	0.941856	0.132588	6.82954
GOTERM_MF_FAT	GO:0017016~Ras GTPase binding	7	1.20898	0.00616373	PFN1, FMNL3, ARHGEF2, CYFIP1, IPO9, APPL2, DIAP1	389	57	13288	4.19501	0.974432	0.14167	8.71363
GOTERM_MF_FAT	GO:0019899~enzyme binding	14	2.41796	0.0171746	ARHGEF2, FMNL3, CAPZA2, IPO9, DOCK8, UBQLN1, APPL2, PFN1, VWF, NOD2, HIF1A, CYFIP1, GGA3, DIAP1	389	229	13288	2.08835	0.999965	0.298294	22.543
Annotation Cluster 5	Enrichment Score: 2.272919826763284
Category	Term	Count	%	PValue	Genes	List Total	Pop Hits	Pop Total	Fold Enrichment	Bonferroni	Benjamini	FDR
INTERPRO	IPR000651:Guanine nucleotide exchange factor for Ras-like GTPases, N-terminal	6	1.03627	0.00169587	RASGRP4, RASGRF1, RASGRP1, SOS2, RICTOR, RGL2	525	30	17763	6.76686	0.811141	0.340774	2.64001
UP_SEQ_FEATURE	domain:N-terminal Ras-GEF	5	0.863558	0.00197167	RASGRP4, RASGRF1, RASGRP1, SOS2, RGL2	529	17	16021	8.90748	0.945583	0.621054	3.2196
SMART	SM00229:RasGEFN	6	1.03627	0.00331588	RASGRP4, RASGRF1, RASGRP1, SOS2, RICTOR, RGL2	316	30	9131	5.77911	0.511991	0.301423	4.12783
INTERPRO	IPR019804:Ras guanine-nucleotide exchange factor, conserved site	5	0.863558	0.00497573	RASGRP4, RASGRF1, RASGRP1, SOS2, RGL2	525	24	17763	7.04881	0.992541	0.503298	7.5617
UP_SEQ_FEATURE	domain:Ras-GEF	5	0.863558	0.0073361	RASGRP4, RASGRF1, RASGRP1, SOS2, RGL2	529	24	16021	6.30947	0.999981	0.886065	11.4934
INTERPRO	IPR001895:Guanine-nucleotide dissociation stimulator CDC25	5	0.863558	0.0087385	RASGRP4, RASGRF1, RASGRP1, SOS2, RGL2	525	28	17763	6.04184	0.999819	0.616209	12.9207
INTERPRO	IPR008937:Ras guanine nucleotide exchange factor	5	0.863558	0.0125301	RASGRP4, RASGRF1, RASGRP1, SOS2, RGL2	525	31	17763	5.45714	0.999996	0.675562	18.0254
SMART	SM00147:RasGEF	5	0.863558	0.0147946	RASGRP4, RASGRF1, RASGRP1, SOS2, RGL2	316	28	9131	5.15992	0.960026	0.415259	17.2357
Annotation Cluster 6	Enrichment Score: 2.0913135351403462
Category	Term	Count	%	PValue	Genes	List Total	Pop Hits	Pop Total	Fold Enrichment	Bonferroni	Benjamini	FDR
INTERPRO	IPR001452:Src homology-3 domain	15	2.59067	0.00406978	FYB, MPP1, LYN, NCF1, MYO7A, HCK, RAB4B, MYO1F, SLA, ARHGAP4, DOCK2, DLG4, ARHGAP10, PIK3R2, TEC	525	211	17763	2.40528	0.98177	0.486983	6.22608
UP_SEQ_FEATURE	domain:SH3	13	2.24525	0.00781546	FYB, MPP1, LYN, MYO7A, HCK, RAB4B, MYO1F, SLA, DOCK2, DLG4, ARHGAP10, PIK3R2, TEC	529	163	16021	2.4154	0.999991	0.854684	12.1994
SP_PIR_KEYWORDS	sh3 domain	14	2.41796	0.00944575	FYB, MPP1, LYN, NCF1, MYO7A, HCK, RAB4B, MYO1F, SLA, DOCK2, DLG4, ARHGAP10, PIK3R2, TEC	542	204	17854	2.26065	0.964588	0.16939	12.1827
SMART	SM00326:SH3	15	2.59067	0.0143544	FYB, MPP1, LYN, NCF1, MYO7A, HCK, RAB4B, MYO1F, SLA, ARHGAP4, DOCK2, DLG4, ARHGAP10, PIK3R2, TEC	316	211	9131	2.05419	0.955975	0.464525	16.765
Annotation Cluster 7	Enrichment Score: 2.063748056921047
Category	Term	Count	%	PValue	Genes	List Total	Pop Hits	Pop Total	Fold Enrichment	Bonferroni	Benjamini	FDR
GOTERM_BP_FAT	GO:0016192~vesicle-mediated transport	28	4.83592	0.000833791	ABCA7, ARFGAP3, PLDN, AP1M1, MSR1, RAB3D, MYO7A, SNX17, WASF2, LRBA, CLTC, SLC11A1, STX16, DLG4, PLD2, CLN3, FAM160A2, HCK, MYO1F, STXBP2, WAS, CD36, ARF1, LRP10, VPS26A, SEC23B, GGA3, SLC17A9	408	466	13588	2.00109	0.811114	0.188058	1.42375
GOTERM_BP_FAT	GO:0016044~membrane organization	19	3.28152	0.00143352	ABCA7, PLD2, CLN3, PLDN, MSR1, OPA1, HCK, MYO7A, SNX17, WASF2, BNIP3, TIMM13, LPCAT2, SLC11A1, BAK1, DOCK2, CD36, LRP10, DLG4	408	272	13588	2.32638	0.943087	0.212469	2.43601
GOTERM_BP_FAT	GO:0010324~membrane invagination	12	2.07254	0.0262064	CLN3, PLD2, ABCA7, SLC11A1, CD36, MSR1, LRP10, HCK, MYO7A, SNX17, WASF2, DLG4	408	188	13588	2.12578	1	0.661364	36.652
GOTERM_BP_FAT	GO:0006897~endocytosis	12	2.07254	0.0262064	CLN3, PLD2, ABCA7, SLC11A1, CD36, MSR1, LRP10, HCK, MYO7A, SNX17, WASF2, DLG4	408	188	13588	2.12578	1	0.661364	36.652
GOTERM_BP_FAT	GO:0006909~phagocytosis	5	0.863558	0.0584767	ABCA7, SLC11A1, CD36, HCK, MYO7A	408	49	13588	3.39836	1	0.769659	64.5085
Annotation Cluster 8	Enrichment Score: 1.9187937032410254
Category	Term	Count	%	PValue	Genes	List Total	Pop Hits	Pop Total	Fold Enrichment	Bonferroni	Benjamini	FDR
GOTERM_BP_FAT	GO:0030029~actin filament-based process	14	2.41796	0.00248339	ARHGEF2, FMNL3, TLN1, CAPZA2, WASF2, RICTOR, WAS, VASP, PFN1, RAC2, TMSB4X, WIPF1, LCP1, DIAP1	408	176	13588	2.64918	0.993043	0.281938	4.18449
GOTERM_BP_FAT	GO:0030036~actin cytoskeleton organization	13	2.24525	0.00406751	ARHGEF2, FMNL3, TLN1, CAPZA2, WASF2, RICTOR, WAS, VASP, PFN1, RAC2, TMSB4X, LCP1, DIAP1	408	165	13588	2.62395	0.999709	0.348581	6.76695
GOTERM_MF_FAT	GO:0008092~cytoskeletal protein binding	22	3.79965	0.0101638	TLN1, ARHGEF2, FMNL3, NF2, CAPZA2, MYO7A, WASF2, MYO1G, MYO1F, VASP, ANXA2, ACTR2, PFN1, CORO1B, MAST2, GMFG, CYFIP1, TMSB4X, CLASP1, WIPF1, LCP1, DIAP1	389	414	13288	1.81523	0.997661	0.20098	13.984
GOTERM_MF_FAT	GO:0003779~actin binding	17	2.9361	0.0105925	FMNL3, TLN1, CAPZA2, MYO7A, WASF2, MYO1G, MYO1F, VASP, ACTR2, PFN1, CORO1B, GMFG, CYFIP1, TMSB4X, WIPF1, LCP1, DIAP1	389	288	13288	2.01635	0.998191	0.201907	14.5317
GOTERM_BP_FAT	GO:0007010~cytoskeleton organization	18	3.10881	0.019245	ARHGEF2, FMNL3, TLN1, AGFG1, CAPZA2, WASF2, RICTOR, WAS, VASP, PFN1, DOCK2, TUBGCP6, NAV1, RAC2, TMSB4X, LCP1, DIAP1, ARHGAP10	408	326	13588	1.83887	1	0.603245	28.3996
SP_PIR_KEYWORDS	actin-binding	14	2.41796	0.0205443	CAPZA2, MYO7A, WASF2, MYO1G, MYO1F, VASP, ACTR2, CORO1B, PFN1, CYFIP1, TMSB4X, WIPF1, LCP1, DIAP1	542	226	17854	2.04059	0.999329	0.253437	24.7344
GOTERM_CC_FAT	GO:0015629~actin cytoskeleton	11	1.89983	0.0861015	PFN1, TLN1, MYO7A, CAPZA2, MYO1G, MYO1F, MYL12B, WIPF1, WAS, LCP1, ANXA2	373	205	12504	1.79878	1	0.611996	70.7656
Annotation Cluster 9	Enrichment Score: 1.8175148378733395
Category	Term	Count	%	PValue	Genes	List Total	Pop Hits	Pop Total	Fold Enrichment	Bonferroni	Benjamini	FDR
UP_SEQ_FEATURE	domain:PLD phosphodiesterase 2	4	0.690846	0.000660844	PLD3, PLD2, PGS1, PLD4	529	6	16021	20.1903	0.622833	0.385861	1.09016
UP_SEQ_FEATURE	domain:PLD phosphodiesterase 1	4	0.690846	0.000660844	PLD3, PLD2, PGS1, PLD4	529	6	16021	20.1903	0.622833	0.385861	1.09016
GOTERM_MF_FAT	GO:0004630~phospholipase D activity	4	0.690846	0.000792184	PLD3, PLD2, HMOX1, PLD4	389	7	13288	19.5196	0.374967	0.0308444	1.16178
INTERPRO	IPR001736:Phospholipase D/Transphosphatidylase	4	0.690846	0.000817587	PLD3, PLD2, PGS1, PLD4	525	7	17763	19.3339	0.552106	0.552106	1.28102
SMART	SM00155:PLDc	4	0.690846	0.00128363	PLD3, PLD2, PGS1, PLD4	316	7	9131	16.5118	0.242281	0.242281	1.61699
GOTERM_MF_FAT	GO:0070290~NAPE-specific phospholipase D activity	3	0.518135	0.00802113	PLD3, PLD2, PLD4	389	5	13288	20.4956	0.991568	0.167799	11.1973
GOTERM_MF_FAT	GO:0008081~phosphoric diester hydrolase activity	6	1.03627	0.0590508	PLD3, PLD2, ENPP2, HMOX1, PDE4B, PLD4	389	72	13288	2.84662	1	0.521263	59.2414
GOTERM_BP_FAT	GO:0016042~lipid catabolic process	7	1.20898	0.213832	PLD3, PLD2, GLA, ENPP2, PLD4, PLA2G7, ACOX3	408	134	13588	1.73976	1	0.936871	98.4012
SP_PIR_KEYWORDS	lipid degradation	5	0.863558	0.217704	PLD3, PLD2, ENPP2, PLD4, PLA2G7	542	79	17854	2.08487	1	0.724705	96.5293
GOTERM_MF_FAT	GO:0016298~lipase activity	5	0.863558	0.230231	PLD3, PLD2, AOAH, HMOX1, PLD4	389	84	13288	2.0333	1	0.849273	97.8898
GOTERM_MF_FAT	GO:0004620~phospholipase activity	4	0.690846	0.279204	PLD3, PLD2, HMOX1, PLD4	389	63	13288	2.16885	1	0.889884	99.1995
KEGG_PATHWAY	mmu00565:Ether lipid metabolism	3	0.518135	0.30084	PLD2, ENPP2, PLA2G7	181	35	5738	2.71728	1	0.765888	98.5492
Annotation Cluster 10	Enrichment Score: 1.679887879178416
Category	Term	Count	%	PValue	Genes	List Total	Pop Hits	Pop Total	Fold Enrichment	Bonferroni	Benjamini	FDR
GOTERM_CC_FAT	GO:0005624~membrane fraction	25	4.31779	0.0179528	CAPZA2, ITGB2, FOXO3, ITM2B, ITM2C, TNFRSF1B, INPP5K, RAC2, RASGRP4, HMOX1, DLG4, CERK, PLD3, CLN3, TBXAS1, NCF1, GUSB, BSN, ANXA2, UGT1A10, GNAQ, CYFIP1, SLC13A3, SLC38A1, ABCC5	373	510	12504	1.64327	0.998138	0.407765	21.9211
GOTERM_CC_FAT	GO:0000267~cell fraction	28	4.83592	0.0196021	HMGB1, CAPZA2, ITGB2, FOXO3, NAGK, ITM2B, ITM2C, TNFRSF1B, RAC2, INPP5K, RASGRP4, HMOX1, DLG4, CERK, ACTB, PLD3, CLN3, TBXAS1, NCF1, GUSB, BSN, ANXA2, UGT1A10, GNAQ, CYFIP1, SLC13A3, SLC38A1, ABCC5	373	596	12504	1.5749	0.998961	0.36743	23.6933
GOTERM_CC_FAT	GO:0005626~insoluble fraction	25	4.31779	0.025936	CAPZA2, ITGB2, FOXO3, ITM2B, ITM2C, TNFRSF1B, INPP5K, RAC2, RASGRP4, HMOX1, DLG4, CERK, PLD3, CLN3, TBXAS1, NCF1, GUSB, BSN, ANXA2, UGT1A10, GNAQ, CYFIP1, SLC13A3, SLC38A1, ABCC5	373	528	12504	1.58725	0.99989	0.434423	30.1585
Annotation Cluster 11	Enrichment Score: 1.6691589928006356
Category	Term	Count	%	PValue	Genes	List Total	Pop Hits	Pop Total	Fold Enrichment	Bonferroni	Benjamini	FDR
GOTERM_BP_FAT	GO:0046942~carboxylic acid transport	11	1.89983	0.000754266	CLN3, SLC27A1, SLC36A1, SLC11A1, SLC23A2, SLC22A4, SLC13A3, SLC36A4, SLC38A1, SLC43A2, SLC7A7	408	99	13588	3.70044	0.778558	0.260306	1.28879
GOTERM_BP_FAT	GO:0015849~organic acid transport	11	1.89983	0.000816209	CLN3, SLC27A1, SLC36A1, SLC11A1, SLC23A2, SLC22A4, SLC13A3, SLC36A4, SLC38A1, SLC43A2, SLC7A7	408	100	13588	3.66343	0.804355	0.207898	1.39393
GOTERM_BP_FAT	GO:0006865~amino acid transport	8	1.38169	0.00525527	CLN3, SLC36A1, SLC11A1, SLC22A4, SLC36A4, SLC38A1, SLC43A2, SLC7A7	408	71	13588	3.75255	0.999973	0.394269	8.66011
GOTERM_BP_FAT	GO:0015837~amine transport	9	1.5544	0.00628922	CLN3, SLC36A1, SLC11A1, LY6E, SLC22A4, SLC36A4, SLC38A1, SLC43A2, SLC7A7	408	92	13588	3.25799	0.999997	0.436157	10.2786
INTERPRO	IPR013057:Amino acid transporter, transmembrane	4	0.690846	0.0127524	SLC36A1, SLC38A6, SLC36A4, SLC38A1	525	17	17763	7.96101	0.999997	0.650161	18.3158
SP_PIR_KEYWORDS	Symport	8	1.38169	0.0478777	SLC36A1, SLC23A2, SLC22A4, SLC13A3, SLC36A4, SLC38A1, SLC15A3, BC021785	542	109	17854	2.41769	1	0.407453	48.9097
SP_PIR_KEYWORDS	amino-acid transport	4	0.690846	0.0772525	SLC36A1, SLC36A4, SLC38A1, SLC7A7	542	33	17854	3.99284	1	0.507133	66.7309
GOTERM_BP_FAT	GO:0015807~L-amino acid transport	3	0.518135	0.109563	SLC36A1, SLC11A1, SLC43A2	408	19	13588	5.25851	1	0.852828	86.3976
GOTERM_MF_FAT	GO:0005275~amine transmembrane transporter activity	5	0.863558	0.111819	SLC36A1, SLC22A4, SLC38A1, SLC43A2, SLC7A7	389	63	13288	2.71106	1	0.69024	82.5968
GOTERM_MF_FAT	GO:0015171~amino acid transmembrane transporter activity	4	0.690846	0.178886	SLC36A1, SLC38A1, SLC43A2, SLC7A7	389	50	13288	2.73275	1	0.793902	94.5319
GOTERM_MF_FAT	GO:0015179~L-amino acid transmembrane transporter activity	3	0.518135	0.207177	SLC36A1, SLC38A1, SLC43A2	389	29	13288	3.53373	1	0.824941	96.7394
Annotation Cluster 12	Enrichment Score: 1.650245376128325
Category	Term	Count	%	PValue	Genes	List Total	Pop Hits	Pop Total	Fold Enrichment	Bonferroni	Benjamini	FDR
GOTERM_BP_FAT	GO:0009611~response to wounding	21	3.62694	0.00401548	NFKBIZ, PLDN, C4A, NCF1, TLR1, HPS1, TIRAP, NINJ1, ITGB2, ELK3, TLR7, SLC11A1, VWF, NOD2, TNFRSF1B, HIF1A, PROCR, NUPR1, STAB1, PLA2G7, LCP1	408	347	13588	2.01551	0.999677	0.36021	6.68318
GOTERM_BP_FAT	GO:0006954~inflammatory response	14	2.41796	0.0181622	NFKBIZ, C4A, NCF1, TLR1, TIRAP, ITGB2, TLR7, SLC11A1, TNFRSF1B, NOD2, HIF1A, NUPR1, STAB1, PLA2G7	408	225	13588	2.07224	1	0.599701	27.0285
GOTERM_BP_FAT	GO:0045087~innate immune response	8	1.38169	0.0416848	SLC11A1, NOD2, C4A, TLR1, TIRAP, NLRX1, SAMHD1, TLR7	408	107	13588	2.49001	1	0.735324	51.9043
GOTERM_BP_FAT	GO:0006952~defense response	20	3.45423	0.0824392	NFKBIZ, C4A, NCF1, HCK, TLR1, TIRAP, MYO1F, SAMHD1, BNIP3, NLRX1, ITGB2, TLR7, SLC11A1, TNFRSF1B, NOD2, HIF1A, NUPR1, STAB1, PLA2G7, DDAH2	408	448	13588	1.48678	1	0.823842	77.2151
Annotation Cluster 13	Enrichment Score: 1.612714376514285
Category	Term	Count	%	PValue	Genes	List Total	Pop Hits	Pop Total	Fold Enrichment	Bonferroni	Benjamini	FDR
GOTERM_CC_FAT	GO:0031982~vesicle	27	4.66321	0.00659238	SLC27A1, AP1M1, AGFG1, RAB3D, MYO7A, CAPZA2, TLR1, HPS1, LRBA, ATP6V1G1, CLTC, SLC11A1, NOD2, PIKFYVE, WIPF1, GPNMB, MYOF, IFNGR1, CLN3, IL1RN, MMP14, WAS, ANXA2, VWF, ATP6V0A1, TMSB4X, SEC23B	373	519	12504	1.74396	0.899252	0.249407	8.63844
GOTERM_CC_FAT	GO:0031988~membrane-bounded vesicle	21	3.62694	0.0262074	CLN3, RAB3D, AGFG1, MYO7A, CAPZA2, TLR1, HPS1, LRBA, ATP6V1G1, CLTC, MMP14, WAS, ANXA2, SLC11A1, VWF, PIKFYVE, ATP6V0A1, TMSB4X, WIPF1, GPNMB, SEC23B	373	420	12504	1.67614	0.9999	0.418459	30.4239
GOTERM_CC_FAT	GO:0016023~cytoplasmic membrane-bounded vesicle	20	3.45423	0.0408198	CLN3, RAB3D, AGFG1, MYO7A, CAPZA2, TLR1, HPS1, LRBA, ATP6V1G1, CLTC, MMP14, ANXA2, SLC11A1, VWF, PIKFYVE, ATP6V0A1, TMSB4X, WIPF1, GPNMB, SEC23B	373	414	12504	1.61946	0.999999	0.481777	43.4061
GOTERM_CC_FAT	GO:0031410~cytoplasmic vesicle	23	3.97237	0.0502117	SLC27A1, CLN3, AP1M1, RAB3D, AGFG1, MYO7A, CAPZA2, TLR1, HPS1, LRBA, ATP6V1G1, CLTC, MMP14, ANXA2, SLC11A1, VWF, PIKFYVE, ATP6V0A1, TMSB4X, WIPF1, GPNMB, MYOF, SEC23B	373	508	12504	1.51776	1	0.49719	50.5236
Annotation Cluster 14	Enrichment Score: 1.5916417071780242
Category	Term	Count	%	PValue	Genes	List Total	Pop Hits	Pop Total	Fold Enrichment	Bonferroni	Benjamini	FDR
GOTERM_BP_FAT	GO:0016192~vesicle-mediated transport	28	4.83592	0.000833791	ABCA7, ARFGAP3, PLDN, AP1M1, MSR1, RAB3D, MYO7A, SNX17, WASF2, LRBA, CLTC, SLC11A1, STX16, DLG4, PLD2, CLN3, FAM160A2, HCK, MYO1F, STXBP2, WAS, CD36, ARF1, LRP10, VPS26A, SEC23B, GGA3, SLC17A9	408	466	13588	2.00109	0.811114	0.188058	1.42375
GOTERM_BP_FAT	GO:0008104~protein localization	37	6.39033	0.00382841	AP1M1, PLDN, TLN1, ARFGAP3, MSR1, RAB3D, SNX17, HPS1, LRBA, SNX1, POLA2, TIMM13, CLTC, SFT2D1, PFN1, SLC11A1, STX16, CUTA, FAM160A2, RAB4B, STRADA, STXBP2, IPO9, ICMT, PITPNM1, CD36, ARF1, COG8, VPS24, JAK2, TMSB4X, 1110014N23RIK, VPS26A, SLC15A3, GGA3, SEC23B, VPS25	408	753	13588	1.63645	0.999531	0.362891	6.38142
GOTERM_BP_FAT	GO:0015031~protein transport	31	5.35406	0.0127548	AP1M1, ARFGAP3, PLDN, MSR1, RAB3D, SNX17, HPS1, SNX1, POLA2, TIMM13, CLTC, SFT2D1, SLC11A1, STX16, FAM160A2, RAB4B, STRADA, STXBP2, IPO9, PITPNM1, CD36, ARF1, COG8, VPS24, JAK2, 1110014N23RIK, VPS26A, SLC15A3, GGA3, SEC23B, VPS25	408	651	13588	1.5859	1	0.540315	19.8028
SP_PIR_KEYWORDS	protein transport	24	4.14508	0.0136109	FAM160A2, ARFGAP3, AP1M1, RAB3D, SNX17, RAB4B, STXBP2, SNX1, IPO9, TIMM13, SFT2D1, PITPNM1, ARRB2, ARF1, ARRB1, COG8, STX16, VPS24, 1110014N23RIK, VPS26A, SLC15A3, SEC23B, GGA3, VPS25	542	461	17854	1.71493	0.991965	0.205237	17.1046
GOTERM_BP_FAT	GO:0045184~establishment of protein localization	31	5.35406	0.0139436	AP1M1, ARFGAP3, PLDN, MSR1, RAB3D, SNX17, HPS1, SNX1, POLA2, TIMM13, CLTC, SFT2D1, SLC11A1, STX16, FAM160A2, RAB4B, STRADA, STXBP2, IPO9, PITPNM1, CD36, ARF1, COG8, VPS24, JAK2, 1110014N23RIK, VPS26A, SLC15A3, GGA3, SEC23B, VPS25	408	656	13588	1.57381	1	0.54128	21.4468
GOTERM_BP_FAT	GO:0046907~intracellular transport	21	3.62694	0.0355958	FAM160A2, AP1M1, WASF2, STRADA, LRBA, BNIP3, SNX1, IPO9, POLA2, TIMM13, CLTC, WAS, SLC11A1, BAK1, STX16, SLC37A2, JAK2, WIPF1, VPS26A, SEC23B, GGA3	408	431	13588	1.6227	1	0.719302	46.3716
GOTERM_BP_FAT	GO:0006886~intracellular protein transport	12	2.07254	0.206774	SLC11A1, AP1M1, STX16, STRADA, SNX1, JAK2, IPO9, POLA2, TIMM13, CLTC, SEC23B, GGA3	408	276	13588	1.448	1	0.934292	98.1357
GOTERM_BP_FAT	GO:0034613~cellular protein localization	12	2.07254	0.2843	SLC11A1, AP1M1, STX16, STRADA, SNX1, JAK2, IPO9, POLA2, TIMM13, CLTC, SEC23B, GGA3	408	299	13588	1.33661	1	0.961615	99.6818
GOTERM_BP_FAT	GO:0070727~cellular macromolecule localization	12	2.07254	0.292781	SLC11A1, AP1M1, STX16, STRADA, SNX1, JAK2, IPO9, POLA2, TIMM13, CLTC, SEC23B, GGA3	408	301	13588	1.32773	1	0.964692	99.7408
Annotation Cluster 15	Enrichment Score: 1.5746053677297165
Category	Term	Count	%	PValue	Genes	List Total	Pop Hits	Pop Total	Fold Enrichment	Bonferroni	Benjamini	FDR
GOTERM_CC_FAT	GO:0001726~ruffle	7	1.20898	0.00255125	TLN1, NF2, INPP5K, WASF2, CYFIP1, LCP1, DIAP1	373	47	12504	4.99276	0.58787	0.137341	3.42911
GOTERM_CC_FAT	GO:0031252~cell leading edge	9	1.5544	0.0185351	TLN1, NF2, INPP5K, WASF2, CYFIP1, IQGAP1, VASP, LCP1, DIAP1	373	112	12504	2.6938	0.998485	0.393098	22.5511
SP_PIR_KEYWORDS	cell projection	12	2.07254	0.0368459	ACTR2, TLN1, NF2, NCDN, MPP1, ARRB1, IFT57, CYFIP1, ODF2, VASP, LCP1, DIAP1	542	196	17854	2.01679	0.999998	0.347068	40.1834
GOTERM_CC_FAT	GO:0030027~lamellipodium	4	0.690846	0.288696	NF2, WASF2, CYFIP1, VASP	373	63	12504	2.12843	1	0.824188	99.0468
Annotation Cluster 16	Enrichment Score: 1.5458909749104341
Category	Term	Count	%	PValue	Genes	List Total	Pop Hits	Pop Total	Fold Enrichment	Bonferroni	Benjamini	FDR
GOTERM_BP_FAT	GO:0046578~regulation of Ras protein signal transduction	16	2.76339	0.00036121	FGD2, ARFGAP3, ARHGEF2, ARHGEF1, ABR, AGFG1, PREX1, CYTH4, ICMT, RICTOR, TBC1D19, TBC1D22A, DOCK2, RASGRP4, RASGRF1, SOS2	408	181	13588	2.94399	0.514137	0.213852	0.619152
GOTERM_BP_FAT	GO:0032318~regulation of Ras GTPase activity	6	1.03627	0.0917301	ARFGAP3, AGFG1, RASGRF1, RICTOR, TBC1D19, TBC1D22A	408	80	13588	2.49779	1	0.834136	80.8722
GOTERM_BP_FAT	GO:0051336~regulation of hydrolase activity	10	1.72712	0.134961	BAK1, ARFGAP3, AGFG1, GNAQ, RASGRF1, IFT57, ERN1, RICTOR, TBC1D19, TBC1D22A	408	196	13588	1.69918	1	0.873698	91.7288
GOTERM_BP_FAT	GO:0043087~regulation of GTPase activity	6	1.03627	0.14654	ARFGAP3, AGFG1, RASGRF1, RICTOR, TBC1D19, TBC1D22A	408	93	13588	2.14864	1	0.883948	93.4392
Annotation Cluster 17	Enrichment Score: 1.505362569674444
Category	Term	Count	%	PValue	Genes	List Total	Pop Hits	Pop Total	Fold Enrichment	Bonferroni	Benjamini	FDR
GOTERM_MF_FAT	GO:0005044~scavenger receptor activity	6	1.03627	0.00526179	MSR1, ENPP2, STAB1, LOXL3, LOXL2, FCRLS	389	39	13288	5.25529	0.956216	0.138409	7.48438
INTERPRO	IPR017448:Speract/scavenger receptor related	4	0.690846	0.0484465	MSR1, LOXL3, LOXL2, FCRLS	525	28	17763	4.83347	1	0.891022	54.287
INTERPRO	IPR001190:Speract/scavenger receptor	4	0.690846	0.0528936	MSR1, LOXL3, LOXL2, FCRLS	525	29	17763	4.6668	1	0.891778	57.5409
SMART	SM00202:SR	4	0.690846	0.0705914	MSR1, LOXL3, LOXL2, FCRLS	316	28	9131	4.12794	1	0.794286	60.5101
Annotation Cluster 18	Enrichment Score: 1.4984590297827598
Category	Term	Count	%	PValue	Genes	List Total	Pop Hits	Pop Total	Fold Enrichment	Bonferroni	Benjamini	FDR
GOTERM_BP_FAT	GO:0045321~leukocyte activation	17	2.9361	0.000931623	FYB, ITGAL, TLR1, MYO1F, ITGB2, FOXP3, WAS, ITGAM, IFNAR1, CD48, DCLRE1C, BAK1, SLC11A1, DOCK2, ADAM17, NDRG1, LCP1	408	219	13588	2.58524	0.844677	0.186913	1.58955
GOTERM_BP_FAT	GO:0001775~cell activation	18	3.10881	0.0012083	FYB, ITGAL, TLR1, MYO1F, ITGB2, FOXP3, WAS, ITGAM, IFNAR1, DCLRE1C, CD48, BAK1, SLC11A1, VWF, DOCK2, ADAM17, NDRG1, LCP1	408	246	13588	2.43687	0.91069	0.214602	2.05702
GOTERM_BP_FAT	GO:0042110~T cell activation	11	1.89983	0.00252223	CD48, ITGAL, SLC11A1, DOCK2, ADAM17, ITGB2, FOXP3, WAS, LCP1, ITGAM, IFNAR1	408	116	13588	3.15813	0.993564	0.270475	4.2486
GOTERM_BP_FAT	GO:0042098~T cell proliferation	5	0.863558	0.0091893	ITGAL, SLC11A1, DOCK2, ITGB2, ITGAM	408	28	13588	5.94713	1	0.508074	14.6752
GOTERM_BP_FAT	GO:0046649~lymphocyte activation	13	2.24525	0.0125182	ITGAL, ITGB2, FOXP3, WAS, ITGAM, IFNAR1, CD48, DCLRE1C, SLC11A1, BAK1, DOCK2, ADAM17, LCP1	408	191	13588	2.26676	1	0.544583	19.4717
INTERPRO	IPR002035:von Willebrand factor, type A	8	1.38169	0.0152077	VWF, ITGAL, CPNE1, COL6A1, ITGB2, CPNE2, MDN1, ITGAM	525	88	17763	3.07584	1	0.65867	21.46
GOTERM_BP_FAT	GO:0050798~activated T cell proliferation	3	0.518135	0.0170095	ITGAL, ITGB2, ITGAM	408	7	13588	14.2731	1	0.584762	25.5415
SMART	SM00327:VWA	8	1.38169	0.0319397	VWF, ITGAL, CPNE1, COL6A1, ITGB2, CPNE2, MDN1, ITGAM	316	88	9131	2.62687	0.999099	0.541163	33.7667
GOTERM_BP_FAT	GO:0046651~lymphocyte proliferation	5	0.863558	0.0362775	ITGAL, SLC11A1, DOCK2, ITGB2, ITGAM	408	42	13588	3.96475	1	0.71999	47.0195
SP_PIR_KEYWORDS	integrin	6	1.03627	0.0372085	ITGAL, ITGA6, ADAM17, ITGB2, ITGAM, ADAM15	542	61	17854	3.24009	0.999998	0.341047	40.491
GOTERM_BP_FAT	GO:0070661~leukocyte proliferation	5	0.863558	0.0390871	ITGAL, SLC11A1, DOCK2, ITGB2, ITGAM	408	43	13588	3.87255	1	0.72332	49.6131
GOTERM_BP_FAT	GO:0032943~mononuclear cell proliferation	5	0.863558	0.0390871	ITGAL, SLC11A1, DOCK2, ITGB2, ITGAM	408	43	13588	3.87255	1	0.72332	49.6131
GOTERM_CC_FAT	GO:0008305~integrin complex	4	0.690846	0.0494084	ITGAL, ITGA6, ITGB2, ITGAM	373	28	12504	4.78897	1	0.505055	49.9489
BIOCARTA	m_neutrophilPathway:Neutrophil and Its Surface Molecules	3	0.518135	0.0522588	ITGAL, ITGB2, ITGAM	57	8	1171	7.70395	0.999455	0.97665	46.9162
GOTERM_BP_FAT	GO:0007159~leukocyte adhesion	3	0.518135	0.0642289	ITGAL, ITGB2, ITGAM	408	14	13588	7.13655	1	0.789953	68.0573
GOTERM_BP_FAT	GO:0007229~integrin-mediated signaling pathway	6	1.03627	0.0774385	ITGAL, ITGA6, ADAM17, ITGB2, ITGAM, ADAM15	408	76	13588	2.62926	1	0.816432	74.9834
BIOCARTA	m_monocytePathway:Monocyte and its Surface Molecules	3	0.518135	0.0936718	ITGAL, ITGB2, ITGAM	57	11	1171	5.60287	0.999999	0.968012	68.6663
GOTERM_CC_FAT	GO:0043235~receptor complex	6	1.03627	0.101028	ITGAL, ITGA6, DLG4, ITGB2, ITGAM, CSF1R	373	83	12504	2.42333	1	0.652124	76.6545
UP_SEQ_FEATURE	domain:VWFA	5	0.863558	0.101855	ITGAL, CPNE1, ITGB2, CPNE2, ITGAM	529	54	16021	2.80421	1	0.998642	83.1573
KEGG_PATHWAY	mmu04514:Cell adhesion molecules (CAMs)	6	1.03627	0.533765	ITGAL, ITGA6, H2-T10, VCAN, ITGB2, ITGAM	181	154	5738	1.23513	1	0.835677	99.988
GOTERM_BP_FAT	GO:0016337~cell-cell adhesion	5	0.863558	0.926557	ITGAL, ITGA6, ITGB2, ITGAM, CDH11	408	236	13588	0.705592	1	0.999994	100
Annotation Cluster 19	Enrichment Score: 1.4222707565672745
Category	Term	Count	%	PValue	Genes	List Total	Pop Hits	Pop Total	Fold Enrichment	Bonferroni	Benjamini	FDR
GOTERM_CC_FAT	GO:0010008~endosome membrane	5	0.863558	0.0195036	SLC11A1, PIKFYVE, VPS24, ARL8A, APPL2	373	35	12504	4.78897	0.998924	0.386262	23.5886
GOTERM_CC_FAT	GO:0044440~endosomal part	5	0.863558	0.0195036	SLC11A1, PIKFYVE, VPS24, ARL8A, APPL2	373	35	12504	4.78897	0.998924	0.386262	23.5886
GOTERM_CC_FAT	GO:0005770~late endosome	4	0.690846	0.142219	CLN3, SLC11A1, VPS24, ARL8A	373	44	12504	3.04753	1	0.701748	87.6981
Annotation Cluster 20	Enrichment Score: 1.408018369918247
Category	Term	Count	%	PValue	Genes	List Total	Pop Hits	Pop Total	Fold Enrichment	Bonferroni	Benjamini	FDR
INTERPRO	IPR019828:Lysyl oxidase, conserved site	3	0.518135	0.00818667	LOXL3, LOX, LOXL2	525	5	17763	20.3006	0.999688	0.635435	12.1535
INTERPRO	IPR001695:Lysyl oxidase	3	0.518135	0.00818667	LOXL3, LOX, LOXL2	525	5	17763	20.3006	0.999688	0.635435	12.1535
SP_PIR_KEYWORDS	ltq	3	0.518135	0.00862421	LOXL3, LOX, LOXL2	542	5	17854	19.7646	0.952588	0.1735	11.1805
UP_SEQ_FEATURE	cross-link:Lysine tyrosylquinone (Lys-Tyr)	3	0.518135	0.0101469	LOXL3, LOX, LOXL2	529	5	16021	18.1713	1	0.777831	15.5585
UP_SEQ_FEATURE	region of interest:Lysyl-oxidase like	3	0.518135	0.0101469	LOXL3, LOX, LOXL2	529	5	16021	18.1713	1	0.777831	15.5585
SP_PIR_KEYWORDS	TPQ	3	0.518135	0.022733	LOXL3, LOX, LOXL2	542	8	17854	12.3529	0.999695	0.259028	27.0043
UP_SEQ_FEATURE	metal ion-binding site:Copper	3	0.518135	0.0857903	LOXL3, LOX, LOXL2	529	15	16021	6.05709	1	0.997555	77.4016
GOTERM_MF_FAT	GO:0016641~oxidoreductase activity, acting on the CH-NH2 group of donors, oxygen as acceptor	3	0.518135	0.0957128	LOXL3, LOX, LOXL2	389	18	13288	5.69323	1	0.6554	77.3163
GOTERM_MF_FAT	GO:0016638~oxidoreductase activity, acting on the CH-NH2 group of donors	3	0.518135	0.124195	LOXL3, LOX, LOXL2	389	21	13288	4.87991	1	0.712989	85.8497
SP_PIR_KEYWORDS	copper	3	0.518135	0.439782	LOXL3, LOX, LOXL2	542	49	17854	2.01679	1	0.885797	99.9641
GOTERM_MF_FAT	GO:0005507~copper ion binding	3	0.518135	0.535534	LOXL3, LOX, LOXL2	389	61	13288	1.67997	1	0.985736	99.9988
Annotation Cluster 21	Enrichment Score: 1.3974805827040249
Category	Term	Count	%	PValue	Genes	List Total	Pop Hits	Pop Total	Fold Enrichment	Bonferroni	Benjamini	FDR
GOTERM_CC_FAT	GO:0005765~lysosomal membrane	4	0.690846	0.0152917	MYO7A, ARL8A, ATP6V1G1, CLN5	373	18	12504	7.44951	0.995239	0.414167	18.9811
GOTERM_CC_FAT	GO:0005774~vacuolar membrane	4	0.690846	0.0494084	MYO7A, ARL8A, ATP6V1G1, CLN5	373	28	12504	4.78897	1	0.505055	49.9489
GOTERM_CC_FAT	GO:0044437~vacuolar part	4	0.690846	0.0849771	MYO7A, ARL8A, ATP6V1G1, CLN5	373	35	12504	3.83118	1	0.618251	70.2704
Annotation Cluster 22	Enrichment Score: 1.395268571706678
Category	Term	Count	%	PValue	Genes	List Total	Pop Hits	Pop Total	Fold Enrichment	Bonferroni	Benjamini	FDR
SP_PIR_KEYWORDS	glycosidase	8	1.38169	0.00704727	NAGLU, GLB1L, GLA, GUSB, NEIL1, ENGASE, CTBS, GLB1	542	74	17854	3.56118	0.917042	0.152921	9.2269
INTERPRO	IPR013781:Glycoside hydrolase, subgroup, catalytic core	4	0.690846	0.0778841	GLB1L, GUSB, CTBS, GLB1	525	34	17763	3.9805	1	0.897203	72.1446
UP_SEQ_FEATURE	active site:Proton donor	10	1.72712	0.118775	EYA3, GLB1L, GLA, HPSE, GUSB, NEIL1, CTBS, GLB1, PPP5C, NT5DC1	529	173	16021	1.7506	1	0.998389	87.7128
Annotation Cluster 23	Enrichment Score: 1.3903284819865738
Category	Term	Count	%	PValue	Genes	List Total	Pop Hits	Pop Total	Fold Enrichment	Bonferroni	Benjamini	FDR
GOTERM_BP_FAT	GO:0042325~regulation of phosphorylation	21	3.62694	0.000473626	HMGB1, LYN, NF2, MADD, TLR1, TIRAP, STRADA, ZEB2, PKIB, RICTOR, APLP2, BAK1, SLC11A1, IRAK3, NOD2, ARRB2, INPP5K, ERN1, JAK2, CERK, PIK3R2	408	290	13588	2.41166	0.611914	0.210719	0.811106
GOTERM_BP_FAT	GO:0051174~regulation of phosphorus metabolic process	21	3.62694	0.000756966	HMGB1, LYN, NF2, MADD, TLR1, TIRAP, STRADA, ZEB2, PKIB, RICTOR, APLP2, BAK1, SLC11A1, IRAK3, NOD2, ARRB2, INPP5K, ERN1, JAK2, CERK, PIK3R2	408	301	13588	2.32353	0.77975	0.222884	1.29337
GOTERM_BP_FAT	GO:0019220~regulation of phosphate metabolic process	21	3.62694	0.000756966	HMGB1, LYN, NF2, MADD, TLR1, TIRAP, STRADA, ZEB2, PKIB, RICTOR, APLP2, BAK1, SLC11A1, IRAK3, NOD2, ARRB2, INPP5K, ERN1, JAK2, CERK, PIK3R2	408	301	13588	2.32353	0.77975	0.222884	1.29337
GOTERM_BP_FAT	GO:0045859~regulation of protein kinase activity	12	2.07254	0.0244652	IRAK3, SLC11A1, NF2, MADD, TLR1, STRADA, TIRAP, ERN1, ZEB2, PKIB, CERK, APLP2	408	186	13588	2.14864	1	0.64336	34.6764
GOTERM_BP_FAT	GO:0043549~regulation of kinase activity	12	2.07254	0.0299549	IRAK3, SLC11A1, NF2, MADD, TLR1, STRADA, TIRAP, ERN1, ZEB2, PKIB, CERK, APLP2	408	192	13588	2.0815	1	0.689183	40.7161
GOTERM_BP_FAT	GO:0051338~regulation of transferase activity	12	2.07254	0.0374084	IRAK3, SLC11A1, NF2, MADD, TLR1, STRADA, TIRAP, ERN1, ZEB2, PKIB, CERK, APLP2	408	199	13588	2.00828	1	0.725036	48.0783
GOTERM_BP_FAT	GO:0044093~positive regulation of molecular function	16	2.76339	0.0429813	MADD, TLR1, TIRAP, STRADA, ZEB2, ITGB2, BAK1, SLC11A1, IRAK3, NOD2, GNAQ, RASGRF1, IFT57, ERN1, BRD4, CERK	408	306	13588	1.74138	1	0.73551	53.0107
GOTERM_BP_FAT	GO:0045860~positive regulation of protein kinase activity	8	1.38169	0.0790387	SLC11A1, MADD, TLR1, STRADA, TIRAP, ERN1, ZEB2, CERK	408	124	13588	2.14864	1	0.819792	75.719
GOTERM_BP_FAT	GO:0033674~positive regulation of kinase activity	8	1.38169	0.09574	SLC11A1, MADD, TLR1, STRADA, TIRAP, ERN1, ZEB2, CERK	408	130	13588	2.04947	1	0.841932	82.2732
GOTERM_BP_FAT	GO:0051347~positive regulation of transferase activity	8	1.38169	0.111037	SLC11A1, MADD, TLR1, STRADA, TIRAP, ERN1, ZEB2, CERK	408	135	13588	1.97357	1	0.852201	86.7794
GOTERM_BP_FAT	GO:0043085~positive regulation of catalytic activity	12	2.07254	0.161387	BAK1, SLC11A1, GNAQ, MADD, RASGRF1, IFT57, TLR1, STRADA, TIRAP, ERN1, ZEB2, CERK	408	261	13588	1.53121	1	0.898073	95.1478
GOTERM_BP_FAT	GO:0032147~activation of protein kinase activity	4	0.690846	0.196012	SLC11A1, TLR1, STRADA, CERK	408	51	13588	2.61207	1	0.927628	97.6497
GOTERM_BP_FAT	GO:0043405~regulation of MAP kinase activity	4	0.690846	0.462691	IRAK3, MADD, TIRAP, ZEB2	408	84	13588	1.5859	1	0.988303	99.9977
GOTERM_BP_FAT	GO:0043406~positive regulation of MAP kinase activity	3	0.518135	0.531354	MADD, TIRAP, ZEB2	408	59	13588	1.69342	1	0.992676	99.9998
GOTERM_BP_FAT	GO:0000165~MAPKKK cascade	4	0.690846	0.66833	DOK1, SLC11A1, MADD, TIRAP	408	114	13588	1.16856	1	0.998229	100
Annotation Cluster 24	Enrichment Score: 1.2930232225192275
Category	Term	Count	%	PValue	Genes	List Total	Pop Hits	Pop Total	Fold Enrichment	Bonferroni	Benjamini	FDR
GOTERM_MF_FAT	GO:0030169~low-density lipoprotein binding	4	0.690846	0.00568076	CD36, MSR1, LRP10, STAB1	389	13	13288	10.5106	0.965894	0.14235	8.05729
GOTERM_MF_FAT	GO:0008034~lipoprotein binding	4	0.690846	0.022237	CD36, MSR1, LRP10, STAB1	389	21	13288	6.50655	0.999998	0.324442	28.2223
GOTERM_MF_FAT	GO:0005041~low-density lipoprotein receptor activity	3	0.518135	0.0267261	CD36, LRP10, STAB1	389	9	13288	11.3865	1	0.344753	32.9313
GOTERM_MF_FAT	GO:0030228~lipoprotein receptor activity	3	0.518135	0.0536372	CD36, LRP10, STAB1	389	13	13288	7.88293	1	0.501209	55.6435
GOTERM_BP_FAT	GO:0006869~lipid transport	6	1.03627	0.285083	SLC27A1, ABCA7, CD36, MSR1, LRP10, 1110014N23RIK	408	119	13588	1.67919	1	0.961415	99.6878
GOTERM_BP_FAT	GO:0010876~lipid localization	6	1.03627	0.338069	SLC27A1, ABCA7, CD36, MSR1, LRP10, 1110014N23RIK	408	128	13588	1.56112	1	0.972241	99.9169
Annotation Cluster 25	Enrichment Score: 1.2857312508204826
Category	Term	Count	%	PValue	Genes	List Total	Pop Hits	Pop Total	Fold Enrichment	Bonferroni	Benjamini	FDR
SP_PIR_KEYWORDS	cytoskeleton	32	5.52677	0.00179196	FGD2, TLN1, SPIN1, WASF2, ITGB2, AI314180, PFN1, ACTR2, DOCK2, CEP170, CLASP1, ODF2, WIPF1, ACTB, ARHGEF2, NIN, NF2, FBLIM1, BSN, RAI14, 1700017B05RIK, WAS, VASP, CORO1B, MAST2, NAV1, IFT57, TMSB4X, CLIP2, UBXN6, LCP1, DIAP1	542	583	17854	1.80808	0.468119	0.0557781	2.42521
GOTERM_CC_FAT	GO:0005856~cytoskeleton	48	8.29016	0.010184	FGD2, SPIN1, TLN1, CAPZA2, MYO7A, WASF2, KLC4, CDC16, AI314180, PFN1, ACTR2, TUBGCP6, DOCK2, PROCR, CEP170, DLG4, CLASP1, ODF2, WIPF1, IFNGR1, ACTB, ARHGEF2, NF2, MPP1, NIN, MYO1G, FBLIM1, BSN, RAI14, MYO1F, MYL12B, 1700017B05RIK, KIF3C, WAS, VASP, ANXA2, TYK2, CORO1B, MAST2, NAV1, IFT57, JAK2, CLIP2, TMSB4X, UBXN6, DYNLRB1, LCP1, DIAP1	373	1122	12504	1.43413	0.971332	0.326094	13.0485
GOTERM_CC_FAT	GO:0043228~non-membrane-bounded organelle	66	11.399	0.140119	TLN1, SPIN1, CAPZA2, MYO7A, WASF2, CDC16, RPL22L1, POT1B, AI314180, ACTR2, HMOX1, DLG4, BRD4, IFNGR1, ARHGEF2, MPP1, FBLIM1, BSN, RAI14, HMG20B, 1700017B05RIK, POLR1B, WAS, VASP, SUV420H2, TYK2, MAST2, NAV1, CLIP2, TMSB4X, DYNLRB1, LCP1, FGD2, HMGB1, MRPS17, KLC4, POLA2, ITGAM, PFN1, TUBGCP6, DOCK2, ACD, PROCR, CEP170, CLASP1, ODF2, WIPF1, RPS24, ACTB, CENPO, SMCHD1, NF2, NIN, MYO1G, SYCE2, MYO1F…	373	1919	12504	1.15295	1	0.704244	87.2803
GOTERM_CC_FAT	GO:0043232~intracellular non-membrane-bounded organelle	66	11.399	0.140119	TLN1, SPIN1, CAPZA2, MYO7A, WASF2, CDC16, RPL22L1, POT1B, AI314180, ACTR2, HMOX1, DLG4, BRD4, IFNGR1, ARHGEF2, MPP1, FBLIM1, BSN, RAI14, HMG20B, 1700017B05RIK, POLR1B, WAS, VASP, SUV420H2, TYK2, MAST2, NAV1, CLIP2, TMSB4X, DYNLRB1, LCP1, FGD2, HMGB1, MRPS17, KLC4, POLA2, ITGAM, PFN1, TUBGCP6, DOCK2, ACD, PROCR, CEP170, CLASP1, ODF2, WIPF1, RPS24, ACTB, CENPO, SMCHD1, NF2, NIN, MYO1G, SYCE2, MYO1F…	373	1919	12504	1.15295	1	0.704244	87.2803
GOTERM_CC_FAT	GO:0015630~microtubule cytoskeleton	18	3.10881	0.186714	ARHGEF2, SPIN1, NIN, KLC4, CDC16, KIF3C, AI314180, TUBGCP6, MAST2, NAV1, PROCR, CEP170, IFT57, CLIP2, ODF2, CLASP1, UBXN6, DYNLRB1	373	450	12504	1.34091	1	0.748206	94.0573
GOTERM_CC_FAT	GO:0044430~cytoskeletal part	27	4.66321	0.288532	SPIN1, MYO7A, CAPZA2, KLC4, CDC16, AI314180, TUBGCP6, PROCR, CEP170, DLG4, ODF2, CLASP1, IFNGR1, ARHGEF2, NIN, MYO1G, MYO1F, MYL12B, 1700017B05RIK, KIF3C, ANXA2, NAV1, IFT57, CLIP2, UBXN6, DYNLRB1, LCP1	373	774	12504	1.1694	1	0.828487	99.0438
Annotation Cluster 26	Enrichment Score: 1.2622050028606098
Category	Term	Count	%	PValue	Genes	List Total	Pop Hits	Pop Total	Fold Enrichment	Bonferroni	Benjamini	FDR
GOTERM_MF_FAT	GO:0017124~SH3 domain binding	7	1.20898	0.0277798	LYN, ADAM17, PTTG1, INPP5D, VASP, ADAM15, SH3BP2	389	79	13288	3.02678	1	0.348432	33.994
SP_PIR_KEYWORDS	sh3-binding	6	1.03627	0.0288556	ADAM17, PTTG1, INPP5D, VASP, ADAM15, SH3BP2	542	57	17854	3.46747	0.999967	0.307947	33.0214
GOTERM_MF_FAT	GO:0019904~protein domain specific binding	11	1.89983	0.0553597	SCAF1, NOD2, LYN, MYO7A, ADAM17, PTTG1, INPP5D, VASP, ADAM15, PPP5C, SH3BP2	389	192	13288	1.95705	1	0.505191	56.8191
UP_SEQ_FEATURE	short sequence motif:SH3-binding	4	0.690846	0.201385	ADAM17, PTTG1, ADAM15, SH3BP2	529	47	16021	2.57748	1	0.999139	97.5979
Annotation Cluster 27	Enrichment Score: 1.2269299513824155
Category	Term	Count	%	PValue	Genes	List Total	Pop Hits	Pop Total	Fold Enrichment	Bonferroni	Benjamini	FDR
INTERPRO	IPR006117:2-5-oligoadenylate synthetase, conserved site	3	0.518135	0.0216143	OASL2, OAS1A, OAS1G	525	8	17763	12.6879	1	0.716979	29.1387
INTERPRO	IPR018952:2'-5'-oligoadenylate synthetase 1, domain 2/C-terminal	3	0.518135	0.054648	OASL2, OAS1A, OAS1G	525	13	17763	7.80791	1	0.880274	58.7639
INTERPRO	IPR006116:2-5-oligoadenylate synthetase, ubiquitin-like region	3	0.518135	0.0625412	OASL2, OAS1A, OAS1G	525	14	17763	7.2502	1	0.887735	63.8691
GOTERM_MF_FAT	GO:0016779~nucleotidyltransferase activity	7	1.20898	0.167416	TRNT1, RPAP1, OASL2, POLA2, POLR1B, OAS1A, OAS1G	389	127	13288	1.8828	1	0.783527	93.2909
Annotation Cluster 28	Enrichment Score: 1.2230788453794812
Category	Term	Count	%	PValue	Genes	List Total	Pop Hits	Pop Total	Fold Enrichment	Bonferroni	Benjamini	FDR
INTERPRO	IPR019749:Band 4.1 domain	6	1.03627	0.0143729	TYK2, TLN1, NF2, MYO7A, SNX17, JAK2	525	49	17763	4.14297	0.999999	0.664987	20.404
SMART	SM00295:B41	6	1.03627	0.0261179	TYK2, TLN1, NF2, MYO7A, SNX17, JAK2	316	49	9131	3.53823	0.996709	0.510591	28.5298
INTERPRO	IPR000299:FERM domain	5	0.863558	0.0461255	TYK2, TLN1, NF2, MYO7A, JAK2	525	46	17763	3.67764	1	0.890107	52.4974
INTERPRO	IPR019747:FERM conserved site	5	0.863558	0.0461255	TYK2, TLN1, NF2, MYO7A, JAK2	525	46	17763	3.67764	1	0.890107	52.4974
INTERPRO	IPR014352:FERM/acyl-CoA-binding protein, 3-helical bundle	4	0.690846	0.132963	TLN1, NF2, MYO7A, 1810022C23RIK	525	43	17763	3.14738	1	0.952441	89.4494
INTERPRO	IPR019748:FERM central domain	4	0.690846	0.14666	TLN1, NF2, MYO7A, SNX17	525	45	17763	3.00749	1	0.952819	91.7914
UP_SEQ_FEATURE	domain:FERM	4	0.690846	0.176214	TYK2, TLN1, NF2, JAK2	529	44	16021	2.75322	1	0.999064	95.9814
Annotation Cluster 29	Enrichment Score: 1.208475778076453
Category	Term	Count	%	PValue	Genes	List Total	Pop Hits	Pop Total	Fold Enrichment	Bonferroni	Benjamini	FDR
GOTERM_BP_FAT	GO:0051101~regulation of DNA binding	8	1.38169	0.00659006	IRAK3, NOD2, HMOX1, MAPK3, JAK2, ITGB2, BRD4, FOXP3	408	74	13588	3.60042	0.999998	0.436941	10.7444
GOTERM_BP_FAT	GO:0051098~regulation of binding	8	1.38169	0.0182688	IRAK3, NOD2, HMOX1, MAPK3, JAK2, ITGB2, BRD4, FOXP3	408	90	13588	2.96035	1	0.592821	27.1645
GOTERM_BP_FAT	GO:0051090~regulation of transcription factor activity	6	1.03627	0.031416	IRAK3, NOD2, HMOX1, MAPK3, ITGB2, FOXP3	408	59	13588	3.38684	1	0.693042	42.2326
GOTERM_BP_FAT	GO:0043388~positive regulation of DNA binding	4	0.690846	0.130484	IRAK3, NOD2, ITGB2, BRD4	408	42	13588	3.1718	1	0.871791	90.9612
GOTERM_BP_FAT	GO:0051099~positive regulation of binding	4	0.690846	0.151402	IRAK3, NOD2, ITGB2, BRD4	408	45	13588	2.96035	1	0.887718	94.0529
GOTERM_BP_FAT	GO:0051092~positive regulation of NF-kappaB transcription factor activity	3	0.518135	0.171449	IRAK3, NOD2, ITGB2	408	25	13588	3.99647	1	0.91008	96.0572
GOTERM_BP_FAT	GO:0051091~positive regulation of transcription factor activity	3	0.518135	0.271079	IRAK3, NOD2, ITGB2	408	34	13588	2.93858	1	0.958855	99.5642
Annotation Cluster 30	Enrichment Score: 1.1990782814301801
Category	Term	Count	%	PValue	Genes	List Total	Pop Hits	Pop Total	Fold Enrichment	Bonferroni	Benjamini	FDR
GOTERM_BP_FAT	GO:0050830~defense response to Gram-positive bacterium	4	0.690846	0.0302931	NOD2, NCF1, HCK, MYO1F	408	23	13588	5.79199	1	0.686403	41.0703
GOTERM_BP_FAT	GO:0009617~response to bacterium	10	1.72712	0.0467084	IRAK3, SLC11A1, NOD2, NCF1, STAB1, HCK, MAPK3, TLR1, TIRAP, MYO1F	408	157	13588	2.12127	1	0.734836	56.0594
GOTERM_BP_FAT	GO:0002443~leukocyte mediated immunity	7	1.20898	0.0506725	SLC11A1, NOD2, C4A, NCF1, MYO1F, INPP5D, FOXP3	408	89	13588	2.61941	1	0.754397	59.097
GOTERM_BP_FAT	GO:0042742~defense response to bacterium	6	1.03627	0.222934	SLC11A1, NOD2, NCF1, STAB1, HCK, MYO1F	408	108	13588	1.85022	1	0.939175	98.6913
Annotation Cluster 31	Enrichment Score: 1.188157478791614
Category	Term	Count	%	PValue	Genes	List Total	Pop Hits	Pop Total	Fold Enrichment	Bonferroni	Benjamini	FDR
GOTERM_BP_FAT	GO:0042325~regulation of phosphorylation	21	3.62694	0.000473626	HMGB1, LYN, NF2, MADD, TLR1, TIRAP, STRADA, ZEB2, PKIB, RICTOR, APLP2, BAK1, SLC11A1, IRAK3, NOD2, ARRB2, INPP5K, ERN1, JAK2, CERK, PIK3R2	408	290	13588	2.41166	0.611914	0.210719	0.811106
GOTERM_BP_FAT	GO:0051174~regulation of phosphorus metabolic process	21	3.62694	0.000756966	HMGB1, LYN, NF2, MADD, TLR1, TIRAP, STRADA, ZEB2, PKIB, RICTOR, APLP2, BAK1, SLC11A1, IRAK3, NOD2, ARRB2, INPP5K, ERN1, JAK2, CERK, PIK3R2	408	301	13588	2.32353	0.77975	0.222884	1.29337
GOTERM_BP_FAT	GO:0019220~regulation of phosphate metabolic process	21	3.62694	0.000756966	HMGB1, LYN, NF2, MADD, TLR1, TIRAP, STRADA, ZEB2, PKIB, RICTOR, APLP2, BAK1, SLC11A1, IRAK3, NOD2, ARRB2, INPP5K, ERN1, JAK2, CERK, PIK3R2	408	301	13588	2.32353	0.77975	0.222884	1.29337
GOTERM_BP_FAT	GO:0031399~regulation of protein modification process	13	2.24525	0.00406751	HMGB1, LYN, TIRAP, ZEB2, RICTOR, FOXP3, UBQLN1, BAK1, NOD2, INPP5K, ARRB2, JAK2, MLL1	408	165	13588	2.62395	0.999709	0.348581	6.76695
GOTERM_BP_FAT	GO:0032268~regulation of cellular protein metabolic process	17	2.9361	0.0102694	CLN3, HMGB1, LYN, TIRAP, EIF2A, ZEB2, RICTOR, UBQLN1, CDK4, FOXP3, BAK1, TRNAU1AP, NOD2, ARRB2, INPP5K, JAK2, MLL1	408	280	13588	2.02202	1	0.521252	16.2602
GOTERM_BP_FAT	GO:0001932~regulation of protein amino acid phosphorylation	10	1.72712	0.0105156	BAK1, HMGB1, NOD2, ARRB2, LYN, INPP5K, TIRAP, JAK2, ZEB2, RICTOR	408	121	13588	2.75239	1	0.517283	16.6176
GOTERM_BP_FAT	GO:0002443~leukocyte mediated immunity	7	1.20898	0.0506725	SLC11A1, NOD2, C4A, NCF1, MYO1F, INPP5D, FOXP3	408	89	13588	2.61941	1	0.754397	59.097
GOTERM_BP_FAT	GO:0032270~positive regulation of cellular protein metabolic process	7	1.20898	0.079627	HMGB1, NOD2, LYN, JAK2, RICTOR, CDK4, FOXP3	408	100	13588	2.33127	1	0.818979	75.9843
GOTERM_BP_FAT	GO:0031401~positive regulation of protein modification process	6	1.03627	0.084424	HMGB1, NOD2, LYN, JAK2, RICTOR, FOXP3	408	78	13588	2.56184	1	0.828346	78.0477
GOTERM_BP_FAT	GO:0050731~positive regulation of peptidyl-tyrosine phosphorylation	4	0.690846	0.0863409	NOD2, LYN, JAK2, RICTOR	408	35	13588	3.80616	1	0.829458	78.8245
GOTERM_BP_FAT	GO:0001934~positive regulation of protein amino acid phosphorylation	5	0.863558	0.0864463	HMGB1, NOD2, LYN, JAK2, RICTOR	408	56	13588	2.97356	1	0.826892	78.8665
GOTERM_BP_FAT	GO:0002684~positive regulation of immune system process	11	1.89983	0.0913256	STAT6, ITGAL, IRAK3, SLC11A1, NOD2, PLDN, C4A, LYN, HPS1, INPP5D, FOXP3	408	206	13588	1.77836	1	0.835549	80.7252
GOTERM_BP_FAT	GO:0042327~positive regulation of phosphorylation	5	0.863558	0.104857	HMGB1, NOD2, LYN, JAK2, RICTOR	408	60	13588	2.77533	1	0.854058	85.1074
GOTERM_BP_FAT	GO:0002250~adaptive immune response	6	1.03627	0.107279	SLC11A1, NOD2, C4A, ADAM17, INPP5D, FOXP3	408	84	13588	2.37885	1	0.855996	85.7851
GOTERM_BP_FAT	GO:0002460~adaptive immune response based on somatic recombination of immune receptors built from immunoglobulin superfamily domains	6	1.03627	0.107279	SLC11A1, NOD2, C4A, ADAM17, INPP5D, FOXP3	408	84	13588	2.37885	1	0.855996	85.7851
GOTERM_BP_FAT	GO:0051247~positive regulation of protein metabolic process	7	1.20898	0.108966	HMGB1, NOD2, LYN, JAK2, RICTOR, CDK4, FOXP3	408	109	13588	2.13878	1	0.853532	86.2398
GOTERM_BP_FAT	GO:0010562~positive regulation of phosphorus metabolic process	5	0.863558	0.114678	HMGB1, NOD2, LYN, JAK2, RICTOR	408	62	13588	2.6858	1	0.85951	87.6802
GOTERM_BP_FAT	GO:0045937~positive regulation of phosphate metabolic process	5	0.863558	0.114678	HMGB1, NOD2, LYN, JAK2, RICTOR	408	62	13588	2.6858	1	0.85951	87.6802
GOTERM_BP_FAT	GO:0002449~lymphocyte mediated immunity	5	0.863558	0.19319	SLC11A1, NOD2, C4A, INPP5D, FOXP3	408	76	13588	2.19105	1	0.926852	97.5038
GOTERM_BP_FAT	GO:0050730~regulation of peptidyl-tyrosine phosphorylation	4	0.690846	0.211539	NOD2, LYN, JAK2, RICTOR	408	53	13588	2.5135	1	0.936763	98.3191
GOTERM_BP_FAT	GO:0010627~regulation of protein kinase cascade	7	1.20898	0.320265	NOD2, NF2, LYN, TIRAP, JAK2, ZEB2, RICTOR	408	155	13588	1.50405	1	0.969505	99.8689
GOTERM_BP_FAT	GO:0048584~positive regulation of response to stimulus	8	1.38169	0.323629	EYA3, SLC11A1, HMGB1, NOD2, C4A, LYN, JAK2, FOXP3	408	186	13588	1.43243	1	0.969903	99.8796
GOTERM_BP_FAT	GO:0002757~immune response-activating signal transduction	3	0.518135	0.423643	NOD2, LYN, FOXP3	408	48	13588	2.0815	1	0.985275	99.9923
GOTERM_BP_FAT	GO:0002764~immune response-regulating signal transduction	3	0.518135	0.464366	NOD2, LYN, FOXP3	408	52	13588	1.92138	1	0.988378	99.9978
GOTERM_BP_FAT	GO:0002253~activation of immune response	4	0.690846	0.47817	NOD2, C4A, LYN, FOXP3	408	86	13588	1.54902	1	0.989367	99.9986
GOTERM_BP_FAT	GO:0050778~positive regulation of immune response	5	0.863558	0.584929	SLC11A1, NOD2, C4A, LYN, FOXP3	408	136	13588	1.22441	1	0.995282	100
GOTERM_BP_FAT	GO:0010740~positive regulation of protein kinase cascade	3	0.518135	0.745141	NOD2, LYN, JAK2	408	88	13588	1.13536	1	0.999365	100
Annotation Cluster 32	Enrichment Score: 1.1683939885427448
Category	Term	Count	%	PValue	Genes	List Total	Pop Hits	Pop Total	Fold Enrichment	Bonferroni	Benjamini	FDR
GOTERM_MF_FAT	GO:0008238~exopeptidase activity	6	1.03627	0.0534939	SCPEP1, METAP1, AGTPBP1, CNDP2, PGCP, DPEP2	389	70	13288	2.92795	1	0.507734	55.5443
SP_PIR_KEYWORDS	carboxypeptidase	4	0.690846	0.0717761	SCPEP1, AGTPBP1, CNDP2, PGCP	542	32	17854	4.11762	1	0.498395	63.924
GOTERM_MF_FAT	GO:0004180~carboxypeptidase activity	4	0.690846	0.0813831	SCPEP1, AGTPBP1, CNDP2, PGCP	389	35	13288	3.90393	1	0.606304	71.3979
Annotation Cluster 33	Enrichment Score: 1.160057880216401
Category	Term	Count	%	PValue	Genes	List Total	Pop Hits	Pop Total	Fold Enrichment	Bonferroni	Benjamini	FDR
GOTERM_BP_FAT	GO:0045648~positive regulation of erythrocyte differentiation	3	0.518135	0.0222342	HIF1A, FOXO3, INPP5D	408	8	13588	12.489	1	0.639776	32.0601
GOTERM_BP_FAT	GO:0032844~regulation of homeostatic process	6	1.03627	0.0334619	SLC27A1, BAK1, HIF1A, ADAM17, FOXO3, INPP5D	408	60	13588	3.33039	1	0.709567	44.2947
GOTERM_BP_FAT	GO:0045639~positive regulation of myeloid cell differentiation	4	0.690846	0.0376605	HMGB1, HIF1A, FOXO3, INPP5D	408	25	13588	5.32863	1	0.721495	48.3115
GOTERM_BP_FAT	GO:0045646~regulation of erythrocyte differentiation	3	0.518135	0.0484396	HIF1A, FOXO3, INPP5D	408	12	13588	8.32598	1	0.743075	57.4112
GOTERM_BP_FAT	GO:0045637~regulation of myeloid cell differentiation	5	0.863558	0.0658933	HMGB1, HIF1A, FOXO3, INPP5D, TCFE3	408	51	13588	3.26509	1	0.787252	69.0201
GOTERM_BP_FAT	GO:0045597~positive regulation of cell differentiation	8	1.38169	0.271376	HMGB1, CD36, HIF1A, MSR1, FOXO3, HSF4, INPP5D, FOXP3	408	175	13588	1.52246	1	0.958361	99.5672
GOTERM_BP_FAT	GO:0051094~positive regulation of developmental process	9	1.5544	0.312264	HMGB1, CD36, HIF1A, MSR1, ITGB2, FOXO3, HSF4, INPP5D, FOXP3	408	214	13588	1.40063	1	0.968656	99.8396
Annotation Cluster 34	Enrichment Score: 1.153030487558267
Category	Term	Count	%	PValue	Genes	List Total	Pop Hits	Pop Total	Fold Enrichment	Bonferroni	Benjamini	FDR
GOTERM_CC_FAT	GO:0005925~focal adhesion	6	1.03627	0.0268464	TLN1, CAPZA2, FBLIM1, PIP5K1C, VASP, GAK	373	57	12504	3.52871	0.999921	0.408215	31.0449
GOTERM_CC_FAT	GO:0005924~cell-substrate adherens junction	6	1.03627	0.0346859	TLN1, CAPZA2, FBLIM1, PIP5K1C, VASP, GAK	373	61	12504	3.29732	0.999995	0.457998	38.2574
GOTERM_CC_FAT	GO:0005912~adherens junction	8	1.38169	0.0386761	TLN1, ITGA6, NF2, CAPZA2, FBLIM1, PIP5K1C, VASP, GAK	373	106	12504	2.53002	0.999999	0.478874	41.6538
GOTERM_CC_FAT	GO:0030055~cell-substrate junction	6	1.03627	0.0462926	TLN1, CAPZA2, FBLIM1, PIP5K1C, VASP, GAK	373	66	12504	3.04753	1	0.496062	47.661
GOTERM_CC_FAT	GO:0070161~anchoring junction	8	1.38169	0.0742423	TLN1, ITGA6, NF2, CAPZA2, FBLIM1, PIP5K1C, VASP, GAK	373	123	12504	2.18034	1	0.61558	65.136
GOTERM_CC_FAT	GO:0016323~basolateral plasma membrane	8	1.38169	0.127629	TLN1, ITGA6, SLC23A2, CAPZA2, FBLIM1, PIP5K1C, VASP, GAK	373	141	12504	1.902	1	0.68513	84.511
GOTERM_CC_FAT	GO:0030054~cell junction	15	2.59067	0.537271	ARHGEF2, TLN1, NF2, CAPZA2, PIP5K1C, FBLIM1, BSN, VASP, GAK, ANXA2, MAST2, ITGA6, DLG4, CYFIP1, LCP1	373	470	12504	1.06988	1	0.950438	99.9973
Annotation Cluster 35	Enrichment Score: 1.1257184135191496
Category	Term	Count	%	PValue	Genes	List Total	Pop Hits	Pop Total	Fold Enrichment	Bonferroni	Benjamini	FDR
GOTERM_BP_FAT	GO:0032675~regulation of interleukin-6 production	6	1.03627	0.00243028	IRAK3, NOD2, TLR1, INPP5D, FOXP3, TLR7	408	32	13588	6.24449	0.992262	0.293377	4.09674
GOTERM_BP_FAT	GO:0001818~negative regulation of cytokine production	5	0.863558	0.00523888	IRAK3, SLC11A1, NOD2, HMOX1, FOXP3	408	24	13588	6.93832	0.999972	0.408291	8.63424
GOTERM_BP_FAT	GO:0051101~regulation of DNA binding	8	1.38169	0.00659006	IRAK3, NOD2, HMOX1, MAPK3, JAK2, ITGB2, BRD4, FOXP3	408	74	13588	3.60042	0.999998	0.436941	10.7444
GOTERM_BP_FAT	GO:0051241~negative regulation of multicellular organismal process	9	1.5544	0.0102407	IRAK3, SLC11A1, NOD2, PROCR, NCF1, HMOX1, INPP5D, FOXP3, ANXA2	408	100	13588	2.99735	1	0.533136	16.2185
GOTERM_BP_FAT	GO:0032720~negative regulation of tumor necrosis factor production	3	0.518135	0.0123935	IRAK3, NOD2, FOXP3	408	6	13588	16.652	1	0.552362	19.2966
GOTERM_BP_FAT	GO:0051098~regulation of binding	8	1.38169	0.0182688	IRAK3, NOD2, HMOX1, MAPK3, JAK2, ITGB2, BRD4, FOXP3	408	90	13588	2.96035	1	0.592821	27.1645
GOTERM_BP_FAT	GO:0001817~regulation of cytokine production	10	1.72712	0.0239836	IRAK3, SLC11A1, NOD2, MAST2, HMOX1, TLR1, INPP5D, FOXP3, TLR7, IFNAR1	408	139	13588	2.39597	1	0.643701	34.1198
GOTERM_BP_FAT	GO:0051090~regulation of transcription factor activity	6	1.03627	0.031416	IRAK3, NOD2, HMOX1, MAPK3, ITGB2, FOXP3	408	59	13588	3.38684	1	0.693042	42.2326
GOTERM_BP_FAT	GO:0043392~negative regulation of DNA binding	4	0.690846	0.0416555	NOD2, HMOX1, JAK2, FOXP3	408	26	13588	5.12368	1	0.740599	51.879
GOTERM_BP_FAT	GO:0044092~negative regulation of molecular function	9	1.5544	0.0449486	CLN3, IRAK3, NOD2, GLA, NF2, HMOX1, JAK2, PKIB, FOXP3	408	132	13588	2.27072	1	0.735976	54.6439
GOTERM_BP_FAT	GO:0032680~regulation of tumor necrosis factor production	4	0.690846	0.0458545	IRAK3, NOD2, TLR1, FOXP3	408	27	13588	4.93391	1	0.733107	55.3778
GOTERM_BP_FAT	GO:0043330~response to exogenous dsRNA	3	0.518135	0.0484396	IRAK3, NOD2, MAPK3	408	12	13588	8.32598	1	0.743075	57.4112
GOTERM_BP_FAT	GO:0002237~response to molecule of bacterial origin	5	0.863558	0.0584767	IRAK3, SLC11A1, NOD2, MAPK3, TLR1	408	49	13588	3.39836	1	0.769659	64.5085
GOTERM_BP_FAT	GO:0002700~regulation of production of molecular mediator of immune response	4	0.690846	0.059642	STAT6, NOD2, HMOX1, FOXP3	408	30	13588	4.44052	1	0.772434	65.2561
GOTERM_BP_FAT	GO:0051100~negative regulation of binding	4	0.690846	0.059642	NOD2, HMOX1, JAK2, FOXP3	408	30	13588	4.44052	1	0.772434	65.2561
GOTERM_BP_FAT	GO:0002683~negative regulation of immune system process	6	1.03627	0.0774385	STAT6, IRAK3, NOD2, HMOX1, INPP5D, FOXP3	408	76	13588	2.62926	1	0.816432	74.9834
GOTERM_BP_FAT	GO:0032496~response to lipopolysaccharide	4	0.690846	0.104379	IRAK3, SLC11A1, NOD2, MAPK3	408	38	13588	3.50568	1	0.855152	84.9701
GOTERM_BP_FAT	GO:0042035~regulation of cytokine biosynthetic process	5	0.863558	0.124887	MAST2, TLR1, INPP5D, FOXP3, TLR7	408	64	13588	2.60187	1	0.869272	89.9072
GOTERM_BP_FAT	GO:0043433~negative regulation of transcription factor activity	3	0.518135	0.139749	NOD2, HMOX1, FOXP3	408	22	13588	4.54144	1	0.874345	92.4815
GOTERM_BP_FAT	GO:0043331~response to dsRNA	3	0.518135	0.139749	IRAK3, NOD2, MAPK3	408	22	13588	4.54144	1	0.874345	92.4815
GOTERM_BP_FAT	GO:0002712~regulation of B cell mediated immunity	3	0.518135	0.226347	STAT6, NOD2, FOXP3	408	30	13588	3.33039	1	0.940233	98.7867
GOTERM_BP_FAT	GO:0002889~regulation of immunoglobulin mediated immune response	3	0.518135	0.226347	STAT6, NOD2, FOXP3	408	30	13588	3.33039	1	0.940233	98.7867
GOTERM_BP_FAT	GO:0002819~regulation of adaptive immune response	4	0.690846	0.235295	STAT6, SLC11A1, NOD2, FOXP3	408	56	13588	2.37885	1	0.94396	99.0066
GOTERM_BP_FAT	GO:0002822~regulation of adaptive immune response based on somatic recombination of immune receptors built from immunoglobulin superfamily domains	4	0.690846	0.235295	STAT6, SLC11A1, NOD2, FOXP3	408	56	13588	2.37885	1	0.94396	99.0066
GOTERM_BP_FAT	GO:0002703~regulation of leukocyte mediated immunity	4	0.690846	0.349905	STAT6, NOD2, HMOX1, FOXP3	408	70	13588	1.90308	1	0.974302	99.9391
GOTERM_BP_FAT	GO:0060627~regulation of vesicle-mediated transport	4	0.690846	0.454877	SLC11A1, NOD2, RAB3D, HMOX1	408	83	13588	1.60501	1	0.988018	99.997
GOTERM_BP_FAT	GO:0002697~regulation of immune effector process	4	0.690846	0.493438	STAT6, NOD2, HMOX1, FOXP3	408	88	13588	1.51381	1	0.99032	99.9992
GOTERM_BP_FAT	GO:0002706~regulation of lymphocyte mediated immunity	3	0.518135	0.584063	STAT6, NOD2, FOXP3	408	65	13588	1.5371	1	0.995375	100
GOTERM_BP_FAT	GO:0060341~regulation of cellular localization	5	0.863558	0.714946	NOD2, RAB3D, HMOX1, FOXP3, LCP1	408	161	13588	1.03428	1	0.999	100
GOTERM_BP_FAT	GO:0051046~regulation of secretion	4	0.690846	0.727674	NOD2, RAB3D, HMOX1, FOXP3	408	125	13588	1.06573	1	0.999143	100
Annotation Cluster 36	Enrichment Score: 1.1182088497946403
Category	Term	Count	%	PValue	Genes	List Total	Pop Hits	Pop Total	Fold Enrichment	Bonferroni	Benjamini	FDR
GOTERM_BP_FAT	GO:0008219~cell death	23	3.97237	0.0528693	FASTKD3, TRAF1, SGPL1, PACS2, OPA1, MADD, NCF1, BNIP3, UBQLN1, ITM2B, PPM1F, BAK1, PRUNE2, IRAK3, TNFRSF1B, IFT57, SHISA5, ERN1, MFSD10, JAK2, INPP5D, TRAF5, CLN5	408	507	13588	1.51083	1	0.755723	60.6941
GOTERM_BP_FAT	GO:0016265~death	23	3.97237	0.0646945	FASTKD3, TRAF1, SGPL1, PACS2, OPA1, MADD, NCF1, BNIP3, UBQLN1, ITM2B, PPM1F, BAK1, PRUNE2, IRAK3, TNFRSF1B, IFT57, SHISA5, ERN1, MFSD10, JAK2, INPP5D, TRAF5, CLN5	408	519	13588	1.4759	1	0.788566	68.3295
GOTERM_BP_FAT	GO:0006915~apoptosis	21	3.62694	0.0670739	FASTKD3, TRAF1, SGPL1, PACS2, OPA1, MADD, NCF1, BNIP3, UBQLN1, ITM2B, PPM1F, IRAK3, PRUNE2, BAK1, IFT57, SHISA5, ERN1, MFSD10, JAK2, INPP5D, TRAF5	408	465	13588	1.50405	1	0.78958	69.6864
GOTERM_BP_FAT	GO:0012501~programmed cell death	21	3.62694	0.0770232	FASTKD3, TRAF1, SGPL1, PACS2, OPA1, MADD, NCF1, BNIP3, UBQLN1, ITM2B, PPM1F, IRAK3, PRUNE2, BAK1, IFT57, SHISA5, ERN1, MFSD10, JAK2, INPP5D, TRAF5	408	473	13588	1.47861	1	0.81798	74.7891
SP_PIR_KEYWORDS	Apoptosis	15	2.59067	0.145114	TRAF1, PACS2, SGPL1, OPA1, MADD, BNIP3, PPM1F, PRUNE2, BAK1, IFT57, SHISA5, ERN1, MFSD10, INPP5D, TRAF5	542	337	17854	1.46621	1	0.640133	88.3068
Annotation Cluster 37	Enrichment Score: 1.078376913499143
Category	Term	Count	%	PValue	Genes	List Total	Pop Hits	Pop Total	Fold Enrichment	Bonferroni	Benjamini	FDR
INTERPRO	IPR000306:Zinc finger, FYVE-type	4	0.690846	0.0575297	FGD2, WDFY3, PIKFYVE, FYCO1	525	30	17763	4.51124	1	0.884094	60.7013
SMART	SM00064:FYVE	4	0.690846	0.0832579	FGD2, WDFY3, PIKFYVE, FYCO1	316	30	9131	3.85274	1	0.818585	66.8221
INTERPRO	IPR017455:Zinc finger, FYVE-related	4	0.690846	0.0834028	FGD2, WDFY3, PIKFYVE, FYCO1	525	35	17763	3.86678	1	0.888397	74.6595
UP_SEQ_FEATURE	zinc finger region:FYVE-type	4	0.690846	0.121617	FGD2, WDFY3, PIKFYVE, FYCO1	529	37	16021	3.2741	1	0.997909	88.3536
Annotation Cluster 38	Enrichment Score: 1.0776629558657385
Category	Term	Count	%	PValue	Genes	List Total	Pop Hits	Pop Total	Fold Enrichment	Bonferroni	Benjamini	FDR
INTERPRO	IPR000980:SH2 motif	11	1.89983	0.00164501	STAT6, TYK2, LYN, HCK, JAK2, INPP5D, FES, SH3BP2, TEC, PIK3R2, SLA	525	111	17763	3.35295	0.801453	0.416616	2.5618
SP_PIR_KEYWORDS	SH2 domain	10	1.72712	0.00405869	STAT6, TYK2, LYN, HCK, JAK2, INPP5D, SH3BP2, TEC, PIK3R2, SLA	542	103	17854	3.19815	0.761065	0.104274	5.41487
SMART	SM00252:SH2	11	1.89983	0.00489539	STAT6, TYK2, LYN, HCK, JAK2, INPP5D, FES, SH3BP2, TEC, PIK3R2, SLA	316	111	9131	2.86352	0.653545	0.297657	6.03839
GOTERM_MF_FAT	GO:0004715~non-membrane spanning protein tyrosine kinase activity	6	1.03627	0.00587243	TYK2, LYN, HCK, JAK2, FES, TEC	389	40	13288	5.12391	0.969579	0.140885	8.31829
UP_SEQ_FEATURE	domain:SH2	8	1.38169	0.0289833	STAT6, LYN, HCK, INPP5D, FES, SH3BP2, TEC, SLA	529	90	16021	2.69204	1	0.973088	38.5957
INTERPRO	IPR008266:Tyrosine protein kinase, active site	7	1.20898	0.0782718	TYK2, LYN, HCK, JAK2, FES, TEC, CSF1R	525	101	17763	2.34495	1	0.891746	72.3286
SP_PIR_KEYWORDS	tyrosine-protein kinase	7	1.20898	0.140646	TYK2, LYN, HCK, JAK2, FES, TEC, CSF1R	542	116	17854	1.98782	1	0.634571	87.442
INTERPRO	IPR001245:Tyrosine protein kinase	7	1.20898	0.160414	TYK2, LYN, HCK, JAK2, FES, TEC, CSF1R	525	124	17763	1.91	1	0.96082	93.6462
SP_PIR_KEYWORDS	phosphotransferase	7	1.20898	0.174723	LYN, PKM2, MAPK3, PRKACB, CDK4, TEC, CSF1R	542	124	17854	1.85957	1	0.675871	92.7825
SP_PIR_KEYWORDS	ATP	8	1.38169	0.175022	MAST2, LYN, MAPK3, PRKACB, CDK4, FES, TEC, CSF1R	542	151	17854	1.74522	1	0.670517	92.8182
GOTERM_MF_FAT	GO:0004713~protein tyrosine kinase activity	8	1.38169	0.204001	TYK2, LYN, HCK, CAPZA2, JAK2, FES, TEC, CSF1R	389	164	13288	1.66631	1	0.823526	96.5414
INTERPRO	IPR017441:Protein kinase, ATP binding site	18	3.10881	0.220048	LYN, HCK, CDK4, FES, GAK, TYK2, IRAK3, MAST2, PKN3, MAPK3, BMP2K, ERN1, JAK2, PRKAA1, PRKACB, SIK2, TEC, CSF1R	525	467	17763	1.30411	1	0.981699	98.0109
SMART	SM00219:TyrKc	7	1.20898	0.256633	TYK2, LYN, HCK, JAK2, FES, TEC, CSF1R	316	124	9131	1.6312	1	0.922875	97.6808
SP_PIR_KEYWORDS	autophosphorylation	3	0.518135	0.27551	LYN, TEC, CSF1R	542	34	17854	2.90656	1	0.779664	98.7864
INTERPRO	IPR000719:Protein kinase, core	18	3.10881	0.283521	LYN, HCK, STRADA, CDK4, FES, GAK, TYK2, IRAK3, MAST2, PKN3, BMP2K, ERN1, JAK2, PRKAA1, PRKACB, SIK2, TEC, CSF1R	525	491	17763	1.24036	1	0.991891	99.4781
GOTERM_BP_FAT	GO:0018212~peptidyl-tyrosine modification	3	0.518135	0.304614	TYK2, LYN, JAK2	408	37	13588	2.70032	1	0.967412	99.8061
GOTERM_BP_FAT	GO:0018108~peptidyl-tyrosine phosphorylation	3	0.518135	0.304614	TYK2, LYN, JAK2	408	37	13588	2.70032	1	0.967412	99.8061
SP_PIR_KEYWORDS	tyrosine-specific protein kinase	3	0.518135	0.309402	LYN, TEC, CSF1R	542	37	17854	2.67089	1	0.807852	99.3701
UP_SEQ_FEATURE	binding site:ATP	20	3.45423	0.430995	LYN, HCK, NAGK, CDK4, FES, GAK, TYK2, IRAK3, MAST2, PKN3, RIOK3, MAPK3, BMP2K, ERN1, JAK2, PRKAA1, PRKACB, SIK2, TEC, CSF1R	529	545	16021	1.11139	1	0.999982	99.9913
Annotation Cluster 39	Enrichment Score: 1.0775217100754946
Category	Term	Count	%	PValue	Genes	List Total	Pop Hits	Pop Total	Fold Enrichment	Bonferroni	Benjamini	FDR
GOTERM_BP_FAT	GO:0001667~ameboidal cell migration	5	0.863558	0.0450689	NRP2, SGPL1, HIF1A, WASF2, ZEB2	408	45	13588	3.70044	1	0.731871	54.742
GOTERM_BP_FAT	GO:0016477~cell migration	13	2.24525	0.0578363	NRP2, SGPL1, CAPZA2, WASF2, ITGB2, ZEB2, ESR2, MMP14, ITGAM, HIF1A, NAV1, ITGA6, CSF3R	408	240	13588	1.80396	1	0.769971	64.0912
GOTERM_BP_FAT	GO:0048870~cell motility	14	2.41796	0.0859535	NRP2, SGPL1, CAPZA2, WASF2, ITGB2, ZEB2, ESR2, MMP14, ITGAM, HIF1A, ITGA6, NAV1, ADAM17, CSF3R	408	284	13588	1.64174	1	0.831007	78.6696
GOTERM_BP_FAT	GO:0051674~localization of cell	14	2.41796	0.0859535	NRP2, SGPL1, CAPZA2, WASF2, ITGB2, ZEB2, ESR2, MMP14, ITGAM, HIF1A, ITGA6, NAV1, ADAM17, CSF3R	408	284	13588	1.64174	1	0.831007	78.6696
GOTERM_BP_FAT	GO:0006928~cell motion	15	2.59067	0.212709	NRP2, SGPL1, CAPZA2, WASF2, ITGB2, ZEB2, ESR2, MMP14, ITGAM, VASP, HIF1A, ITGA6, NAV1, ADAM17, CSF3R	408	367	13588	1.3612	1	0.936839	98.3615
Annotation Cluster 40	Enrichment Score: 1.0756224948374582
Category	Term	Count	%	PValue	Genes	List Total	Pop Hits	Pop Total	Fold Enrichment	Bonferroni	Benjamini	FDR
GOTERM_MF_FAT	GO:0043167~ion binding	134	23.1434	0.0243937	GLB1L, PLEKHM1, CNDP2, MMP8, MOBKL2A, NT5DC1, BAK1, PLOD1, ZFP688, PRKACB, LOX, MLL1, NEIL1, BSN, LPCAT2, TRERF1, DCLRE1C, PITPNM1, ZFP790, ZFP263, ZFP821, PGCP, SLC38A1, PPP5C, ZFAND6, TRAF1, FGD2, FXYD2, ITGAL, ARFGAP3, AGFG1, ENPP2, ADAMTSL5, ITGAM, BC021785, NR1H2, IRAK3, SLC11A1, GMIP, STAMBPL1, HEG1, TRAF5, TEC, DNAJA2, PTGR1, GUSB, MYL12B, FOXP3, ZFP748, TRNT1, EMR1, ITGA6, ZFP740, SLC13A3…	389	3934	13288	1.16354	1	0.334223	30.5219
GOTERM_MF_FAT	GO:0043169~cation binding	132	22.7979	0.0277921	GLB1L, PLEKHM1, CNDP2, MMP8, MOBKL2A, NT5DC1, BAK1, PLOD1, ZFP688, LOX, PRKACB, MLL1, NEIL1, BSN, LPCAT2, TRERF1, DCLRE1C, PITPNM1, ZFP790, ZFP263, ZFP821, PGCP, SLC38A1, PPP5C, ZFAND6, TRAF1, FGD2, FXYD2, ITGAL, ARFGAP3, AGFG1, ENPP2, ADAMTSL5, ITGAM, BC021785, NR1H2, IRAK3, SLC11A1, GMIP, STAMBPL1, HEG1, TRAF5, TEC, DNAJA2, PTGR1, GUSB, MYL12B, FOXP3, ZFP748, TRNT1, EMR1, ITGA6, ZFP740, SLC13A3…	389	3885	13288	1.16063	1	0.34154	34.0064
GOTERM_MF_FAT	GO:0046872~metal ion binding	127	21.9344	0.0697547	PLEKHM1, CNDP2, MMP8, MOBKL2A, NT5DC1, BAK1, PLOD1, ZFP688, LOX, PRKACB, MLL1, NEIL1, BSN, LPCAT2, TRERF1, DCLRE1C, PITPNM1, ZFP790, ZFP263, ZFP821, PGCP, SLC38A1, PPP5C, ZFAND6, TRAF1, FGD2, FXYD2, ITGAL, ARFGAP3, AGFG1, ENPP2, ADAMTSL5, ITGAM, BC021785, NR1H2, IRAK3, SLC11A1, GMIP, STAMBPL1, HEG1, TRAF5, TEC, DNAJA2, PTGR1, MYL12B, FOXP3, ZFP748, TRNT1, EMR1, ITGA6, ZFP740, SLC13A3, TRAFD1, GTF…	389	3850	13288	1.12682	1	0.56158	65.5687
SP_PIR_KEYWORDS	metal-binding	94	16.2349	0.0866952	GTF3A, SEPX1, PILRB2, METAP1, CNDP2, AGTPBP1, PLEKHM1, MMP8, ZEB2, MOBKL2A, NT5DC1, BAK1, PLOD1, NT5M, HMOX1, PDE4B, GM4902, LOXL3, LOX, LOXL2, SIK2, MLL1, DPEP2, NT5C, ZDHHC1, ARHGEF2, PFKP, FBLIM1, BSN, ESR2, POLR1B, MMP14, TRERF1, MMP12, EYA3, PPM1F, PPM1G, PITPNM1, ZDHHC14, MAST2, ZFP790, PKM2, ZFP263, ERN1, ADAM17, ZFP821, PGCP, HAGHL, WIZ, ADAM15, PPP5C, ZFAND6, FGD2, ZFP710, ARFGAP3, ZFP64…	542	2682	17854	1.15453	1	0.532349	71.1003
GOTERM_MF_FAT	GO:0008270~zinc ion binding	72	12.4352	0.103748	GTF3A, SEPX1, PILRB2, AGTPBP1, CNDP2, PLEKHM1, MMP8, ZEB2, SENP6, MOBKL2A, BAK1, GM4902, ZFP688, MLL1, DPEP2, ZDHHC1, ARHGEF2, NEIL1, FBLIM1, BSN, ESR2, POLR1B, MMP14, TRERF1, MMP12, ZDHHC14, ZFP790, ZFP263, ADAM17, ZFP821, HAGHL, PGCP, SEC23B, WIZ, ADAM15, ZFAND6, FGD2, TRAF1, ZFP710, ARFGAP3, ZFP64, AGFG1, ADAMTSL5, TIMM13, AI987944, NR1H2, LPXN, GMIP, RASGRP4, RASGRP1, PIKFYVE, STAMBPL1, ZFP41…	389	2105	13288	1.1684	1	0.680031	80.1135
GOTERM_MF_FAT	GO:0046914~transition metal ion binding	86	14.8532	0.139796	GTF3A, SEPX1, PILRB2, METAP1, CNDP2, AGTPBP1, PLEKHM1, MMP8, ZEB2, MOBKL2A, SENP6, BAK1, PLOD1, HMOX1, GM4902, ZFP688, LOXL3, LOX, LOXL2, MLL1, DPEP2, ZDHHC1, ARHGEF2, NEIL1, FBLIM1, BSN, ESR2, POLR1B, MMP14, TRERF1, MMP12, PPM1F, PPM1G, ZDHHC14, ZFP790, ZFP263, ADAM17, ZFP821, PGCP, HAGHL, WIZ, SEC23B, ADAM15, PPP5C, ZFAND6, TRAF1, FGD2, ZFP710, ARFGAP3, ZFP64, AGFG1, ADAMTSL5, TIMM13, AI987944,…	389	2608	13288	1.12642	1	0.746859	89.1442
SP_PIR_KEYWORDS	zinc-finger	43	7.4266	0.189364	FGD2, ZFAND6, GTF3A, ZFP710, PILRB2, ARFGAP3, ZFP64, AGFG1, PLEKHM1, ZEB2, NR1H2, GMIP, RASGRP4, RASGRP1, PIKFYVE, GM4902, ZFP410, UNK, ZDHHC20, TRAF5, RASA4, FYCO1, MLL1, TEC, DNAJA2, WDFY3, ZFP53, ZDHHC1, ARHGEF2, BSN, PHF11, ESR2, POLR1B, FOXP3, SF3A2, TRERF1, ZDHHC14, ZFP740, PHF21A, ZFP821, TRAFD1, KDM4A, WIZ, RNF41	542	1204	17854	1.17646	1	0.690556	94.351
SP_PIR_KEYWORDS	zinc	64	11.0535	0.220536	GTF3A, SEPX1, PILRB2, AGTPBP1, PLEKHM1, MMP8, ZEB2, MOBKL2A, BAK1, GM4902, MLL1, DPEP2, ZDHHC1, ARHGEF2, FBLIM1, BSN, ESR2, POLR1B, MMP14, TRERF1, MMP12, ZDHHC14, ZFP790, ZFP263, ADAM17, ZFP821, HAGHL, PGCP, WIZ, ADAM15, FGD2, ZFAND6, ZFP710, ARFGAP3, ZFP64, AGFG1, TIMM13, AI987944, NR1H2, LPXN, GMIP, RASGRP4, RASGRP1, PIKFYVE, STAMBPL1, ZFP410, UNK, ZDHHC20, RASA4, TRAF5, FYCO1, DNAJA2, TEC, WDF…	542	1886	17854	1.11783	1	0.719454	96.6973
Annotation Cluster 41	Enrichment Score: 1.0570446354196457
Category	Term	Count	%	PValue	Genes	List Total	Pop Hits	Pop Total	Fold Enrichment	Bonferroni	Benjamini	FDR
GOTERM_BP_FAT	GO:0048585~negative regulation of response to stimulus	7	1.20898	0.0129868	STAT6, CLN3, IRAK3, TNFRSF1B, AOAH, INPP5D, FOXP3	408	65	13588	3.58658	1	0.536136	20.1261
GOTERM_BP_FAT	GO:0031348~negative regulation of defense response	4	0.690846	0.059642	IRAK3, TNFRSF1B, AOAH, FOXP3	408	30	13588	4.44052	1	0.772434	65.2561
GOTERM_BP_FAT	GO:0032101~regulation of response to external stimulus	7	1.20898	0.0888524	CLN3, HMGB1, NOD2, TNFRSF1B, AOAH, FOXP3, ANXA2	408	103	13588	2.26337	1	0.832645	79.8032
GOTERM_BP_FAT	GO:0032102~negative regulation of response to external stimulus	4	0.690846	0.092196	CLN3, TNFRSF1B, AOAH, FOXP3	408	36	13588	3.70044	1	0.832947	81.0402
GOTERM_BP_FAT	GO:0050728~negative regulation of inflammatory response	3	0.518135	0.139749	TNFRSF1B, AOAH, FOXP3	408	22	13588	4.54144	1	0.874345	92.4815
GOTERM_BP_FAT	GO:0050727~regulation of inflammatory response	3	0.518135	0.512802	TNFRSF1B, AOAH, FOXP3	408	57	13588	1.75284	1	0.99168	99.9996
Annotation Cluster 42	Enrichment Score: 1.0340316515069128
Category	Term	Count	%	PValue	Genes	List Total	Pop Hits	Pop Total	Fold Enrichment	Bonferroni	Benjamini	FDR
GOTERM_BP_FAT	GO:0032675~regulation of interleukin-6 production	6	1.03627	0.00243028	IRAK3, NOD2, TLR1, INPP5D, FOXP3, TLR7	408	32	13588	6.24449	0.992262	0.293377	4.09674
GOTERM_BP_FAT	GO:0001818~negative regulation of cytokine production	5	0.863558	0.00523888	IRAK3, SLC11A1, NOD2, HMOX1, FOXP3	408	24	13588	6.93832	0.999972	0.408291	8.63424
GOTERM_BP_FAT	GO:0051241~negative regulation of multicellular organismal process	9	1.5544	0.0102407	IRAK3, SLC11A1, NOD2, PROCR, NCF1, HMOX1, INPP5D, FOXP3, ANXA2	408	100	13588	2.99735	1	0.533136	16.2185
GOTERM_BP_FAT	GO:0002252~immune effector process	10	1.72712	0.0134696	SLC11A1, NOD2, C4A, NCF1, MYO1F, BNIP3, SAMHD1, INPP5D, FOXP3, TLR7	408	126	13588	2.64317	1	0.538904	20.7952
GOTERM_BP_FAT	GO:0032649~regulation of interferon-gamma production	5	0.863558	0.0146978	SLC11A1, NOD2, FOXP3, TLR7, IFNAR1	408	32	13588	5.20374	1	0.540919	22.4733
GOTERM_BP_FAT	GO:0001817~regulation of cytokine production	10	1.72712	0.0239836	IRAK3, SLC11A1, NOD2, MAST2, HMOX1, TLR1, INPP5D, FOXP3, TLR7, IFNAR1	408	139	13588	2.39597	1	0.643701	34.1198
GOTERM_BP_FAT	GO:0001816~cytokine production	5	0.863558	0.0390871	SLC11A1, NOD2, NFATC2, FOXP3, IFNAR1	408	43	13588	3.87255	1	0.72332	49.6131
GOTERM_BP_FAT	GO:0002443~leukocyte mediated immunity	7	1.20898	0.0506725	SLC11A1, NOD2, C4A, NCF1, MYO1F, INPP5D, FOXP3	408	89	13588	2.61941	1	0.754397	59.097
GOTERM_BP_FAT	GO:0002683~negative regulation of immune system process	6	1.03627	0.0774385	STAT6, IRAK3, NOD2, HMOX1, INPP5D, FOXP3	408	76	13588	2.62926	1	0.816432	74.9834
GOTERM_BP_FAT	GO:0002684~positive regulation of immune system process	11	1.89983	0.0913256	STAT6, ITGAL, IRAK3, SLC11A1, NOD2, PLDN, C4A, LYN, HPS1, INPP5D, FOXP3	408	206	13588	1.77836	1	0.835549	80.7252
GOTERM_BP_FAT	GO:0002250~adaptive immune response	6	1.03627	0.107279	SLC11A1, NOD2, C4A, ADAM17, INPP5D, FOXP3	408	84	13588	2.37885	1	0.855996	85.7851
GOTERM_BP_FAT	GO:0002460~adaptive immune response based on somatic recombination of immune receptors built from immunoglobulin superfamily domains	6	1.03627	0.107279	SLC11A1, NOD2, C4A, ADAM17, INPP5D, FOXP3	408	84	13588	2.37885	1	0.855996	85.7851
GOTERM_BP_FAT	GO:0001819~positive regulation of cytokine production	5	0.863558	0.114678	SLC11A1, NOD2, FOXP3, TLR7, IFNAR1	408	62	13588	2.6858	1	0.85951	87.6802
GOTERM_BP_FAT	GO:0002449~lymphocyte mediated immunity	5	0.863558	0.19319	SLC11A1, NOD2, C4A, INPP5D, FOXP3	408	76	13588	2.19105	1	0.926852	97.5038
GOTERM_BP_FAT	GO:0002819~regulation of adaptive immune response	4	0.690846	0.235295	STAT6, SLC11A1, NOD2, FOXP3	408	56	13588	2.37885	1	0.94396	99.0066
GOTERM_BP_FAT	GO:0002822~regulation of adaptive immune response based on somatic recombination of immune receptors built from immunoglobulin superfamily domains	4	0.690846	0.235295	STAT6, SLC11A1, NOD2, FOXP3	408	56	13588	2.37885	1	0.94396	99.0066
GOTERM_BP_FAT	GO:0002821~positive regulation of adaptive immune response	3	0.518135	0.271079	SLC11A1, NOD2, FOXP3	408	34	13588	2.93858	1	0.958855	99.5642
GOTERM_BP_FAT	GO:0002824~positive regulation of adaptive immune response based on somatic recombination of immune receptors built from immunoglobulin superfamily domains	3	0.518135	0.271079	SLC11A1, NOD2, FOXP3	408	34	13588	2.93858	1	0.958855	99.5642
GOTERM_BP_FAT	GO:0048584~positive regulation of response to stimulus	8	1.38169	0.323629	EYA3, SLC11A1, HMGB1, NOD2, C4A, LYN, JAK2, FOXP3	408	186	13588	1.43243	1	0.969903	99.8796
GOTERM_BP_FAT	GO:0051130~positive regulation of cellular component organization	5	0.863558	0.498954	SLC11A1, NOD2, CAPZA2, RICTOR, FOXP3	408	122	13588	1.36491	1	0.990725	99.9993
GOTERM_BP_FAT	GO:0051240~positive regulation of multicellular organismal process	6	1.03627	0.541969	SLC27A1, SLC11A1, NOD2, FOXP3, TLR7, IFNAR1	408	163	13588	1.22591	1	0.993155	99.9999
GOTERM_BP_FAT	GO:0016064~immunoglobulin mediated immune response	3	0.518135	0.566991	NOD2, C4A, INPP5D	408	63	13588	1.5859	1	0.994448	99.9999
GOTERM_BP_FAT	GO:0019724~B cell mediated immunity	3	0.518135	0.584063	NOD2, C4A, INPP5D	408	65	13588	1.5371	1	0.995375	100
GOTERM_BP_FAT	GO:0050778~positive regulation of immune response	5	0.863558	0.584929	SLC11A1, NOD2, C4A, LYN, FOXP3	408	136	13588	1.22441	1	0.995282	100
Annotation Cluster 43	Enrichment Score: 1.0095542845852503
Category	Term	Count	%	PValue	Genes	List Total	Pop Hits	Pop Total	Fold Enrichment	Bonferroni	Benjamini	FDR
GOTERM_MF_FAT	GO:0005543~phospholipid binding	9	1.5544	0.0232751	WDFY3, PITPNM1, PLD2, NCF1, SNX17, CPNE1, SNX1, ANXA4, ANXA2	389	119	13288	2.58348	0.999999	0.329015	29.3379
GOTERM_MF_FAT	GO:0035091~phosphoinositide binding	6	1.03627	0.0679803	WDFY3, PLD2, NCF1, SNX17, SNX1, ANXA2	389	75	13288	2.73275	1	0.558946	64.5875
UP_SEQ_FEATURE	domain:PX	4	0.690846	0.15996	PLD2, NCF1, SNX17, SNX1	529	42	16021	2.88433	1	0.998848	94.4439
INTERPRO	IPR001683:Phox-like	4	0.690846	0.160791	PLD2, NCF1, SNX17, SNX1	525	47	17763	2.87951	1	0.958737	93.6911
SMART	SM00312:PX	4	0.690846	0.220131	PLD2, NCF1, SNX17, SNX1	316	47	9131	2.4592	1	0.903185	95.7385
Annotation Cluster 44	Enrichment Score: 0.9634637658502992
Category	Term	Count	%	PValue	Genes	List Total	Pop Hits	Pop Total	Fold Enrichment	Bonferroni	Benjamini	FDR
SP_PIR_KEYWORDS	nucleotidyltransferase	6	1.03627	0.0671526	TRNT1, RPAP1, OASL2, POLA2, POLR1B, OAS1A	542	72	17854	2.74508	1	0.48383	61.385
GOTERM_MF_FAT	GO:0070566~adenylyltransferase activity	3	0.518135	0.114485	TRNT1, OASL2, OAS1A	389	20	13288	5.12391	1	0.693327	83.3514
GOTERM_MF_FAT	GO:0016779~nucleotidyltransferase activity	7	1.20898	0.167416	TRNT1, RPAP1, OASL2, POLA2, POLR1B, OAS1A, OAS1G	389	127	13288	1.8828	1	0.783527	93.2909
Annotation Cluster 45	Enrichment Score: 0.9591214501598455
Category	Term	Count	%	PValue	Genes	List Total	Pop Hits	Pop Total	Fold Enrichment	Bonferroni	Benjamini	FDR
GOTERM_MF_FAT	GO:0046966~thyroid hormone receptor binding	3	0.518135	0.0613975	CUTA, ATP6V0A1, RGL2	389	14	13288	7.31987	1	0.528336	60.7149
GOTERM_MF_FAT	GO:0035257~nuclear hormone receptor binding	4	0.690846	0.0759802	NR1H2, CUTA, ATP6V0A1, RGL2	389	34	13288	4.01875	1	0.586935	68.8145
GOTERM_MF_FAT	GO:0042974~retinoic acid receptor binding	3	0.518135	0.0957128	NR1H2, CUTA, RGL2	389	18	13288	5.69323	1	0.6554	77.3163
GOTERM_MF_FAT	GO:0051427~hormone receptor binding	4	0.690846	0.104556	NR1H2, CUTA, ATP6V0A1, RGL2	389	39	13288	3.50353	1	0.676677	80.3761
GOTERM_MF_FAT	GO:0003713~transcription coactivator activity	6	1.03627	0.168133	CUTA, THRAP3, ATP6V0A1, ICMT, RBM39, RGL2	389	100	13288	2.04956	1	0.780439	93.3755
GOTERM_MF_FAT	GO:0004879~ligand-dependent nuclear receptor activity	4	0.690846	0.224104	NR1H2, CUTA, ESR2, RGL2	389	56	13288	2.43996	1	0.843954	97.6281
Annotation Cluster 46	Enrichment Score: 0.9538236945752695
Category	Term	Count	%	PValue	Genes	List Total	Pop Hits	Pop Total	Fold Enrichment	Bonferroni	Benjamini	FDR
INTERPRO	IPR019781:WD40 repeat, subgroup	14	2.41796	0.0221682	WDFY3, FBXW17, WDR6, LRBA, TLE4, TLE1, WDR91, WSB1, CORO1B, WDR61, DCAF10, WDR13, FBXW2, NBEAL1	525	235	17763	2.01566	1	0.705656	29.7684
SP_PIR_KEYWORDS	wd repeat	15	2.59067	0.0298445	WDFY3, FBXW17, WDR6, LRBA, TLE4, TLE1, EIF2A, WDR91, WSB1, CORO1B, WDR61, DCAF10, WDR13, FBXW2, NBEAL1	542	263	17854	1.87876	0.999977	0.307721	33.949
INTERPRO	IPR001680:WD40 repeat	14	2.41796	0.0441868	WDFY3, FBXW17, WDR6, LRBA, TLE4, TLE1, WDR91, WSB1, CORO1B, WDR61, DCAF10, WDR13, FBXW2, NBEAL1	525	259	17763	1.82888	1	0.891278	50.9524
INTERPRO	IPR019782:WD40 repeat 2	12	2.07254	0.0531051	WSB1, WDFY3, CORO1B, WDR61, DCAF10, WDR6, WDR13, FBXW2, TLE4, TLE1, WDR91, NBEAL1	525	214	17763	1.89725	1	0.882745	57.6901
INTERPRO	IPR015943:WD40/YVTN repeat-like	15	2.59067	0.0690019	WDFY3, FBXW17, WDR6, LRBA, TLE4, TLE1, EIF2A, WDR91, WSB1, CORO1B, WDR61, DCAF10, WDR13, FBXW2, NBEAL1	525	305	17763	1.66398	1	0.888541	67.6007
INTERPRO	IPR017986:WD40 repeat, region	12	2.07254	0.0756878	WSB1, WDFY3, CORO1B, WDR61, DCAF10, WDR6, WDR13, FBXW2, TLE4, TLE1, WDR91, NBEAL1	525	228	17763	1.78075	1	0.903873	71.0802
INTERPRO	IPR019775:WD40 repeat, conserved site	13	2.24525	0.0812578	WDFY3, FBXW17, WDR6, TLE4, TLE1, EIF2A, WDR91, WSB1, CORO1B, DCAF10, WDR61, WDR13, FBXW2	525	258	17763	1.70483	1	0.888096	73.7084
SMART	SM00320:WD40	14	2.41796	0.111733	WDFY3, FBXW17, WDR6, LRBA, TLE4, TLE1, WDR91, WSB1, CORO1B, WDR61, DCAF10, WDR13, FBXW2, NBEAL1	316	259	9131	1.56192	1	0.83927	77.7709
UP_SEQ_FEATURE	repeat:WD 3	12	2.07254	0.142418	WSB1, WDFY3, CORO1B, WDR61, DCAF10, WDR13, LRBA, FBXW2, TLE4, TLE1, EIF2A, WDR91	529	231	16021	1.57327	1	0.998726	92.1729
UP_SEQ_FEATURE	repeat:WD 1	12	2.07254	0.154245	WSB1, WDFY3, CORO1B, WDR61, DCAF10, WDR13, LRBA, FBXW2, TLE4, TLE1, EIF2A, WDR91	529	235	16021	1.54649	1	0.998742	93.7828
UP_SEQ_FEATURE	repeat:WD 2	12	2.07254	0.154245	WSB1, WDFY3, CORO1B, WDR61, DCAF10, WDR13, LRBA, FBXW2, TLE4, TLE1, EIF2A, WDR91	529	235	16021	1.54649	1	0.998742	93.7828
UP_SEQ_FEATURE	repeat:WD 4	11	1.89983	0.183804	WSB1, WDFY3, CORO1B, WDR61, DCAF10, WDR13, LRBA, FBXW2, TLE4, TLE1, WDR91	529	218	16021	1.52816	1	0.999057	96.5532
UP_SEQ_FEATURE	repeat:WD 5	10	1.72712	0.223556	WSB1, WDFY3, CORO1B, WDR61, DCAF10, WDR13, LRBA, TLE4, TLE1, WDR91	529	202	16021	1.49928	1	0.999337	98.4939
UP_SEQ_FEATURE	repeat:WD 6	6	1.03627	0.616135	WDR61, DCAF10, LRBA, TLE4, TLE1, WDR91	529	161	16021	1.12865	1	1	100
UP_SEQ_FEATURE	repeat:WD 7	4	0.690846	0.780332	WDR61, DCAF10, TLE4, WDR91	529	124	16021	0.97695	1	1	100
Annotation Cluster 47	Enrichment Score: 0.940609299554639
Category	Term	Count	%	PValue	Genes	List Total	Pop Hits	Pop Total	Fold Enrichment	Bonferroni	Benjamini	FDR
GOTERM_BP_FAT	GO:0006672~ceramide metabolic process	4	0.690846	0.092196	CLN3, SGPL1, GLA, CERK	408	36	13588	3.70044	1	0.832947	81.0402
GOTERM_BP_FAT	GO:0046519~sphingoid metabolic process	4	0.690846	0.104379	CLN3, SGPL1, GLA, CERK	408	38	13588	3.50568	1	0.855152	84.9701
GOTERM_BP_FAT	GO:0006665~sphingolipid metabolic process	5	0.863558	0.114678	CLN3, SGPL1, ARV1, GLA, CERK	408	62	13588	2.6858	1	0.85951	87.6802
GOTERM_BP_FAT	GO:0006643~membrane lipid metabolic process	5	0.863558	0.124887	CLN3, SGPL1, ARV1, GLA, CERK	408	64	13588	2.60187	1	0.869272	89.9072
KEGG_PATHWAY	mmu00600:Sphingolipid metabolism	4	0.690846	0.143757	SGPL1, GLA, CERK, GLB1	181	42	5738	3.01921	1	0.632764	84.0509
Annotation Cluster 48	Enrichment Score: 0.928115448032642
Category	Term	Count	%	PValue	Genes	List Total	Pop Hits	Pop Total	Fold Enrichment	Bonferroni	Benjamini	FDR
SP_PIR_KEYWORDS	integrin	6	1.03627	0.0372085	ITGAL, ITGA6, ADAM17, ITGB2, ITGAM, ADAM15	542	61	17854	3.24009	0.999998	0.341047	40.491
GOTERM_CC_FAT	GO:0008305~integrin complex	4	0.690846	0.0494084	ITGAL, ITGA6, ITGB2, ITGAM	373	28	12504	4.78897	1	0.505055	49.9489
INTERPRO	IPR013513:Integrin alpha chain, C-terminal, cytoplasmic region	3	0.518135	0.0625412	ITGAL, ITGA6, ITGAM	525	14	17763	7.2502	1	0.887735	63.8691
UP_SEQ_FEATURE	short sequence motif:GFFKR motif	3	0.518135	0.066518	ITGAL, ITGA6, ITGAM	529	13	16021	6.98895	1	0.996449	68.0619
GOTERM_BP_FAT	GO:0007229~integrin-mediated signaling pathway	6	1.03627	0.0774385	ITGAL, ITGA6, ADAM17, ITGB2, ITGAM, ADAM15	408	76	13588	2.62926	1	0.816432	74.9834
INTERPRO	IPR018184:Integrin alpha chain, C-terminal cytoplasmic region, conserved site	3	0.518135	0.097414	ITGAL, ITGA6, ITGAM	525	18	17763	5.63905	1	0.919231	80.1225
INTERPRO	IPR000413:Integrin alpha chain	3	0.518135	0.097414	ITGAL, ITGA6, ITGAM	525	18	17763	5.63905	1	0.919231	80.1225
INTERPRO	IPR013649:Integrin alpha-2	3	0.518135	0.097414	ITGAL, ITGA6, ITGAM	525	18	17763	5.63905	1	0.919231	80.1225
GOTERM_CC_FAT	GO:0043235~receptor complex	6	1.03627	0.101028	ITGAL, ITGA6, DLG4, ITGB2, ITGAM, CSF1R	373	83	12504	2.42333	1	0.652124	76.6545
UP_SEQ_FEATURE	repeat:FG-GAP 6	3	0.518135	0.106489	ITGAL, ITGA6, ITGAM	529	17	16021	5.34449	1	0.998697	84.5418
UP_SEQ_FEATURE	repeat:FG-GAP 5	3	0.518135	0.106489	ITGAL, ITGA6, ITGAM	529	17	16021	5.34449	1	0.998697	84.5418
UP_SEQ_FEATURE	repeat:FG-GAP 7	3	0.518135	0.106489	ITGAL, ITGA6, ITGAM	529	17	16021	5.34449	1	0.998697	84.5418
UP_SEQ_FEATURE	repeat:FG-GAP 2	3	0.518135	0.106489	ITGAL, ITGA6, ITGAM	529	17	16021	5.34449	1	0.998697	84.5418
UP_SEQ_FEATURE	repeat:FG-GAP 1	3	0.518135	0.106489	ITGAL, ITGA6, ITGAM	529	17	16021	5.34449	1	0.998697	84.5418
UP_SEQ_FEATURE	repeat:FG-GAP 4	3	0.518135	0.106489	ITGAL, ITGA6, ITGAM	529	17	16021	5.34449	1	0.998697	84.5418
UP_SEQ_FEATURE	repeat:FG-GAP 3	3	0.518135	0.106489	ITGAL, ITGA6, ITGAM	529	17	16021	5.34449	1	0.998697	84.5418
INTERPRO	IPR013519:Integrin alpha beta-propellor	3	0.518135	0.106828	ITGAL, ITGA6, ITGAM	525	19	17763	5.34226	1	0.93319	83.1505
SMART	SM00191:Int_alpha	3	0.518135	0.138215	ITGAL, ITGA6, ITGAM	316	19	9131	4.56246	1	0.882578	84.8609
INTERPRO	IPR013517:FG-GAP	3	0.518135	0.146577	ITGAL, ITGA6, ITGAM	525	23	17763	4.41317	1	0.95553	91.7787
GOTERM_CC_FAT	GO:0009897~external side of plasma membrane	8	1.38169	0.414947	CD48, VWF, ITGAL, ITGA6, EMR1, MMP14, ITGAM, CD200R1	373	206	12504	1.30186	1	0.902229	99.9339
KEGG_PATHWAY	mmu04514:Cell adhesion molecules (CAMs)	6	1.03627	0.533765	ITGAL, ITGA6, H2-T10, VCAN, ITGB2, ITGAM	181	154	5738	1.23513	1	0.835677	99.988
GOTERM_BP_FAT	GO:0016337~cell-cell adhesion	5	0.863558	0.926557	ITGAL, ITGA6, ITGB2, ITGAM, CDH11	408	236	13588	0.705592	1	0.999994	100
Annotation Cluster 49	Enrichment Score: 0.9169747405039118
Category	Term	Count	%	PValue	Genes	List Total	Pop Hits	Pop Total	Fold Enrichment	Bonferroni	Benjamini	FDR
GOTERM_BP_FAT	GO:0009725~response to hormone stimulus	12	2.07254	0.010914	SLC27A1, UGT1A10, HMGB1, LYN, INPP5K, HMOX1, CAPZA2, JAK2, PTPN1, MMP14, SIK2, PIK3R2	408	165	13588	2.4221	1	0.518509	17.1929
GOTERM_BP_FAT	GO:0009719~response to endogenous stimulus	12	2.07254	0.0228099	SLC27A1, UGT1A10, HMGB1, LYN, INPP5K, HMOX1, CAPZA2, JAK2, PTPN1, MMP14, SIK2, PIK3R2	408	184	13588	2.17199	1	0.64102	32.7444
GOTERM_BP_FAT	GO:0010033~response to organic substance	23	3.97237	0.0507554	SLC27A1, HMGB1, LYN, CAPZA2, TLR1, MMP14, CD48, IRAK3, SLC11A1, UGT1A10, NOD2, INPP5K, HMOX1, MAPK3, DLG4, ERN1, JAK2, PTPN1, ERO1L, DDAH2, SIK2, PIK3R2, PPP5C	408	505	13588	1.51681	1	0.750338	59.1584
GOTERM_BP_FAT	GO:0043434~response to peptide hormone stimulus	7	1.20898	0.0655123	SLC27A1, INPP5K, CAPZA2, JAK2, PTPN1, SIK2, PIK3R2	408	95	13588	2.45397	1	0.789036	68.8021
GOTERM_BP_FAT	GO:0032868~response to insulin stimulus	5	0.863558	0.100098	SLC27A1, INPP5K, PTPN1, SIK2, PIK3R2	408	59	13588	2.82237	1	0.850198	83.6859
GOTERM_BP_FAT	GO:0008286~insulin receptor signaling pathway	3	0.518135	0.204172	PTPN1, SIK2, PIK3R2	408	28	13588	3.56828	1	0.933861	98.0278
GOTERM_BP_FAT	GO:0032870~cellular response to hormone stimulus	4	0.690846	0.251384	JAK2, PTPN1, SIK2, PIK3R2	408	58	13588	2.29682	1	0.950078	99.3108
GOTERM_BP_FAT	GO:0032869~cellular response to insulin stimulus	3	0.518135	0.370603	PTPN1, SIK2, PIK3R2	408	43	13588	2.32353	1	0.976726	99.9651
GOTERM_BP_FAT	GO:0007169~transmembrane receptor protein tyrosine kinase signaling pathway	7	1.20898	0.516311	SGPL1, DOK1, JAK2, PTPN1, SIK2, CSF1R, PIK3R2	408	192	13588	1.21421	1	0.991943	99.9996
GOTERM_BP_FAT	GO:0007167~enzyme linked receptor protein signaling pathway	7	1.20898	0.831311	SGPL1, DOK1, JAK2, PTPN1, SIK2, CSF1R, PIK3R2	408	273	13588	0.853947	1	0.999868	100
Annotation Cluster 50	Enrichment Score: 0.9149168738577322
Category	Term	Count	%	PValue	Genes	List Total	Pop Hits	Pop Total	Fold Enrichment	Bonferroni	Benjamini	FDR
GOTERM_BP_FAT	GO:0007006~mitochondrial membrane organization	4	0.690846	0.0416555	BAK1, OPA1, BNIP3, TIMM13	408	26	13588	5.12368	1	0.740599	51.879
GOTERM_BP_FAT	GO:0006839~mitochondrial transport	4	0.690846	0.130484	BAK1, SLC37A2, BNIP3, TIMM13	408	42	13588	3.1718	1	0.871791	90.9612
GOTERM_BP_FAT	GO:0007005~mitochondrion organization	5	0.863558	0.331147	BAK1, OPA1, SSBP1, BNIP3, TIMM13	408	97	13588	1.7167	1	0.970986	99.9006
Annotation Cluster 51	Enrichment Score: 0.9062386818836783
Category	Term	Count	%	PValue	Genes	List Total	Pop Hits	Pop Total	Fold Enrichment	Bonferroni	Benjamini	FDR
GOTERM_CC_FAT	GO:0005938~cell cortex	8	1.38169	0.0820261	ACTB, MPP1, CAPZA2, MYO1F, RAI14, FBLIM1, CLASP1, 1700017B05RIK	373	126	12504	2.12843	1	0.616346	68.9338
GOTERM_CC_FAT	GO:0030863~cortical cytoskeleton	4	0.690846	0.135326	ACTB, MPP1, CAPZA2, MYO1F	373	43	12504	3.1184	1	0.699199	86.277
GOTERM_CC_FAT	GO:0044448~cell cortex part	5	0.863558	0.172167	ACTB, MPP1, CAPZA2, MYO1F, 1700017B05RIK	373	73	12504	2.29608	1	0.730523	92.429
Annotation Cluster 52	Enrichment Score: 0.9054521851137992
Category	Term	Count	%	PValue	Genes	List Total	Pop Hits	Pop Total	Fold Enrichment	Bonferroni	Benjamini	FDR
GOTERM_BP_FAT	GO:0030048~actin filament-based movement	3	0.518135	0.0726822	WASF2, WIPF1, WAS	408	15	13588	6.66078	1	0.809248	72.6712
UP_SEQ_FEATURE	domain:WH2	3	0.518135	0.106489	WASF2, WIPF1, WAS	529	17	16021	5.34449	1	0.998697	84.5418
INTERPRO	IPR003124:Actin-binding WH2	3	0.518135	0.106828	WASF2, WIPF1, WAS	525	19	17763	5.34226	1	0.93319	83.1505
SMART	SM00246:WH2	3	0.518135	0.138215	WASF2, WIPF1, WAS	316	19	9131	4.56246	1	0.882578	84.8609
GOTERM_BP_FAT	GO:0030705~cytoskeleton-dependent intracellular transport	3	0.518135	0.259878	WASF2, WIPF1, WAS	408	33	13588	3.02763	1	0.9542	99.4335
Annotation Cluster 53	Enrichment Score: 0.8953517953741492
Category	Term	Count	%	PValue	Genes	List Total	Pop Hits	Pop Total	Fold Enrichment	Bonferroni	Benjamini	FDR
GOTERM_BP_FAT	GO:0010639~negative regulation of organelle organization	6	1.03627	0.0377973	PFN1, ARHGEF2, CAPZA2, TMSB4X, CLASP1, FOXP3	408	62	13588	3.22296	1	0.716918	48.4377
GOTERM_BP_FAT	GO:0051494~negative regulation of cytoskeleton organization	5	0.863558	0.0549454	PFN1, ARHGEF2, CAPZA2, TMSB4X, CLASP1	408	48	13588	3.46916	1	0.760516	62.1493
GOTERM_BP_FAT	GO:0051129~negative regulation of cellular component organization	7	1.20898	0.0603113	PFN1, ARHGEF2, CAPZA2, TMSB4X, CLASP1, MMP14, FOXP3	408	93	13588	2.50675	1	0.772278	65.6788
GOTERM_BP_FAT	GO:0051493~regulation of cytoskeleton organization	7	1.20898	0.0766774	PFN1, ARHGEF2, CAPZA2, MYO1F, TMSB4X, CLASP1, RICTOR	408	99	13588	2.35482	1	0.81984	74.6263
GOTERM_BP_FAT	GO:0043244~regulation of protein complex disassembly	4	0.690846	0.137338	IRAK3, ARHGEF2, CAPZA2, CLASP1	408	43	13588	3.09804	1	0.874903	92.111
GOTERM_BP_FAT	GO:0031110~regulation of microtubule polymerization or depolymerization	3	0.518135	0.204172	ARHGEF2, CAPZA2, CLASP1	408	28	13588	3.56828	1	0.933861	98.0278
GOTERM_BP_FAT	GO:0043242~negative regulation of protein complex disassembly	3	0.518135	0.282276	ARHGEF2, CAPZA2, CLASP1	408	35	13588	2.85462	1	0.961164	99.666
GOTERM_BP_FAT	GO:0070507~regulation of microtubule cytoskeleton organization	3	0.518135	0.293457	ARHGEF2, CAPZA2, CLASP1	408	36	13588	2.77533	1	0.964448	99.745
GOTERM_BP_FAT	GO:0032886~regulation of microtubule-based process	3	0.518135	0.392075	ARHGEF2, CAPZA2, CLASP1	408	45	13588	2.22026	1	0.980971	99.9808
Annotation Cluster 54	Enrichment Score: 0.8914311034017545
Category	Term	Count	%	PValue	Genes	List Total	Pop Hits	Pop Total	Fold Enrichment	Bonferroni	Benjamini	FDR
SP_PIR_KEYWORDS	cell cycle	24	4.14508	0.00975374	ARHGEF2, SPIN1, STRADA, SYCE2, CDC23, PCNP, HMG20B, PTTG1, 1700017B05RIK, CDC16, CDK4, RCC1, SMC2, APPL2, GAK, RASSF4, PPM1G, NIPBL, MAPK3, VPS24, CABLES2, ARL8A, CLASP1, CCNA2	542	447	17854	1.76864	0.96826	0.166055	12.5557
GOTERM_BP_FAT	GO:0051301~cell division	15	2.59067	0.0437865	CENPO, ARHGEF2, SYCE2, CDC23, 1700017B05RIK, PTTG1, CDC16, RCC1, CDK4, SMC2, VPS24, CABLES2, ARL8A, CLASP1, CCNA2	408	281	13588	1.77779	1	0.731678	53.6858
SP_PIR_KEYWORDS	cell division	14	2.41796	0.0485323	ARHGEF2, SYCE2, CDC23, 1700017B05RIK, PTTG1, CDC16, RCC1, CDK4, SMC2, VPS24, CABLES2, CLASP1, ARL8A, CCNA2	542	256	17854	1.80146	1	0.402532	49.3884
SP_PIR_KEYWORDS	mitosis	10	1.72712	0.0949813	ACTB, ARHGEF2, CDC23, ARL8A, CLASP1, CDC16, PTTG1, RCC1, SMC2, CCNA2	542	179	17854	1.84028	1	0.54995	74.4899
GOTERM_BP_FAT	GO:0007049~cell cycle	25	4.31779	0.106371	SPIN1, PTTG1, CDC16, RCC1, NIPBL, CABLES2, CLASP1, CCNA2, ARHGEF2, STRADA, CDC23, SYCE2, HMG20B, PCNP, 1700017B05RIK, CDK4, SMC2, APPL2, GAK, RASSF4, PPM1G, MAPK3, ERN1, VPS24, ARL8A	408	611	13588	1.36268	1	0.855879	85.5344
GOTERM_BP_FAT	GO:0000280~nuclear division	10	1.72712	0.117795	ARHGEF2, NIPBL, CDC23, ARL8A, CLASP1, CDC16, PTTG1, RCC1, SMC2, CCNA2	408	190	13588	1.75284	1	0.860785	88.4049
GOTERM_BP_FAT	GO:0007067~mitosis	10	1.72712	0.117795	ARHGEF2, NIPBL, CDC23, ARL8A, CLASP1, CDC16, PTTG1, RCC1, SMC2, CCNA2	408	190	13588	1.75284	1	0.860785	88.4049
GOTERM_BP_FAT	GO:0000087~M phase of mitotic cell cycle	10	1.72712	0.129088	ARHGEF2, NIPBL, CDC23, ARL8A, CLASP1, CDC16, PTTG1, RCC1, SMC2, CCNA2	408	194	13588	1.7167	1	0.872653	90.7086
GOTERM_BP_FAT	GO:0048285~organelle fission	10	1.72712	0.137986	ARHGEF2, NIPBL, CDC23, ARL8A, CLASP1, CDC16, PTTG1, RCC1, SMC2, CCNA2	408	197	13588	1.69055	1	0.874395	92.2122
GOTERM_BP_FAT	GO:0000279~M phase	12	2.07254	0.229665	SPIN1, ARHGEF2, NIPBL, SYCE2, CDC23, ARL8A, CLASP1, CDC16, PTTG1, RCC1, SMC2, CCNA2	408	283	13588	1.41218	1	0.942089	98.8731
GOTERM_BP_FAT	GO:0000278~mitotic cell cycle	10	1.72712	0.309582	ARHGEF2, NIPBL, CDC23, ARL8A, CLASP1, CDC16, PTTG1, RCC1, SMC2, CCNA2	408	244	13588	1.36491	1	0.968021	99.8285
GOTERM_BP_FAT	GO:0022403~cell cycle phase	12	2.07254	0.394517	SPIN1, ARHGEF2, NIPBL, SYCE2, CDC23, ARL8A, CLASP1, CDC16, PTTG1, RCC1, SMC2, CCNA2	408	328	13588	1.21844	1	0.981277	99.982
GOTERM_BP_FAT	GO:0022402~cell cycle process	14	2.41796	0.396717	ARHGEF2, SPIN1, SYCE2, CDC23, PTTG1, CDC16, RCC1, SMC2, PPM1G, NIPBL, ERN1, CLASP1, ARL8A, CCNA2	408	393	13588	1.1864	1	0.981226	99.9831
KEGG_PATHWAY	mmu04110:Cell cycle	5	0.863558	0.57487	CDC23, CDC16, PTTG1, CDK4, CCNA2	181	128	5738	1.23835	1	0.854555	99.996
Annotation Cluster 55	Enrichment Score: 0.89060428488628
Category	Term	Count	%	PValue	Genes	List Total	Pop Hits	Pop Total	Fold Enrichment	Bonferroni	Benjamini	FDR
GOTERM_BP_FAT	GO:0010639~negative regulation of organelle organization	6	1.03627	0.0377973	PFN1, ARHGEF2, CAPZA2, TMSB4X, CLASP1, FOXP3	408	62	13588	3.22296	1	0.716918	48.4377
GOTERM_BP_FAT	GO:0033043~regulation of organelle organization	10	1.72712	0.0421862	PFN1, ARHGEF2, CAPZA2, MYO1F, CDC23, TMSB4X, CLASP1, RICTOR, FOXP3, MLL1	408	154	13588	2.16259	1	0.734167	52.335
GOTERM_BP_FAT	GO:0051494~negative regulation of cytoskeleton organization	5	0.863558	0.0549454	PFN1, ARHGEF2, CAPZA2, TMSB4X, CLASP1	408	48	13588	3.46916	1	0.760516	62.1493
GOTERM_BP_FAT	GO:0051129~negative regulation of cellular component organization	7	1.20898	0.0603113	PFN1, ARHGEF2, CAPZA2, TMSB4X, CLASP1, MMP14, FOXP3	408	93	13588	2.50675	1	0.772278	65.6788
GOTERM_BP_FAT	GO:0051493~regulation of cytoskeleton organization	7	1.20898	0.0766774	PFN1, ARHGEF2, CAPZA2, MYO1F, TMSB4X, CLASP1, RICTOR	408	99	13588	2.35482	1	0.81984	74.6263
GOTERM_BP_FAT	GO:0032956~regulation of actin cytoskeleton organization	5	0.863558	0.104857	PFN1, CAPZA2, MYO1F, TMSB4X, RICTOR	408	60	13588	2.77533	1	0.854058	85.1074
GOTERM_BP_FAT	GO:0032970~regulation of actin filament-based process	5	0.863558	0.109718	PFN1, CAPZA2, MYO1F, TMSB4X, RICTOR	408	61	13588	2.72983	1	0.850924	86.4382
GOTERM_BP_FAT	GO:0030833~regulation of actin filament polymerization	4	0.690846	0.151402	PFN1, CAPZA2, TMSB4X, RICTOR	408	45	13588	2.96035	1	0.887718	94.0529
GOTERM_BP_FAT	GO:0030837~negative regulation of actin filament polymerization	3	0.518135	0.171449	PFN1, CAPZA2, TMSB4X	408	25	13588	3.99647	1	0.91008	96.0572
GOTERM_BP_FAT	GO:0008064~regulation of actin polymerization or depolymerization	4	0.690846	0.188358	PFN1, CAPZA2, TMSB4X, RICTOR	408	50	13588	2.66431	1	0.923764	97.2339
GOTERM_BP_FAT	GO:0031333~negative regulation of protein complex assembly	3	0.518135	0.193178	PFN1, CAPZA2, TMSB4X	408	27	13588	3.70044	1	0.928003	97.5031
GOTERM_BP_FAT	GO:0032272~negative regulation of protein polymerization	3	0.518135	0.193178	PFN1, CAPZA2, TMSB4X	408	27	13588	3.70044	1	0.928003	97.5031
GOTERM_BP_FAT	GO:0030832~regulation of actin filament length	4	0.690846	0.196012	PFN1, CAPZA2, TMSB4X, RICTOR	408	51	13588	2.61207	1	0.927628	97.6497
GOTERM_BP_FAT	GO:0032535~regulation of cellular component size	8	1.38169	0.208769	PFN1, EI24, RASGRP4, CAPZA2, CYFIP1, TMSB4X, RICTOR, CDK4	408	161	13588	1.65485	1	0.935173	98.2147
GOTERM_BP_FAT	GO:0032271~regulation of protein polymerization	4	0.690846	0.243318	PFN1, CAPZA2, TMSB4X, RICTOR	408	57	13588	2.33712	1	0.948342	99.1713
GOTERM_BP_FAT	GO:0044087~regulation of cellular component biogenesis	5	0.863558	0.276974	PFN1, CAPZA2, TMSB4X, RICTOR, MMP14	408	89	13588	1.87101	1	0.959554	99.621
GOTERM_BP_FAT	GO:0043254~regulation of protein complex assembly	4	0.690846	0.308668	PFN1, CAPZA2, TMSB4X, RICTOR	408	65	13588	2.04947	1	0.96814	99.8246
Annotation Cluster 56	Enrichment Score: 0.8877461250290074
Category	Term	Count	%	PValue	Genes	List Total	Pop Hits	Pop Total	Fold Enrichment	Bonferroni	Benjamini	FDR
GOTERM_BP_FAT	GO:0007040~lysosome organization	4	0.690846	0.0269248	FAM160A2, CLN3, MYO7A, CLN5	408	22	13588	6.05526	1	0.664007	37.4507
GOTERM_BP_FAT	GO:0007033~vacuole organization	4	0.690846	0.0806508	FAM160A2, CLN3, MYO7A, CLN5	408	34	13588	3.91811	1	0.819927	76.4394
GOTERM_BP_FAT	GO:0050890~cognition	8	1.38169	1	CLN3, OPA1, ARRB2, ARRB1, MYO7A, MAPK3, CLN5, DIAP1	408	1480	13588	0.180021	1	1	100
Annotation Cluster 57	Enrichment Score: 0.8844154633902325
Category	Term	Count	%	PValue	Genes	List Total	Pop Hits	Pop Total	Fold Enrichment	Bonferroni	Benjamini	FDR
GOTERM_BP_FAT	GO:0045087~innate immune response	8	1.38169	0.0416848	SLC11A1, NOD2, C4A, TLR1, TIRAP, NLRX1, SAMHD1, TLR7	408	107	13588	2.49001	1	0.735324	51.9043
KEGG_PATHWAY	mmu04620:Toll-like receptor signaling pathway	7	1.20898	0.089879	IFNAR2, MAPK3, TLR1, TIRAP, TLR7, IFNAR1, PIK3R2	181	99	5738	2.24153	0.999998	0.524295	67.1746
INTERPRO	IPR000157:Toll-Interleukin receptor	3	0.518135	0.156937	TLR1, TIRAP, TLR7	525	24	17763	4.22929	1	0.960199	93.2185
UP_SEQ_FEATURE	domain:TIR	3	0.518135	0.198653	TLR1, TIRAP, TLR7	529	25	16021	3.63425	1	0.999176	97.4579
SMART	SM00255:TIR	3	0.518135	0.20004	TLR1, TIRAP, TLR7	316	24	9131	3.61195	1	0.888235	94.1148
SP_PIR_KEYWORDS	inflammatory response	5	0.863558	0.211316	C4A, STAB1, TLR1, TIRAP, TLR7	542	78	17854	2.1116	1	0.723504	96.1206
Annotation Cluster 58	Enrichment Score: 0.8839820194132462
Category	Term	Count	%	PValue	Genes	List Total	Pop Hits	Pop Total	Fold Enrichment	Bonferroni	Benjamini	FDR
UP_SEQ_FEATURE	zinc finger region:Phorbol-ester/DAG-type	5	0.863558	0.0355633	ARHGEF2, GMIP, PLEKHM1, RASGRP4, RASGRP1	529	38	16021	3.98493	1	0.983569	45.1428
GOTERM_MF_FAT	GO:0019992~diacylglycerol binding	5	0.863558	0.0932796	ARHGEF2, GMIP, PLEKHM1, RASGRP4, RASGRP1	389	59	13288	2.89486	1	0.652075	76.3994
INTERPRO	IPR002219:Protein kinase C-like, phorbol ester/diacylglycerol binding	5	0.863558	0.130283	ARHGEF2, GMIP, PLEKHM1, RASGRP4, RASGRP1	525	66	17763	2.5632	1	0.952456	88.9233
SMART	SM00109:C1	5	0.863558	0.192795	ARHGEF2, GMIP, PLEKHM1, RASGRP4, RASGRP1	316	66	9131	2.18906	1	0.91239	93.4013
INTERPRO	IPR002219:Protein kinase C, phorbol ester/diacylglycerol binding	3	0.518135	0.456372	ARHGEF2, GMIP, PLEKHM1	525	52	17763	1.95198	1	0.999262	99.9933
Annotation Cluster 59	Enrichment Score: 0.8798676415348541
Category	Term	Count	%	PValue	Genes	List Total	Pop Hits	Pop Total	Fold Enrichment	Bonferroni	Benjamini	FDR
INTERPRO	IPR000910:High mobility group, HMG1/HMG2	5	0.863558	0.0630974	HMGB1, BBX, HMGXB3, HBP1, HMG20B	525	51	17763	3.31709	1	0.881569	64.2055
SMART	SM00398:HMG	5	0.863558	0.0982796	HMGB1, BBX, HMGXB3, HBP1, HMG20B	316	51	9131	2.8329	1	0.844656	73.0982
UP_SEQ_FEATURE	DNA-binding region:HMG box	3	0.518135	0.369762	BBX, HBP1, HMG20B	529	39	16021	2.32965	1	0.99994	99.9526
Annotation Cluster 60	Enrichment Score: 0.8768446600098176
Category	Term	Count	%	PValue	Genes	List Total	Pop Hits	Pop Total	Fold Enrichment	Bonferroni	Benjamini	FDR
INTERPRO	IPR018253:Heat shock protein DnaJ, conserved site	5	0.863558	0.0492882	DNAJC27, DNAJC18, HSCB, GAK, DNAJA2	525	47	17763	3.59939	1	0.884446	54.9202
UP_SEQ_FEATURE	domain:J	5	0.863558	0.0642063	DNAJC27, DNAJC18, HSCB, GAK, DNAJA2	529	46	16021	3.2919	1	0.996842	66.7248
INTERPRO	IPR001623:Heat shock protein DnaJ, N-terminal	5	0.863558	0.0668356	DNAJC27, DNAJC18, HSCB, GAK, DNAJA2	525	52	17763	3.2533	1	0.888223	66.3917
GOTERM_MF_FAT	GO:0031072~heat shock protein binding	5	0.863558	0.0932796	DNAJC27, DNAJC18, HSCB, GAK, DNAJA2	389	59	13288	2.89486	1	0.652075	76.3994
SMART	SM00271:DnaJ	5	0.863558	0.103739	DNAJC27, DNAJC18, HSCB, GAK, DNAJA2	316	52	9131	2.77842	1	0.837937	75.0937
GOTERM_BP_FAT	GO:0006457~protein folding	5	0.863558	0.530593	DNAJC18, TOR1B, ERO1L, HSCB, DNAJA2	408	127	13588	1.31118	1	0.992832	99.9998
SP_PIR_KEYWORDS	Chaperone	5	0.863558	0.670301	DNAJC18, TOR1B, TIMM13, HSCB, DNAJA2	542	150	17854	1.09803	1	0.960357	100
Annotation Cluster 61	Enrichment Score: 0.8738148392612268
Category	Term	Count	%	PValue	Genes	List Total	Pop Hits	Pop Total	Fold Enrichment	Bonferroni	Benjamini	FDR
SP_PIR_KEYWORDS	myristate	7	1.20898	0.113665	LYN, ARF1, HCK, VPS24, BSN, PRKACB, SLA	542	109	17854	2.11547	1	0.6028	80.8266
UP_SEQ_FEATURE	lipid moiety-binding region:N-myristoyl glycine	7	1.20898	0.137486	LYN, ARF1, HCK, VPS24, BSN, PRKACB, SLA	529	106	16021	1.99998	1	0.998905	91.392
SP_PIR_KEYWORDS	myristylation	3	0.518135	0.152993	LYN, ARF1, PRKACB	542	23	17854	4.29665	1	0.654477	89.6987
Annotation Cluster 62	Enrichment Score: 0.8706996642807021
Category	Term	Count	%	PValue	Genes	List Total	Pop Hits	Pop Total	Fold Enrichment	Bonferroni	Benjamini	FDR
GOTERM_MF_FAT	GO:0001727~lipid kinase activity	4	0.690846	0.0430393	PIKFYVE, PIP5K1C, CERK, PIK3R2	389	27	13288	5.06065	1	0.447281	47.7275
KEGG_PATHWAY	mmu04070:Phosphatidylinositol signaling system	5	0.863558	0.208355	INPP5K, PIKFYVE, PIP5K1C, INPP5D, PIK3R2	181	75	5738	2.11344	1	0.66909	93.6936
GOTERM_MF_FAT	GO:0004428~inositol or phosphatidylinositol kinase activity	3	0.518135	0.272415	PIKFYVE, PIP5K1C, PIK3R2	389	35	13288	2.92795	1	0.885558	99.0808
Annotation Cluster 63	Enrichment Score: 0.8677545698460496
Category	Term	Count	%	PValue	Genes	List Total	Pop Hits	Pop Total	Fold Enrichment	Bonferroni	Benjamini	FDR
GOTERM_BP_FAT	GO:0060249~anatomical structure homeostasis	6	1.03627	0.103277	DCLRE1C, HIF1A, ACD, NCDN, ANKRD11, POT1B	408	83	13588	2.40751	1	0.854477	84.6489
GOTERM_BP_FAT	GO:0000723~telomere maintenance	3	0.518135	0.150173	DCLRE1C, ACD, POT1B	408	23	13588	4.34399	1	0.888837	93.9032
GOTERM_BP_FAT	GO:0032200~telomere organization	3	0.518135	0.160746	DCLRE1C, ACD, POT1B	408	24	13588	4.16299	1	0.898577	95.0837
Annotation Cluster 64	Enrichment Score: 0.8374922201213101
Category	Term	Count	%	PValue	Genes	List Total	Pop Hits	Pop Total	Fold Enrichment	Bonferroni	Benjamini	FDR
GOTERM_BP_FAT	GO:0042981~regulation of apoptosis	23	3.97237	0.107443	TRAF1, CLN3, 1110007C09RIK, MADD, BNIP3, FOXO3, ESR2, RAD9, ITM2B, BAK1, IRAK3, NOD2, EI24, AKT1S1, HIF1A, NUPR1, HMOX1, IFT57, SHISA5, ERN1, ADAM17, INPP5D, TRAF5	408	553	13588	1.38515	1	0.854066	85.8299
GOTERM_BP_FAT	GO:0043067~regulation of programmed cell death	23	3.97237	0.117912	TRAF1, CLN3, 1110007C09RIK, MADD, BNIP3, FOXO3, ESR2, RAD9, ITM2B, BAK1, IRAK3, NOD2, EI24, AKT1S1, HIF1A, NUPR1, HMOX1, IFT57, SHISA5, ERN1, ADAM17, INPP5D, TRAF5	408	560	13588	1.36784	1	0.858917	88.4313
GOTERM_BP_FAT	GO:0010941~regulation of cell death	23	3.97237	0.124857	TRAF1, CLN3, 1110007C09RIK, MADD, BNIP3, FOXO3, ESR2, RAD9, ITM2B, BAK1, IRAK3, NOD2, EI24, AKT1S1, HIF1A, NUPR1, HMOX1, IFT57, SHISA5, ERN1, ADAM17, INPP5D, TRAF5	408	563	13588	1.36055	1	0.871235	89.9012
GOTERM_BP_FAT	GO:0043065~positive regulation of apoptosis	12	2.07254	0.12725	BAK1, EI24, NUPR1, HMOX1, SHISA5, ERN1, BNIP3, FOXO3, ESR2, INPP5D, RAD9, ITM2B	408	248	13588	1.61148	1	0.872566	90.3656
GOTERM_BP_FAT	GO:0043068~positive regulation of programmed cell death	12	2.07254	0.131463	BAK1, EI24, NUPR1, HMOX1, SHISA5, ERN1, BNIP3, FOXO3, ESR2, INPP5D, RAD9, ITM2B	408	250	13588	1.59859	1	0.871977	91.1347
GOTERM_BP_FAT	GO:0010942~positive regulation of cell death	12	2.07254	0.136629	BAK1, EI24, NUPR1, HMOX1, SHISA5, ERN1, BNIP3, FOXO3, ESR2, INPP5D, RAD9, ITM2B	408	252	13588	1.5859	1	0.875288	91.9987
GOTERM_BP_FAT	GO:0006917~induction of apoptosis	8	1.38169	0.234938	EI24, NUPR1, HMOX1, SHISA5, ERN1, BNIP3, FOXO3, ITM2B	408	167	13588	1.5954	1	0.944547	98.9986
GOTERM_BP_FAT	GO:0012502~induction of programmed cell death	8	1.38169	0.234938	EI24, NUPR1, HMOX1, SHISA5, ERN1, BNIP3, FOXO3, ITM2B	408	167	13588	1.5954	1	0.944547	98.9986
Annotation Cluster 65	Enrichment Score: 0.8323824334485651
Category	Term	Count	%	PValue	Genes	List Total	Pop Hits	Pop Total	Fold Enrichment	Bonferroni	Benjamini	FDR
SP_PIR_KEYWORDS	cytokine receptor	5	0.863558	0.00331008	TNFRSF1B, IL1RN, CSF2RB, IFNGR1, IFNAR1	542	21	17854	7.84309	0.688726	0.092677	4.43703
GOTERM_MF_FAT	GO:0019955~cytokine binding	9	1.5544	0.00413072	IFNAR2, TNFRSF1B, CSF3R, CSF2RB, IFNGR1, CSF2RA, EBI3, IFNAR1, CSF1R	389	88	13288	3.49357	0.914102	0.127477	5.92104
KEGG_PATHWAY	mmu04630:Jak-STAT signaling pathway	11	1.89983	0.0206217	STAT6, TYK2, IFNAR2, SOS2, CSF3R, CSF2RB, JAK2, IFNGR1, CSF2RA, IFNAR1, PIK3R2	181	152	5738	2.2942	0.948124	0.23585	21.8446
GOTERM_MF_FAT	GO:0004896~cytokine receptor activity	6	1.03627	0.021798	IFNAR2, CSF3R, CSF2RB, CSF2RA, EBI3, IFNAR1	389	55	13288	3.72648	0.999998	0.327017	27.7457
UP_SEQ_FEATURE	short sequence motif:Box 1 motif	3	0.518135	0.198653	CSF3R, CSF2RB, CSF2RA	529	25	16021	3.63425	1	0.999176	97.4579
UP_SEQ_FEATURE	short sequence motif:WSXWS motif	3	0.518135	0.272305	CSF3R, CSF2RB, CSF2RA	529	31	16021	2.93085	1	0.999596	99.4861
SP_PIR_KEYWORDS	transmembrane protein	13	2.24525	0.442959	FXYD2, TBXAS1, CD72, ITGAM, APLP2, IFNAR1, TNFRSF1B, CSF2RB, CSF3R, CSF2RA, IFNGR1, CDH11, CSF1R	542	370	17854	1.15739	1	0.885595	99.9668
INTERPRO	IPR008957:Fibronectin, type III-like fold	7	1.20898	0.47566	IFNAR2, CSF3R, CSF2RB, IFNGR1, CSF2RA, EBI3, IFNAR1	525	187	17763	1.26652	1	0.999424	99.9962
KEGG_PATHWAY	mmu04060:Cytokine-cytokine receptor interaction	9	1.5544	0.501329	IFNAR2, TNFRSF1B, TNFRSF11A, CSF3R, CSF2RB, IFNGR1, CSF2RA, IFNAR1, CSF1R	181	244	5738	1.16932	1	0.828705	99.9734
UP_SEQ_FEATURE	domain:Fibronectin type-III 2	4	0.690846	0.761187	CSF3R, CSF2RB, EBI3, IFNAR1	529	120	16021	1.00951	1	1	100
UP_SEQ_FEATURE	domain:Fibronectin type-III 1	4	0.690846	0.766096	CSF3R, CSF2RB, EBI3, IFNAR1	529	121	16021	1.00117	1	1	100
INTERPRO	IPR003961:Fibronectin, type III	5	0.863558	0.818759	CSF3R, CSF2RB, CSF2RA, EBI3, IFNAR1	525	191	17763	0.885714	1	1	100
SMART	SM00060:FN3	5	0.863558	0.900652	CSF3R, CSF2RB, CSF2RA, EBI3, IFNAR1	316	191	9131	0.756429	1	0.999975	100
Annotation Cluster 66	Enrichment Score: 0.8076738923175824
Category	Term	Count	%	PValue	Genes	List Total	Pop Hits	Pop Total	Fold Enrichment	Bonferroni	Benjamini	FDR
INTERPRO	IPR001440:Tetratricopeptide TPR-1	7	1.20898	0.0619389	TANC2, KLC4, CDC23, STIP1, CDC16, TMTC4, PPP5C	525	95	17763	2.49305	1	0.893804	63.5014
INTERPRO	IPR011990:Tetratricopeptide-like helical	9	1.5544	0.076631	TANC2, KLC4, PRPF39, CDC23, STIP1, CDC16, CLTC, TMTC4, PPP5C	525	150	17763	2.03006	1	0.90001	71.5419
UP_SEQ_FEATURE	repeat:TPR 7	5	0.863558	0.0773131	KLC4, CDC23, STIP1, CDC16, TMTC4	529	49	16021	3.09035	1	0.996489	73.6642
UP_SEQ_FEATURE	repeat:TPR 6	5	0.863558	0.107147	KLC4, CDC23, STIP1, CDC16, TMTC4	529	55	16021	2.75322	1	0.998387	84.7294
INTERPRO	IPR019734:Tetratricopeptide repeat	7	1.20898	0.113863	TANC2, KLC4, CDC23, STIP1, CDC16, TMTC4, PPP5C	525	112	17763	2.11464	1	0.940773	85.1253
INTERPRO	IPR013026:Tetratricopeptide region	7	1.20898	0.121088	TANC2, KLC4, CDC23, STIP1, CDC16, TMTC4, PPP5C	525	114	17763	2.07754	1	0.9439	86.9262
UP_SEQ_FEATURE	repeat:TPR 5	5	0.863558	0.141347	KLC4, CDC23, STIP1, CDC16, TMTC4	529	61	16021	2.48241	1	0.998899	92.0091
SMART	SM00028:TPR	7	1.20898	0.189811	TANC2, KLC4, CDC23, STIP1, CDC16, TMTC4, PPP5C	316	112	9131	1.80597	1	0.92001	93.085
UP_SEQ_FEATURE	repeat:TPR 3	7	1.20898	0.194246	TANC2, KLC4, CDC23, STIP1, CDC16, TMTC4, PPP5C	529	118	16021	1.79659	1	0.999158	97.2159
SP_PIR_KEYWORDS	tpr repeat	7	1.20898	0.25639	TANC2, KLC4, CDC23, STIP1, CDC16, TMTC4, PPP5C	542	141	17854	1.63537	1	0.760317	98.2665
UP_SEQ_FEATURE	repeat:TPR 1	7	1.20898	0.258208	TANC2, KLC4, CDC23, STIP1, CDC16, TMTC4, PPP5C	529	130	16021	1.63075	1	0.99956	99.2936
UP_SEQ_FEATURE	repeat:TPR 2	7	1.20898	0.258208	TANC2, KLC4, CDC23, STIP1, CDC16, TMTC4, PPP5C	529	130	16021	1.63075	1	0.99956	99.2936
UP_SEQ_FEATURE	repeat:TPR 4	5	0.863558	0.285127	KLC4, CDC23, STIP1, CDC16, TMTC4	529	82	16021	1.84667	1	0.99966	99.6173
UP_SEQ_FEATURE	repeat:TPR 8	3	0.518135	0.357801	CDC23, STIP1, TMTC4	529	38	16021	2.39096	1	0.999933	99.9353
Annotation Cluster 67	Enrichment Score: 0.7917899488796829
Category	Term	Count	%	PValue	Genes	List Total	Pop Hits	Pop Total	Fold Enrichment	Bonferroni	Benjamini	FDR
GOTERM_MF_FAT	GO:0008237~metallopeptidase activity	12	2.07254	0.0214716	METAP1, AGTPBP1, CNDP2, MMP8, ADAMTSL5, STAMBPL1, ADAM17, PGCP, MMP14, MMP12, ADAM15, DPEP2	389	187	13288	2.19205	0.999997	0.331173	27.3893
INTERPRO	IPR001818:Peptidase M10A and M12B, matrixin and adamalysin	5	0.863558	0.0272609	MMP8, ADAM17, MMP14, MMP12, ADAM15	525	39	17763	4.33773	1	0.760336	35.3177
SP_PIR_KEYWORDS	metalloprotease	10	1.72712	0.0338472	AGTPBP1, CNDP2, MMP8, STAMBPL1, ADAM17, PGCP, MMP14, MMP12, ADAM15, DPEP2	542	146	17854	2.25623	0.999995	0.332367	37.5832
UP_SEQ_FEATURE	short sequence motif:Cysteine switch	5	0.863558	0.0386323	MMP8, ADAM17, MMP14, MMP12, ADAM15	529	39	16021	3.88275	1	0.98425	47.9667
SP_PIR_KEYWORDS	zymogen	11	1.89983	0.0816461	AOAH, MMP8, ADAM17, PISD, CTSC, PGCP, MMP14, MMP12, GLB1, ADAM15, PSMB9	542	199	17854	1.82086	1	0.518687	68.8349
PIR_SUPERFAMILY	PIRSF001191:Peptidase_M10A_matrix	3	0.518135	0.0865104	MMP8, MMP14, MMP12	225	18	8136	6.02667	1	1	69.732
INTERPRO	IPR016293:Peptidase M10A, matrix metallopeotidase	3	0.518135	0.097414	MMP8, MMP14, MMP12	525	18	17763	5.63905	1	0.919231	80.1225
INTERPRO	IPR002477:Peptidoglycan binding-like	3	0.518135	0.116472	MMP8, MMP14, MMP12	525	20	17763	5.07514	1	0.940868	85.8008
INTERPRO	IPR000585:Hemopexin/matrixin	3	0.518135	0.136366	MMP8, MMP14, MMP12	525	22	17763	4.61377	1	0.95018	90.0836
INTERPRO	IPR018486:Hemopexin/matrixin, conserved site	3	0.518135	0.146577	MMP8, MMP14, MMP12	525	23	17763	4.41317	1	0.95553	91.7787
INTERPRO	IPR018487:Hemopexin/matrixin, repeat	3	0.518135	0.146577	MMP8, MMP14, MMP12	525	23	17763	4.41317	1	0.95553	91.7787
UP_SEQ_FEATURE	domain:Hemopexin-like 4	3	0.518135	0.151133	MMP8, MMP14, MMP12	529	21	16021	4.32649	1	0.998997	93.3923
UP_SEQ_FEATURE	domain:Hemopexin-like 3	3	0.518135	0.151133	MMP8, MMP14, MMP12	529	21	16021	4.32649	1	0.998997	93.3923
UP_SEQ_FEATURE	domain:Hemopexin-like 2	3	0.518135	0.162805	MMP8, MMP14, MMP12	529	22	16021	4.12983	1	0.998794	94.7478
UP_SEQ_FEATURE	domain:Hemopexin-like 1	3	0.518135	0.162805	MMP8, MMP14, MMP12	529	22	16021	4.12983	1	0.998794	94.7478
SMART	SM00120:HX	3	0.518135	0.187385	MMP8, MMP14, MMP12	316	23	9131	3.76899	1	0.928385	92.8175
INTERPRO	IPR006026:Peptidase, metallopeptidases	3	0.518135	0.199537	MMP8, MMP14, MMP12	525	28	17763	3.6251	1	0.976908	97.0053
UP_SEQ_FEATURE	metal ion-binding site:Zinc; in inhibited form	3	0.518135	0.247629	ADAM17, MMP14, ADAM15	529	29	16021	3.13298	1	0.999579	99.1066
SMART	SM00235:ZnMc	3	0.518135	0.251413	MMP8, MMP14, MMP12	316	28	9131	3.09595	1	0.926179	97.4654
INTERPRO	IPR006025:Peptidase M, neutral zinc metallopeptidases, zinc-binding site	5	0.863558	0.255037	MMP8, ADAM17, MMP14, MMP12, ADAM15	525	87	17763	1.9445	1	0.987482	99.0352
GOTERM_MF_FAT	GO:0070011~peptidase activity, acting on L-amino acid peptides	21	3.62694	0.311948	SCPEP1, METAP1, AGTPBP1, CNDP2, ADAMTSL5, MMP8, MMP14, MMP12, PSMB9, SENP6, SERPINB2, STAMBPL1, ABHD10, ADAM17, USP37, PREPL, CTSC, PGCP, CLEC4A3, DPEP2, ADAM15	389	603	13288	1.18963	1	0.914866	99.5967
SP_PIR_KEYWORDS	Protease	18	3.10881	0.3756	SCPEP1, METAP1, AGTPBP1, CNDP2, MMP8, MMP14, MMP12, PSMB9, SENP6, STAMBPL1, ABHD10, ADAM17, USP37, PREPL, CTSC, PGCP, DPEP2, ADAM15	542	509	17854	1.16491	1	0.844746	99.8414
GOTERM_MF_FAT	GO:0008233~peptidase activity	21	3.62694	0.381711	SCPEP1, METAP1, AGTPBP1, CNDP2, ADAMTSL5, MMP8, MMP14, MMP12, PSMB9, SENP6, SERPINB2, STAMBPL1, ABHD10, ADAM17, USP37, PREPL, CTSC, PGCP, CLEC4A3, DPEP2, ADAM15	389	629	13288	1.14046	1	0.943862	99.9166
GOTERM_MF_FAT	GO:0004222~metalloendopeptidase activity	5	0.863558	0.427352	MMP8, ADAM17, MMP14, MMP12, ADAM15	389	114	13288	1.49822	1	0.962113	99.9731
SP_PIR_KEYWORDS	cleavage on pair of basic residues	9	1.5544	0.430232	VWF, ITGA6, C4A, ENPP2, ADAM17, MMP14, ITM2C, ADAM15, CDH11	542	238	17854	1.24567	1	0.88106	99.9547
GOTERM_MF_FAT	GO:0004175~endopeptidase activity	10	1.72712	0.871029	MMP8, SERPINB2, PREPL, ADAM17, CTSC, CLEC4A3, MMP14, MMP12, ADAM15, PSMB9	389	421	13288	0.811387	1	0.999859	100
UP_SEQ_FEATURE	metal ion-binding site:Zinc; catalytic	3	0.518135	0.904573	ADAM17, MMP14, ADAM15	529	118	16021	0.769969	1	1	100
Annotation Cluster 68	Enrichment Score: 0.7855212371718936
Category	Term	Count	%	PValue	Genes	List Total	Pop Hits	Pop Total	Fold Enrichment	Bonferroni	Benjamini	FDR
GOTERM_BP_FAT	GO:0032963~collagen metabolic process	3	0.518135	0.150173	HIF1A, MMP8, MMP14	408	23	13588	4.34399	1	0.888837	93.9032
GOTERM_BP_FAT	GO:0044259~multicellular organismal macromolecule metabolic process	3	0.518135	0.160746	HIF1A, MMP8, MMP14	408	24	13588	4.16299	1	0.898577	95.0837
GOTERM_BP_FAT	GO:0044236~multicellular organismal metabolic process	3	0.518135	0.182265	HIF1A, MMP8, MMP14	408	26	13588	3.84276	1	0.920222	96.8544
Annotation Cluster 69	Enrichment Score: 0.7824025986421966
Category	Term	Count	%	PValue	Genes	List Total	Pop Hits	Pop Total	Fold Enrichment	Bonferroni	Benjamini	FDR
GOTERM_BP_FAT	GO:0044270~nitrogen compound catabolic process	5	0.863558	0.0362775	NT5M, NCF1, HMOX1, GM4902, PHF11, NT5C	408	42	13588	3.96475	1	0.71999	47.0195
GOTERM_BP_FAT	GO:0009166~nucleotide catabolic process	3	0.518135	0.2375	NT5M, NCF1, NT5C	408	31	13588	3.22296	1	0.944819	99.0547
GOTERM_BP_FAT	GO:0034656~nucleobase, nucleoside and nucleotide catabolic process	3	0.518135	0.293457	NT5M, NCF1, NT5C	408	36	13588	2.77533	1	0.964448	99.745
GOTERM_BP_FAT	GO:0034655~nucleobase, nucleoside, nucleotide and nucleic acid catabolic process	3	0.518135	0.293457	NT5M, NCF1, NT5C	408	36	13588	2.77533	1	0.964448	99.745
Annotation Cluster 70	Enrichment Score: 0.7409795809468867
Category	Term	Count	%	PValue	Genes	List Total	Pop Hits	Pop Total	Fold Enrichment	Bonferroni	Benjamini	FDR
INTERPRO	IPR000626:Ubiquitin	4	0.690846	0.160791	SUMO3, OASL2, UBQLN1, SF3A1	525	47	17763	2.87951	1	0.958737	93.6911
UP_SEQ_FEATURE	domain:Ubiquitin-like	4	0.690846	0.168029	SUMO3, OASL2, UBQLN1, SF3A1	529	43	16021	2.81725	1	0.998868	95.2656
INTERPRO	IPR019955:Ubiquitin supergroup	4	0.690846	0.182707	SUMO3, OASL2, UBQLN1, SF3A1	525	50	17763	2.70674	1	0.970928	95.8428
SMART	SM00213:UBQ	4	0.690846	0.220131	SUMO3, OASL2, UBQLN1, SF3A1	316	47	9131	2.4592	1	0.903185	95.7385
Annotation Cluster 71	Enrichment Score: 0.7362412881169494
Category	Term	Count	%	PValue	Genes	List Total	Pop Hits	Pop Total	Fold Enrichment	Bonferroni	Benjamini	FDR
INTERPRO	IPR000591:Pleckstrin/G-protein, interacting region	3	0.518135	0.136366	PREX1, PIKFYVE, DEPDC5	525	22	17763	4.61377	1	0.95018	90.0836
SMART	SM00049:DEP	3	0.518135	0.17485	PREX1, PIKFYVE, DEPDC5	316	22	9131	3.9403	1	0.925322	91.2773
INTERPRO	IPR011991:Winged helix repressor DNA-binding	8	1.38169	0.25936	PREX1, PIKFYVE, ELK3, FOXO3, HSF4, ETV6, FOXP3, DEPDC5	525	175	17763	1.54671	1	0.987729	99.1198
Annotation Cluster 72	Enrichment Score: 0.7358331777695074
Category	Term	Count	%	PValue	Genes	List Total	Pop Hits	Pop Total	Fold Enrichment	Bonferroni	Benjamini	FDR
GOTERM_BP_FAT	GO:0030593~neutrophil chemotaxis	3	0.518135	0.0905622	CSF3R, ITGB2, ITGAM	408	17	13588	5.87716	1	0.835749	80.445
GOTERM_BP_FAT	GO:0006935~chemotaxis	7	1.20898	0.108966	NRP2, DOCK2, RAC2, ENPP2, CSF3R, ITGB2, ITGAM	408	109	13588	2.13878	1	0.853532	86.2398
GOTERM_BP_FAT	GO:0042330~taxis	7	1.20898	0.108966	NRP2, DOCK2, RAC2, ENPP2, CSF3R, ITGB2, ITGAM	408	109	13588	2.13878	1	0.853532	86.2398
GOTERM_BP_FAT	GO:0050900~leukocyte migration	4	0.690846	0.137338	ITGA6, CSF3R, ITGB2, ITGAM	408	43	13588	3.09804	1	0.874903	92.111
GOTERM_BP_FAT	GO:0060326~cell chemotaxis	3	0.518135	0.193178	CSF3R, ITGB2, ITGAM	408	27	13588	3.70044	1	0.928003	97.5031
GOTERM_BP_FAT	GO:0030595~leukocyte chemotaxis	3	0.518135	0.193178	CSF3R, ITGB2, ITGAM	408	27	13588	3.70044	1	0.928003	97.5031
GOTERM_BP_FAT	GO:0007626~locomotory behavior	9	1.5544	0.422789	NRP2, DOCK2, RAC2, ENPP2, DLG4, CSF3R, ITGB2, APLP2, ITGAM	408	239	13588	1.25412	1	0.985583	99.9921
GOTERM_BP_FAT	GO:0007610~behavior	13	2.24525	0.557157	NRP2, CLN3, ENPP2, ITGB2, ITGAM, APLP2, DOCK2, GNAQ, RAC2, DLG4, CSF3R, PHF21A, DYNLRB1	408	405	13588	1.06901	1	0.994011	99.9999
Annotation Cluster 73	Enrichment Score: 0.7185140509601601
Category	Term	Count	%	PValue	Genes	List Total	Pop Hits	Pop Total	Fold Enrichment	Bonferroni	Benjamini	FDR
GOTERM_CC_FAT	GO:0005815~microtubule organizing center	10	1.72712	0.111497	TUBGCP6, NIN, PROCR, IFT57, CEP170, ODF2, CLASP1, CDC16, UBXN6, AI314180	373	189	12504	1.77369	1	0.660239	80.1063
GOTERM_CC_FAT	GO:0005874~microtubule	11	1.89983	0.179121	ARHGEF2, NIN, NAV1, CEP170, KLC4, ODF2, CLIP2, CLASP1, CDC16, DYNLRB1, KIF3C	373	240	12504	1.53646	1	0.738928	93.253
GOTERM_CC_FAT	GO:0015630~microtubule cytoskeleton	18	3.10881	0.186714	ARHGEF2, SPIN1, NIN, KLC4, CDC16, KIF3C, AI314180, TUBGCP6, MAST2, NAV1, PROCR, CEP170, IFT57, CLIP2, ODF2, CLASP1, UBXN6, DYNLRB1	373	450	12504	1.34091	1	0.748206	94.0573
GOTERM_CC_FAT	GO:0005813~centrosome	8	1.38169	0.19988	NIN, PROCR, CEP170, ODF2, CLASP1, CDC16, UBXN6, AI314180	373	160	12504	1.67614	1	0.755095	95.2448
SP_PIR_KEYWORDS	microtubule	10	1.72712	0.227176	ARHGEF2, NIN, NAV1, CEP170, KLC4, ODF2, CLIP2, CLASP1, DYNLRB1, KIF3C	542	221	17854	1.49054	1	0.721304	97.0623
GOTERM_CC_FAT	GO:0044430~cytoskeletal part	27	4.66321	0.288532	SPIN1, MYO7A, CAPZA2, KLC4, CDC16, AI314180, TUBGCP6, PROCR, CEP170, DLG4, ODF2, CLASP1, IFNGR1, ARHGEF2, NIN, MYO1G, MYO1F, MYL12B, 1700017B05RIK, KIF3C, ANXA2, NAV1, IFT57, CLIP2, UBXN6, DYNLRB1, LCP1	373	774	12504	1.1694	1	0.828487	99.0438
Annotation Cluster 74	Enrichment Score: 0.7108137642189142
Category	Term	Count	%	PValue	Genes	List Total	Pop Hits	Pop Total	Fold Enrichment	Bonferroni	Benjamini	FDR
GOTERM_MF_FAT	GO:0003712~transcription cofactor activity	11	1.89983	0.0385771	CUTA, THRAP3, GM608, ATP6V0A1, TLE4, ICMT, TLE1, RBM39, FOXP3, NCOR2, RGL2	389	180	13288	2.08752	1	0.42619	44.0159
GOTERM_MF_FAT	GO:0008134~transcription factor binding	13	2.24525	0.137884	CUTA, TLE4, TLE1, ICMT, FOXP3, RGL2, NR1H2, THRAP3, ATP6V0A1, GM608, RBM39, DDAH2, NCOR2	389	288	13288	1.54192	1	0.747084	88.7828
GOTERM_MF_FAT	GO:0003713~transcription coactivator activity	6	1.03627	0.168133	CUTA, THRAP3, ATP6V0A1, ICMT, RBM39, RGL2	389	100	13288	2.04956	1	0.780439	93.3755
GOTERM_MF_FAT	GO:0016563~transcription activator activity	10	1.72712	0.339178	CUTA, THRAP3, ATP6V0A1, ICMT, FOXO3, RBM39, NFATC2, NFIC, FOXP3, RGL2	389	259	13288	1.3189	1	0.928748	99.7776
GOTERM_MF_FAT	GO:0030528~transcription regulator activity	29	5.00864	0.920465	ZEB2, FOXO3, ELK3, TCFE3, RGL2, NR1H2, STAT6, LYL1, GM608, HSF4, NFATC2, ETV6, CUTA, TLE4, TLE1, HMG20B, ICMT, ESR2, FOXP3, HIF1A, MED8, THRAP3, MAPK3, ZFP263, ATP6V0A1, NFE2L1, RBM39, NFIC, NCOR2	389	1206	13288	0.821411	1	0.999972	100
Annotation Cluster 75	Enrichment Score: 0.7016607716854945
Category	Term	Count	%	PValue	Genes	List Total	Pop Hits	Pop Total	Fold Enrichment	Bonferroni	Benjamini	FDR
INTERPRO	IPR000198:RhoGAP	5	0.863558	0.135535	ARHGAP4, ABR, GMIP, PIK3R2, ARHGAP10	525	67	17763	2.52495	1	0.95231	89.932
SMART	SM00324:RhoGAP	5	0.863558	0.199903	ARHGAP4, ABR, GMIP, PIK3R2, ARHGAP10	316	67	9131	2.15639	1	0.899133	94.102
UP_SEQ_FEATURE	domain:Rho-GAP	4	0.690846	0.289832	ABR, GMIP, PIK3R2, ARHGAP10	529	57	16021	2.12529	1	0.999669	99.657
Annotation Cluster 76	Enrichment Score: 0.6928177087954241
Category	Term	Count	%	PValue	Genes	List Total	Pop Hits	Pop Total	Fold Enrichment	Bonferroni	Benjamini	FDR
INTERPRO	IPR000159:Ras-association	4	0.690846	0.139754	RASSF4, MYO7A, SNX17, RGL2	525	44	17763	3.07584	1	0.951047	90.6794
SMART	SM00314:RA	4	0.690846	0.193153	RASSF4, MYO7A, SNX17, RGL2	316	44	9131	2.62687	1	0.901521	93.4384
UP_SEQ_FEATURE	domain:Ras-associating	3	0.518135	0.309228	RASSF4, SNX17, RGL2	529	34	16021	2.67225	1	0.999743	99.7833
Annotation Cluster 77	Enrichment Score: 0.6716271600718055
Category	Term	Count	%	PValue	Genes	List Total	Pop Hits	Pop Total	Fold Enrichment	Bonferroni	Benjamini	FDR
SP_PIR_KEYWORDS	kinase	34	5.87219	0.00942889	PFKFB3, ADPGK, PIP5K1C, FES, NAGK, IRAK3, PKN3, HK3, PIKFYVE, PRKAA1, CERK, PRKACB, SIK2, TEC, PIK3R2, CSF1R, LYN, MADD, HCK, PFKP, PKIB, NADK, DGUOK, CDK4, GAK, TYK2, MAST2, RIOK3, PKM2, MAPK3, ERN1, BMP2K, UCKL1, JAK2	542	707	17854	1.58415	0.964375	0.178119	12.1622
GOTERM_BP_FAT	GO:0006796~phosphate metabolic process	36	6.21762	0.042985	CAPZA2, TIRAP, EIF2A, FES, IRAK3, PKN3, PRKAA1, PRKACB, BRD4, SIK2, TEC, CSF1R, PTPN7, LYN, MADD, HCK, NDUFA7, STRADA, DGUOK, CDK4, GAK, EYA3, TYK2, PPM1F, PPM1G, MAST2, RIOK3, MAPK3, SLC37A2, ERN1, BMP2K, ATP6V0A1, JAK2, PTPN1, DUSP7, PPP5C	408	866	13588	1.38446	1	0.730238	53.0138
GOTERM_BP_FAT	GO:0006793~phosphorus metabolic process	36	6.21762	0.042985	CAPZA2, TIRAP, EIF2A, FES, IRAK3, PKN3, PRKAA1, PRKACB, BRD4, SIK2, TEC, CSF1R, PTPN7, LYN, MADD, HCK, NDUFA7, STRADA, DGUOK, CDK4, GAK, EYA3, TYK2, PPM1F, PPM1G, MAST2, RIOK3, MAPK3, SLC37A2, ERN1, BMP2K, ATP6V0A1, JAK2, PTPN1, DUSP7, PPP5C	408	866	13588	1.38446	1	0.730238	53.0138
UP_SEQ_FEATURE	nucleotide phosphate-binding region:ATP	40	6.90846	0.0535001	PGS1, MYO7A, NLRX1, UBA6, FES, NAGK, IRAK3, ACTR2, PKN3, HK3, TOR1B, SLC22A4, PRKAA1, PRKACB, SIK2, TEC, CSF1R, LYN, HCK, MYO1G, PFKP, ATAD2, MYO1F, DGUOK, CDK4, KIF3C, SMC2, GAK, TYK2, MAST2, CBWD1, RIOK3, THRAP3, MAPK3, ERN1, BMP2K, UCKL1, JAK2, CLCN6, EP400	529	907	16021	1.33563	1	0.995514	59.8171
GOTERM_BP_FAT	GO:0006468~protein amino acid phosphorylation	26	4.4905	0.108203	CAPZA2, TIRAP, EIF2A, FES, IRAK3, PKN3, PRKAA1, BRD4, PRKACB, SIK2, TEC, CSF1R, LYN, MADD, HCK, STRADA, DGUOK, CDK4, GAK, TYK2, MAST2, RIOK3, MAPK3, ERN1, BMP2K, JAK2	408	640	13588	1.35297	1	0.853793	86.036
SP_PIR_KEYWORDS	transferase	51	8.80829	0.108264	HGSNAT, PIP5K1C, FES, XYLT2, PKN3, OASL2, PRKACB, SIK2, MLL1, ZDHHC1, LYN, PFKP, DGUOK, POLR1B, LPCAT2, CDK4, GAK, SUV420H2, TYK2, ZDHHC14, UGT1A10, COQ2, MAST2, RIOK3, PKM2, MAPK3, BMP2K, ERN1, OAS1A, PGS1, PFKFB3, ADPGK, NAGK, IRAK3, HK3, PIKFYVE, PRKAA1, CERK, ZDHHC20, TEC, CSF1R, HCK, NADK, ICMT, TRNT1, NMT2, RPAP1, UCKL1, JAK2, PARP3, ALG11	542	1385	17854	1.21299	1	0.591929	79.164
GOTERM_BP_FAT	GO:0016310~phosphorylation	28	4.83592	0.132049	CAPZA2, TIRAP, EIF2A, FES, IRAK3, PKN3, PRKAA1, BRD4, PRKACB, SIK2, TEC, CSF1R, LYN, MADD, HCK, NDUFA7, STRADA, DGUOK, CDK4, GAK, TYK2, MAST2, RIOK3, MAPK3, ERN1, BMP2K, ATP6V0A1, JAK2	408	718	13588	1.29876	1	0.871319	91.2369
SP_PIR_KEYWORDS	ATP	8	1.38169	0.175022	MAST2, LYN, MAPK3, PRKACB, CDK4, FES, TEC, CSF1R	542	151	17854	1.74522	1	0.670517	92.8182
GOTERM_MF_FAT	GO:0004672~protein kinase activity	22	3.79965	0.187691	FASTKD3, LYN, HCK, CAPZA2, STRADA, CDK4, FES, GAK, TYK2, IRAK3, MAST2, PKN3, RIOK3, MAPK3, BMP2K, ERN1, JAK2, PRKAA1, PRKACB, SIK2, TEC, CSF1R	389	583	13288	1.28903	1	0.802491	95.3357
INTERPRO	IPR017441:Protein kinase, ATP binding site	18	3.10881	0.220048	LYN, HCK, CDK4, FES, GAK, TYK2, IRAK3, MAST2, PKN3, MAPK3, BMP2K, ERN1, JAK2, PRKAA1, PRKACB, SIK2, TEC, CSF1R	525	467	17763	1.30411	1	0.981699	98.0109
INTERPRO	IPR000719:Protein kinase, core	18	3.10881	0.283521	LYN, HCK, STRADA, CDK4, FES, GAK, TYK2, IRAK3, MAST2, PKN3, BMP2K, ERN1, JAK2, PRKAA1, PRKACB, SIK2, TEC, CSF1R	525	491	17763	1.24036	1	0.991891	99.4781
UP_SEQ_FEATURE	domain:Protein kinase	18	3.10881	0.404557	LYN, HCK, STRADA, CDK4, FES, GAK, IRAK3, MAST2, PKN3, RIOK3, MAPK3, BMP2K, ERN1, PRKAA1, PRKACB, SIK2, TEC, CSF1R	529	476	16021	1.14525	1	0.999972	99.9815
UP_SEQ_FEATURE	binding site:ATP	20	3.45423	0.430995	LYN, HCK, NAGK, CDK4, FES, GAK, TYK2, IRAK3, MAST2, PKN3, RIOK3, MAPK3, BMP2K, ERN1, JAK2, PRKAA1, PRKACB, SIK2, TEC, CSF1R	529	545	16021	1.11139	1	0.999982	99.9913
INTERPRO	IPR017442:Serine/threonine protein kinase-related	12	2.07254	0.54716	IRAK3, MAST2, PKN3, MAPK3, STRADA, BMP2K, ERN1, PRKAA1, PRKACB, CDK4, SIK2, GAK	525	374	17763	1.08559	1	0.999767	99.9996
SP_PIR_KEYWORDS	serine/threonine-protein kinase	12	2.07254	0.618223	IRAK3, MAST2, PKN3, RIOK3, MAPK3, BMP2K, ERN1, PRKAA1, PRKACB, CDK4, SIK2, GAK	542	384	17854	1.0294	1	0.95019	99.9998
INTERPRO	IPR008271:Serine/threonine protein kinase, active site	11	1.89983	0.621575	IRAK3, MAST2, PKN3, MAPK3, BMP2K, ERN1, PRKAA1, PRKACB, CDK4, SIK2, GAK	525	360	17763	1.03383	1	0.999947	100
UP_SEQ_FEATURE	active site:Proton acceptor	21	3.62694	0.688447	LYN, ADPGK, CNDP2, HCK, PFKP, CDK4, FES, GAK, TYK2, MAST2, PKN3, RIOK3, MAPK3, BMP2K, ERN1, JAK2, PRKAA1, PRKACB, SIK2, TEC, CSF1R	529	662	16021	0.960717	1	1	100
GOTERM_MF_FAT	GO:0004674~protein serine/threonine kinase activity	12	2.07254	0.689776	IRAK3, MAST2, PKN3, RIOK3, MAPK3, BMP2K, ERN1, PRKAA1, PRKACB, CDK4, SIK2, GAK	389	421	13288	0.973664	1	0.99785	100
INTERPRO	IPR002290:Serine/threonine protein kinase	7	1.20898	0.79764	MAST2, PKN3, MAPK3, PRKAA1, PRKACB, CDK4, SIK2	525	265	17763	0.893736	1	0.999999	100
SMART	SM00220:S_TKc	7	1.20898	0.900153	MAST2, PKN3, MAPK3, PRKAA1, PRKACB, CDK4, SIK2	316	265	9131	0.763279	1	0.99998	100
Annotation Cluster 78	Enrichment Score: 0.6695390502080798
Category	Term	Count	%	PValue	Genes	List Total	Pop Hits	Pop Total	Fold Enrichment	Bonferroni	Benjamini	FDR
UP_SEQ_FEATURE	domain:C2 1	5	0.863558	0.118093	CPNE1, CPNE2, MYOF, RASA4, ESYT1	529	57	16021	2.65662	1	0.998667	87.5541
UP_SEQ_FEATURE	domain:C2 2	5	0.863558	0.118093	CPNE1, CPNE2, MYOF, RASA4, ESYT1	529	57	16021	2.65662	1	0.998667	87.5541
INTERPRO	IPR018029:C2 membrane targeting protein	6	1.03627	0.203709	ABR, CPNE1, CPNE2, MYOF, RASA4, ESYT1	525	106	17763	1.91515	1	0.977435	97.2421
INTERPRO	IPR000008:C2 calcium-dependent membrane targeting	6	1.03627	0.338311	ABR, CPNE1, CPNE2, MYOF, RASA4, ESYT1	525	130	17763	1.56158	1	0.996132	99.8511
SMART	SM00239:C2	6	1.03627	0.467232	ABR, CPNE1, CPNE2, MYOF, RASA4, ESYT1	316	130	9131	1.33364	1	0.98574	99.9662
Annotation Cluster 79	Enrichment Score: 0.6628580903485352
Category	Term	Count	%	PValue	Genes	List Total	Pop Hits	Pop Total	Fold Enrichment	Bonferroni	Benjamini	FDR
GOTERM_MF_FAT	GO:0019200~carbohydrate kinase activity	4	0.690846	0.0194729	PFKFB3, HK3, PFKP, NAGK	389	20	13288	6.83188	0.999991	0.313515	25.1714
SP_PIR_KEYWORDS	glycolysis	4	0.690846	0.133853	ADPGK, HK3, PKM2, PFKP	542	42	17854	3.13723	1	0.621957	86.0129
GOTERM_BP_FAT	GO:0006096~glycolysis	4	0.690846	0.144313	ADPGK, HK3, PKM2, PFKP	408	44	13588	3.02763	1	0.881496	93.1386
GOTERM_BP_FAT	GO:0019320~hexose catabolic process	4	0.690846	0.203741	ADPGK, HK3, PKM2, PFKP	408	52	13588	2.56184	1	0.934505	98.0093
GOTERM_BP_FAT	GO:0006007~glucose catabolic process	4	0.690846	0.203741	ADPGK, HK3, PKM2, PFKP	408	52	13588	2.56184	1	0.934505	98.0093
GOTERM_BP_FAT	GO:0005996~monosaccharide metabolic process	9	1.5544	0.214798	UGT1A10, RENBP, PFKFB3, ADPGK, HK3, PKM2, PFKP, PRKAA1, NAGK	408	191	13588	1.56929	1	0.93676	98.4347
GOTERM_BP_FAT	GO:0046365~monosaccharide catabolic process	4	0.690846	0.219401	ADPGK, HK3, PKM2, PFKP	408	54	13588	2.46696	1	0.937979	98.5851
GOTERM_BP_FAT	GO:0016052~carbohydrate catabolic process	5	0.863558	0.224515	ADPGK, HK3, PKM2, PFKP, CTBS	408	81	13588	2.0558	1	0.9396	98.7363
GOTERM_BP_FAT	GO:0044275~cellular carbohydrate catabolic process	4	0.690846	0.267627	ADPGK, HK3, PKM2, PFKP	408	60	13588	2.22026	1	0.957529	99.5273
SP_PIR_KEYWORDS	allosteric enzyme	3	0.518135	0.29813	HK3, PKM2, PFKP	542	36	17854	2.74508	1	0.801769	99.2139
GOTERM_BP_FAT	GO:0046164~alcohol catabolic process	4	0.690846	0.308668	ADPGK, HK3, PKM2, PFKP	408	65	13588	2.04947	1	0.96814	99.8246
KEGG_PATHWAY	mmu00051:Fructose and mannose metabolism	3	0.518135	0.324184	PFKFB3, HK3, PFKP	181	37	5738	2.5704	1	0.777715	99.0292
KEGG_PATHWAY	mmu00010:Glycolysis / Gluconeogenesis	4	0.690846	0.36003	HK3, PKM2, PFKP, ALDH3B1	181	68	5738	1.8648	1	0.755474	99.4905
GOTERM_BP_FAT	GO:0019318~hexose metabolic process	7	1.20898	0.395111	RENBP, PFKFB3, ADPGK, HK3, PKM2, PFKP, PRKAA1	408	169	13588	1.37945	1	0.981127	99.9824
GOTERM_BP_FAT	GO:0006006~glucose metabolic process	5	0.863558	0.607879	ADPGK, HK3, PKM2, PFKP, PRKAA1	408	140	13588	1.18943	1	0.996486	100
Annotation Cluster 80	Enrichment Score: 0.6503642587552869
Category	Term	Count	%	PValue	Genes	List Total	Pop Hits	Pop Total	Fold Enrichment	Bonferroni	Benjamini	FDR
GOTERM_BP_FAT	GO:0042593~glucose homeostasis	4	0.690846	0.117157	HIF1A, INPP5K, FOXO3, NCOR2	408	40	13588	3.33039	1	0.861367	88.2599
GOTERM_BP_FAT	GO:0033500~carbohydrate homeostasis	4	0.690846	0.117157	HIF1A, INPP5K, FOXO3, NCOR2	408	40	13588	3.33039	1	0.861367	88.2599
GOTERM_BP_FAT	GO:0001701~in utero embryonic development	7	1.20898	0.815399	HIF1A, LY6E, INPP5K, ANKRD11, ATP6V0A1, ICMT, NCOR2	408	267	13588	0.873137	1	0.999818	100
Annotation Cluster 81	Enrichment Score: 0.6424924582521487
Category	Term	Count	%	PValue	Genes	List Total	Pop Hits	Pop Total	Fold Enrichment	Bonferroni	Benjamini	FDR
SP_PIR_KEYWORDS	cyclin	4	0.690846	0.177505	CCNI, CABLES2, CDK4, CCNA2	542	48	17854	2.74508	1	0.670256	93.1085
INTERPRO	IPR006671:Cyclin, N-terminal	3	0.518135	0.188745	CCNI, CABLES2, CCNA2	525	27	17763	3.75937	1	0.972775	96.3014
INTERPRO	IPR006670:Cyclin	3	0.518135	0.254293	CCNI, CABLES2, CCNA2	525	33	17763	3.07584	1	0.98812	99.0199
SMART	SM00385:CYCLIN	3	0.518135	0.315945	CCNI, CABLES2, CCNA2	316	33	9131	2.62687	1	0.957343	99.1927
Annotation Cluster 82	Enrichment Score: 0.6407973186917852
Category	Term	Count	%	PValue	Genes	List Total	Pop Hits	Pop Total	Fold Enrichment	Bonferroni	Benjamini	FDR
GOTERM_CC_FAT	GO:0044433~cytoplasmic vesicle part	6	1.03627	0.152895	CLN3, SLC11A1, CAPZA2, TMSB4X, CLTC, SEC23B	373	95	12504	2.11723	1	0.706261	89.6325
GOTERM_CC_FAT	GO:0012506~vesicle membrane	6	1.03627	0.162459	SLC11A1, CAPZA2, PIKFYVE, CLTC, WAS, SEC23B	373	97	12504	2.07357	1	0.722414	91.1219
GOTERM_CC_FAT	GO:0030659~cytoplasmic vesicle membrane	4	0.690846	0.481361	SLC11A1, CAPZA2, CLTC, SEC23B	373	87	12504	1.54128	1	0.933607	99.9873
Annotation Cluster 83	Enrichment Score: 0.6341089513069625
Category	Term	Count	%	PValue	Genes	List Total	Pop Hits	Pop Total	Fold Enrichment	Bonferroni	Benjamini	FDR
GOTERM_BP_FAT	GO:0001667~ameboidal cell migration	5	0.863558	0.0450689	NRP2, SGPL1, HIF1A, WASF2, ZEB2	408	45	13588	3.70044	1	0.731871	54.742
GOTERM_BP_FAT	GO:0001755~neural crest cell migration	3	0.518135	0.150173	NRP2, HIF1A, ZEB2	408	23	13588	4.34399	1	0.888837	93.9032
GOTERM_BP_FAT	GO:0014032~neural crest cell development	3	0.518135	0.259878	NRP2, HIF1A, ZEB2	408	33	13588	3.02763	1	0.9542	99.4335
GOTERM_BP_FAT	GO:0014033~neural crest cell differentiation	3	0.518135	0.259878	NRP2, HIF1A, ZEB2	408	33	13588	3.02763	1	0.9542	99.4335
GOTERM_BP_FAT	GO:0014031~mesenchymal cell development	3	0.518135	0.413212	NRP2, HIF1A, ZEB2	408	47	13588	2.12578	1	0.984147	99.9895
GOTERM_BP_FAT	GO:0048762~mesenchymal cell differentiation	3	0.518135	0.433977	NRP2, HIF1A, ZEB2	408	49	13588	2.03902	1	0.986308	99.9944
GOTERM_BP_FAT	GO:0060485~mesenchyme development	3	0.518135	0.444211	NRP2, HIF1A, ZEB2	408	50	13588	1.99824	1	0.987462	99.9959
Annotation Cluster 84	Enrichment Score: 0.631991891020561
Category	Term	Count	%	PValue	Genes	List Total	Pop Hits	Pop Total	Fold Enrichment	Bonferroni	Benjamini	FDR
GOTERM_BP_FAT	GO:0051452~intracellular pH reduction	3	0.518135	0.0170095	CLN3, SLC11A1, CLN5	408	7	13588	14.2731	1	0.584762	25.5415
GOTERM_BP_FAT	GO:0051453~regulation of intracellular pH	3	0.518135	0.0280273	CLN3, SLC11A1, CLN5	408	9	13588	11.1013	1	0.671655	38.6579
GOTERM_BP_FAT	GO:0045851~pH reduction	3	0.518135	0.0280273	CLN3, SLC11A1, CLN5	408	9	13588	11.1013	1	0.671655	38.6579
GOTERM_BP_FAT	GO:0030641~regulation of cellular pH	3	0.518135	0.0484396	CLN3, SLC11A1, CLN5	408	12	13588	8.32598	1	0.743075	57.4112
GOTERM_BP_FAT	GO:0030004~cellular monovalent inorganic cation homeostasis	3	0.518135	0.0905622	CLN3, SLC11A1, CLN5	408	17	13588	5.87716	1	0.835749	80.445
GOTERM_BP_FAT	GO:0006885~regulation of pH	3	0.518135	0.2375	CLN3, SLC11A1, CLN5	408	31	13588	3.22296	1	0.944819	99.0547
GOTERM_BP_FAT	GO:0042592~homeostatic process	21	3.62694	0.295511	TRPM4, CLN3, LYN, NCDN, BNIP3, POT1B, FOXO3, FOXP3, APLP2, DCLRE1C, BAK1, SLC11A1, TXNDC11, ACD, HIF1A, GNAQ, INPP5K, ANKRD11, 2700094K13RIK, CLN5, NCOR2	408	584	13588	1.19757	1	0.964868	99.7575
GOTERM_BP_FAT	GO:0055067~monovalent inorganic cation homeostasis	3	0.518135	0.315738	CLN3, SLC11A1, CLN5	408	38	13588	2.62926	1	0.968618	99.853
GOTERM_BP_FAT	GO:0042391~regulation of membrane potential	5	0.863558	0.479539	TRPM4, CLN3, BAK1, GNAQ, BNIP3	408	119	13588	1.39932	1	0.989393	99.9987
GOTERM_BP_FAT	GO:0030003~cellular cation homeostasis	6	1.03627	0.480043	CLN3, BAK1, SLC11A1, HIF1A, APLP2, CLN5	408	152	13588	1.31463	1	0.989297	99.9987
GOTERM_BP_FAT	GO:0006873~cellular ion homeostasis	9	1.5544	0.524788	TRPM4, CLN3, BAK1, SLC11A1, HIF1A, GNAQ, BNIP3, APLP2, CLN5	408	261	13588	1.14841	1	0.992355	99.9997
GOTERM_BP_FAT	GO:0048878~chemical homeostasis	12	2.07254	0.533784	TRPM4, CLN3, BAK1, SLC11A1, HIF1A, INPP5K, GNAQ, BNIP3, FOXO3, NCOR2, APLP2, CLN5	408	365	13588	1.09492	1	0.992804	99.9998
GOTERM_BP_FAT	GO:0055082~cellular chemical homeostasis	9	1.5544	0.554436	TRPM4, CLN3, BAK1, SLC11A1, HIF1A, GNAQ, BNIP3, APLP2, CLN5	408	268	13588	1.11842	1	0.993875	99.9999
GOTERM_BP_FAT	GO:0030005~cellular di-, tri-valent inorganic cation homeostasis	5	0.863558	0.573168	CLN3, BAK1, SLC11A1, HIF1A, APLP2	408	134	13588	1.24268	1	0.994838	100
GOTERM_BP_FAT	GO:0019725~cellular homeostasis	11	1.89983	0.580147	TRPM4, CLN3, BAK1, SLC11A1, TXNDC11, HIF1A, GNAQ, BNIP3, 2700094K13RIK, APLP2, CLN5	408	343	13588	1.06806	1	0.995181	100
GOTERM_BP_FAT	GO:0055066~di-, tri-valent inorganic cation homeostasis	5	0.863558	0.640815	CLN3, BAK1, SLC11A1, HIF1A, APLP2	408	146	13588	1.14055	1	0.997563	100
GOTERM_BP_FAT	GO:0055080~cation homeostasis	6	1.03627	0.64941	CLN3, BAK1, SLC11A1, HIF1A, APLP2, CLN5	408	184	13588	1.086	1	0.997848	100
GOTERM_BP_FAT	GO:0050801~ion homeostasis	9	1.5544	0.654945	TRPM4, CLN3, BAK1, SLC11A1, HIF1A, GNAQ, BNIP3, APLP2, CLN5	408	293	13588	1.02299	1	0.99793	100
Annotation Cluster 85	Enrichment Score: 0.6184265161311246
Category	Term	Count	%	PValue	Genes	List Total	Pop Hits	Pop Total	Fold Enrichment	Bonferroni	Benjamini	FDR
KEGG_PATHWAY	mmu04662:B cell receptor signaling pathway	8	1.38169	0.0122921	LYN, RAC2, SOS2, MAPK3, INPP5D, NFATC2, CD72, PIK3R2	181	80	5738	3.17017	0.827316	0.161071	13.6098
KEGG_PATHWAY	mmu04910:Insulin signaling pathway	9	1.5544	0.0676087	INPP5K, HK3, SOS2, MAPK3, PRKAA1, PTPN1, INPP5D, PRKACB, PIK3R2	181	138	5738	2.0675	0.999952	0.484538	56.3085
KEGG_PATHWAY	mmu05223:Non-small cell lung cancer	5	0.863558	0.0882311	SOS2, MAPK3, FOXO3, CDK4, PIK3R2	181	54	5738	2.93534	0.999998	0.537704	66.4647
KEGG_PATHWAY	mmu04664:Fc epsilon RI signaling pathway	6	1.03627	0.114036	LYN, RAC2, SOS2, MAPK3, INPP5D, PIK3R2	181	82	5738	2.31963	1	0.595419	76.1208
KEGG_PATHWAY	mmu04660:T cell receptor signaling pathway	7	1.20898	0.165163	RASGRP1, SOS2, MAPK3, CDK4, NFATC2, TEC, PIK3R2	181	118	5738	1.88061	1	0.641328	88.1784
KEGG_PATHWAY	mmu05211:Renal cell carcinoma	5	0.863558	0.176266	HIF1A, SOS2, MAPK3, RAP1B, PIK3R2	181	70	5738	2.2644	1	0.65321	89.9099
KEGG_PATHWAY	mmu05213:Endometrial cancer	4	0.690846	0.222691	SOS2, MAPK3, FOXO3, PIK3R2	181	52	5738	2.43859	1	0.68461	94.9195
KEGG_PATHWAY	mmu04722:Neurotrophin signaling pathway	7	1.20898	0.223045	IRAK3, SOS2, MAPK3, RAP1B, FOXO3, ARHGDIB, PIK3R2	181	130	5738	1.70701	1	0.673689	94.9468
KEGG_PATHWAY	mmu05214:Glioma	4	0.690846	0.32537	SOS2, MAPK3, CDK4, PIK3R2	181	64	5738	1.98135	1	0.770256	99.0491
KEGG_PATHWAY	mmu05212:Pancreatic cancer	4	0.690846	0.394435	RAC2, MAPK3, CDK4, PIK3R2	181	72	5738	1.7612	1	0.766272	99.735
KEGG_PATHWAY	mmu04370:VEGF signaling pathway	4	0.690846	0.428355	RAC2, MAPK3, NFATC2, PIK3R2	181	76	5738	1.66851	1	0.789252	99.866
KEGG_PATHWAY	mmu05220:Chronic myeloid leukemia	4	0.690846	0.428355	SOS2, MAPK3, CDK4, PIK3R2	181	76	5738	1.66851	1	0.789252	99.866
KEGG_PATHWAY	mmu05210:Colorectal cancer	4	0.690846	0.509819	RAC2, SOS2, MAPK3, PIK3R2	181	86	5738	1.4745	1	0.825455	99.9783
KEGG_PATHWAY	mmu05221:Acute myeloid leukemia	3	0.518135	0.538514	SOS2, MAPK3, PIK3R2	181	57	5738	1.66851	1	0.834726	99.9893
KEGG_PATHWAY	mmu05218:Melanoma	3	0.518135	0.65853	MAPK3, CDK4, PIK3R2	181	71	5738	1.33951	1	0.897438	99.9997
KEGG_PATHWAY	mmu04012:ErbB signaling pathway	3	0.518135	0.763802	SOS2, MAPK3, PIK3R2	181	87	5738	1.09316	1	0.93962	100
KEGG_PATHWAY	mmu05215:Prostate cancer	3	0.518135	0.780098	SOS2, MAPK3, PIK3R2	181	90	5738	1.05672	1	0.945325	100
Annotation Cluster 86	Enrichment Score: 0.6178660268321374
Category	Term	Count	%	PValue	Genes	List Total	Pop Hits	Pop Total	Fold Enrichment	Bonferroni	Benjamini	FDR
UP_SEQ_FEATURE	repeat:HEAT 4	4	0.690846	0.121617	HEATR6, NIPBL, CLASP1, AI314180	529	37	16021	3.2741	1	0.997909	88.3536
UP_SEQ_FEATURE	repeat:HEAT 3	4	0.690846	0.152014	HEATR6, NIPBL, CLASP1, AI314180	529	41	16021	2.95468	1	0.998836	93.5052
UP_SEQ_FEATURE	repeat:HEAT 2	4	0.690846	0.209957	HEATR6, NIPBL, CLASP1, AI314180	529	48	16021	2.52379	1	0.99917	97.9914
UP_SEQ_FEATURE	repeat:HEAT 1	4	0.690846	0.209957	HEATR6, NIPBL, CLASP1, AI314180	529	48	16021	2.52379	1	0.99917	97.9914
UP_SEQ_FEATURE	repeat:HEAT 5	3	0.518135	0.259964	NIPBL, CLASP1, AI314180	529	30	16021	3.02854	1	0.999527	99.3208
INTERPRO	IPR000357:HEAT	3	0.518135	0.415988	HEATR6, CLASP1, AI314180	525	48	17763	2.11464	1	0.998854	99.9792
INTERPRO	IPR011989:Armadillo-like helical	5	0.863558	0.536787	HEATR6, FMNL3, CLASP1, IPO9, AI314180	525	130	17763	1.30132	1	0.999729	99.9995
Annotation Cluster 87	Enrichment Score: 0.6064655829149466
Category	Term	Count	%	PValue	Genes	List Total	Pop Hits	Pop Total	Fold Enrichment	Bonferroni	Benjamini	FDR
GOTERM_CC_FAT	GO:0005578~proteinaceous extracellular matrix	16	2.76339	0.03239	LGALS3, ADAMTSL5, MMP8, NTNG2, EMILIN2, MMP14, ECM1, MMP12, ANXA2, VWF, HPSE, ADAM17, COL6A1, VCAN, LOX, ADAM15	373	297	12504	1.80594	0.999989	0.451921	36.2211
GOTERM_CC_FAT	GO:0031012~extracellular matrix	16	2.76339	0.0434095	LGALS3, ADAMTSL5, MMP8, NTNG2, EMILIN2, MMP14, ECM1, MMP12, ANXA2, VWF, HPSE, ADAM17, COL6A1, VCAN, LOX, ADAM15	373	309	12504	1.73581	1	0.488064	45.4579
GOTERM_CC_FAT	GO:0044421~extracellular region part	26	4.4905	0.36536	HMGB1, MSR1, MMP8, ADAMTSL5, HPSE, COL6A1, LOXL3, LOX, LOXL2, EBI3, LGALS3, C4A, IL1RN, NTNG2, EMILIN2, MMP14, ECM1, MMP12, ANXA2, VWF, IFNAR2, PLA2G7, SERPINB2, ADAM17, VCAN, ADAM15	373	774	12504	1.12609	1	0.881419	99.7992
SP_PIR_KEYWORDS	extracellular matrix	8	1.38169	0.464377	VWF, MMP8, COL6A1, VCAN, EMILIN2, ECM1, MMP12, ANXA2	542	213	17854	1.23722	1	0.898651	99.9806
GOTERM_CC_FAT	GO:0005576~extracellular region	40	6.90846	0.965256	SCPEP1, HMGB1, GLB1L, MSR1, ADPGK, ENPP2, ADAMTSL5, MMP8, PFN1, HPSE, GLIPR1, GM885, COL6A1, LOX, LOXL3, LOXL2, SPATA6, EBI3, C4A, LGALS3, IL1RN, RAB4B, NTNG2, EMILIN2, MMP14, ECM1, MMP12, ANXA2, VWF, IFNAR2, GLA, PLA2G7, SERPINB2, ADAM17, 2610507B11RIK, VCAN, TMSB4X, PGCP, TREM2, ADAM15	373	1680	12504	0.798162	1	0.999889	100
SP_PIR_KEYWORDS	Secreted	28	4.83592	0.997649	SCPEP1, GLB1L, ENPP2, ADPGK, MMP8, HPSE, GM885, COL6A1, LOXL3, LOX, LOXL2, SPATA6, EBI3, C4A, IL1RN, RAB4B, EMILIN2, ECM1, MMP12, ANXA2, VWF, PLA2G7, SERPINB2, ADAM17, 2610507B11RIK, VCAN, PGCP, TREM2	542	1420	17854	0.64954	1	0.999998	100
Annotation Cluster 88	Enrichment Score: 0.6010410622093579
Category	Term	Count	%	PValue	Genes	List Total	Pop Hits	Pop Total	Fold Enrichment	Bonferroni	Benjamini	FDR
GOTERM_BP_FAT	GO:0009306~protein secretion	3	0.518135	0.139749	ARFGAP3, PLDN, HPS1	408	22	13588	4.54144	1	0.874345	92.4815
GOTERM_BP_FAT	GO:0032940~secretion by cell	9	1.5544	0.195356	ARFGAP3, PLDN, RAB3D, LY6E, IL1RN, HPS1, MYO1F, STXBP2, SLC17A9	408	186	13588	1.61148	1	0.928064	97.6165
GOTERM_BP_FAT	GO:0046903~secretion	9	1.5544	0.344096	ARFGAP3, PLDN, RAB3D, LY6E, IL1RN, HPS1, MYO1F, STXBP2, SLC17A9	408	221	13588	1.35627	1	0.973538	99.929
GOTERM_BP_FAT	GO:0006887~exocytosis	5	0.863558	0.419741	PLDN, RAB3D, MYO1F, STXBP2, SLC17A9	408	110	13588	1.51381	1	0.985228	99.9914
Annotation Cluster 89	Enrichment Score: 0.5980649660372478
Category	Term	Count	%	PValue	Genes	List Total	Pop Hits	Pop Total	Fold Enrichment	Bonferroni	Benjamini	FDR
GOTERM_BP_FAT	GO:0007155~cell adhesion	21	3.62694	0.244579	NRP2, ITGAL, TLN1, SIGLECE, RAB4B, NINJ1, FBLIM1, ITGB2, LY9, EMILIN2, ITGAM, VWF, CD36, ITGA6, TMEM8B, STAB1, CSF3R, COL6A1, VCAN, GPNMB, CDH11	408	561	13588	1.24667	1	0.948444	99.1948
GOTERM_BP_FAT	GO:0022610~biological adhesion	21	3.62694	0.24744	NRP2, ITGAL, TLN1, SIGLECE, RAB4B, NINJ1, FBLIM1, ITGB2, LY9, EMILIN2, ITGAM, VWF, CD36, ITGA6, TMEM8B, STAB1, CSF3R, COL6A1, VCAN, GPNMB, CDH11	408	562	13588	1.24445	1	0.948887	99.2456
SP_PIR_KEYWORDS	cell adhesion	15	2.59067	0.265409	ITGAL, SIGLECE, NINJ1, FBLIM1, ITGB2, LY9, EMILIN2, ITGAM, VWF, CD36, ITGA6, TMEM8B, COL6A1, CSF3R, CDH11	542	380	17854	1.3003	1	0.769425	98.5331
Annotation Cluster 90	Enrichment Score: 0.5911108928395655
Category	Term	Count	%	PValue	Genes	List Total	Pop Hits	Pop Total	Fold Enrichment	Bonferroni	Benjamini	FDR
INTERPRO	IPR001594:Zinc finger, DHHC-type	3	0.518135	0.178037	ZDHHC1, ZDHHC14, ZDHHC20	525	26	17763	3.90396	1	0.96982	95.4522
UP_SEQ_FEATURE	zinc finger region:DHHC-type	3	0.518135	0.186587	ZDHHC1, ZDHHC14, ZDHHC20	529	24	16021	3.78568	1	0.999015	96.743
SP_PIR_KEYWORDS	Acyltransferase	6	1.03627	0.507312	NMT2, HGSNAT, ZDHHC1, ZDHHC14, LPCAT2, ZDHHC20	542	155	17854	1.27513	1	0.91309	99.9938
Annotation Cluster 91	Enrichment Score: 0.5898705925916622
Category	Term	Count	%	PValue	Genes	List Total	Pop Hits	Pop Total	Fold Enrichment	Bonferroni	Benjamini	FDR
GOTERM_BP_FAT	GO:0042060~wound healing	8	1.38169	0.0511531	VWF, SLC11A1, PLDN, HIF1A, PROCR, HPS1, NINJ1, ELK3	408	112	13588	2.37885	1	0.748523	59.4515
GOTERM_BP_FAT	GO:0050817~coagulation	4	0.690846	0.349905	VWF, PLDN, PROCR, HPS1	408	70	13588	1.90308	1	0.974302	99.9391
GOTERM_BP_FAT	GO:0007596~blood coagulation	4	0.690846	0.349905	VWF, PLDN, PROCR, HPS1	408	70	13588	1.90308	1	0.974302	99.9391
GOTERM_BP_FAT	GO:0007599~hemostasis	4	0.690846	0.358134	VWF, PLDN, PROCR, HPS1	408	71	13588	1.87628	1	0.975438	99.9511
GOTERM_BP_FAT	GO:0050878~regulation of body fluid levels	4	0.690846	0.50099	VWF, PLDN, PROCR, HPS1	408	89	13588	1.49681	1	0.990833	99.9994
Annotation Cluster 92	Enrichment Score: 0.5885713581492336
Category	Term	Count	%	PValue	Genes	List Total	Pop Hits	Pop Total	Fold Enrichment	Bonferroni	Benjamini	FDR
GOTERM_BP_FAT	GO:0000060~protein import into nucleus, translocation	3	0.518135	0.0999353	SLC11A1, JAK2, POLA2	408	18	13588	5.55065	1	0.852278	83.6352
GOTERM_BP_FAT	GO:0006886~intracellular protein transport	12	2.07254	0.206774	SLC11A1, AP1M1, STX16, STRADA, SNX1, JAK2, IPO9, POLA2, TIMM13, CLTC, SEC23B, GGA3	408	276	13588	1.448	1	0.934292	98.1357
GOTERM_BP_FAT	GO:0017038~protein import	5	0.863558	0.230933	SLC11A1, JAK2, IPO9, POLA2, TIMM13	408	82	13588	2.03073	1	0.942228	98.9046
GOTERM_BP_FAT	GO:0006606~protein import into nucleus	4	0.690846	0.235295	SLC11A1, JAK2, IPO9, POLA2	408	56	13588	2.37885	1	0.94396	99.0066
GOTERM_BP_FAT	GO:0051170~nuclear import	4	0.690846	0.251384	SLC11A1, JAK2, IPO9, POLA2	408	58	13588	2.29682	1	0.950078	99.3108
GOTERM_BP_FAT	GO:0034504~protein localization in nucleus	4	0.690846	0.275795	SLC11A1, JAK2, IPO9, POLA2	408	61	13588	2.18386	1	0.960188	99.6102
GOTERM_BP_FAT	GO:0034613~cellular protein localization	12	2.07254	0.2843	SLC11A1, AP1M1, STX16, STRADA, SNX1, JAK2, IPO9, POLA2, TIMM13, CLTC, SEC23B, GGA3	408	299	13588	1.33661	1	0.961615	99.6818
GOTERM_BP_FAT	GO:0070727~cellular macromolecule localization	12	2.07254	0.292781	SLC11A1, AP1M1, STX16, STRADA, SNX1, JAK2, IPO9, POLA2, TIMM13, CLTC, SEC23B, GGA3	408	301	13588	1.32773	1	0.964692	99.7408
GOTERM_BP_FAT	GO:0006913~nucleocytoplasmic transport	5	0.863558	0.324325	SLC11A1, STRADA, JAK2, IPO9, POLA2	408	96	13588	1.73458	1	0.969708	99.8817
GOTERM_BP_FAT	GO:0033365~protein localization in organelle	5	0.863558	0.331147	SLC11A1, JAK2, IPO9, POLA2, TIMM13	408	97	13588	1.7167	1	0.970986	99.9006
GOTERM_BP_FAT	GO:0051169~nuclear transport	5	0.863558	0.337977	SLC11A1, STRADA, JAK2, IPO9, POLA2	408	98	13588	1.69918	1	0.972639	99.9167
GOTERM_BP_FAT	GO:0006605~protein targeting	6	1.03627	0.367875	SLC11A1, STRADA, JAK2, IPO9, POLA2, TIMM13	408	133	13588	1.50243	1	0.976619	99.9624
Annotation Cluster 93	Enrichment Score: 0.5681525661660047
Category	Term	Count	%	PValue	Genes	List Total	Pop Hits	Pop Total	Fold Enrichment	Bonferroni	Benjamini	FDR
GOTERM_BP_FAT	GO:0051272~positive regulation of cell motion	4	0.690846	0.123755	HMGB1, HIF1A, MYO1F, ADAM17	408	41	13588	3.24916	1	0.870769	89.6803
GOTERM_BP_FAT	GO:0051270~regulation of cell motion	6	1.03627	0.217496	HMGB1, NOD2, HIF1A, MYO1F, ADAM17, TMSB4X	408	107	13588	1.86751	1	0.937243	98.5246
GOTERM_BP_FAT	GO:0030334~regulation of cell migration	5	0.863558	0.297157	HMGB1, NOD2, HIF1A, MYO1F, TMSB4X	408	92	13588	1.81	1	0.965089	99.767
GOTERM_BP_FAT	GO:0030335~positive regulation of cell migration	3	0.518135	0.304614	HMGB1, HIF1A, MYO1F	408	37	13588	2.70032	1	0.967412	99.8061
GOTERM_BP_FAT	GO:0040017~positive regulation of locomotion	3	0.518135	0.381379	HMGB1, HIF1A, MYO1F	408	44	13588	2.27072	1	0.978798	99.974
GOTERM_BP_FAT	GO:0040012~regulation of locomotion	5	0.863558	0.419741	HMGB1, NOD2, HIF1A, MYO1F, TMSB4X	408	110	13588	1.51381	1	0.985228	99.9914
Annotation Cluster 94	Enrichment Score: 0.5659239111701283
Category	Term	Count	%	PValue	Genes	List Total	Pop Hits	Pop Total	Fold Enrichment	Bonferroni	Benjamini	FDR
GOTERM_BP_FAT	GO:0050777~negative regulation of immune response	4	0.690846	0.0416555	STAT6, IRAK3, INPP5D, FOXP3	408	26	13588	5.12368	1	0.740599	51.879
GOTERM_BP_FAT	GO:0002683~negative regulation of immune system process	6	1.03627	0.0774385	STAT6, IRAK3, NOD2, HMOX1, INPP5D, FOXP3	408	76	13588	2.62926	1	0.816432	74.9834
GOTERM_BP_FAT	GO:0002684~positive regulation of immune system process	11	1.89983	0.0913256	STAT6, ITGAL, IRAK3, SLC11A1, NOD2, PLDN, C4A, LYN, HPS1, INPP5D, FOXP3	408	206	13588	1.77836	1	0.835549	80.7252
GOTERM_BP_FAT	GO:0051251~positive regulation of lymphocyte activation	6	1.03627	0.15124	STAT6, ITGAL, PLDN, HPS1, INPP5D, FOXP3	408	94	13588	2.12578	1	0.88907	94.0334
GOTERM_BP_FAT	GO:0002696~positive regulation of leukocyte activation	6	1.03627	0.175651	STAT6, ITGAL, PLDN, HPS1, INPP5D, FOXP3	408	99	13588	2.01842	1	0.91441	96.3871
GOTERM_BP_FAT	GO:0050867~positive regulation of cell activation	6	1.03627	0.185812	STAT6, ITGAL, PLDN, HPS1, INPP5D, FOXP3	408	101	13588	1.97845	1	0.923233	97.0809
GOTERM_BP_FAT	GO:0002694~regulation of leukocyte activation	7	1.20898	0.314982	STAT6, ITGAL, PLDN, HMOX1, HPS1, INPP5D, FOXP3	408	154	13588	1.51381	1	0.968798	99.8502
GOTERM_BP_FAT	GO:0050865~regulation of cell activation	7	1.20898	0.325561	STAT6, ITGAL, PLDN, HMOX1, HPS1, INPP5D, FOXP3	408	156	13588	1.49441	1	0.96973	99.8854
GOTERM_BP_FAT	GO:0008285~negative regulation of cell proliferation	9	1.5544	0.357272	NUPR1, NF2, HMOX1, CAPZA2, JAK2, ESR2, INPP5D, FOXP3, MLL1	408	224	13588	1.3381	1	0.975543	99.9499
GOTERM_BP_FAT	GO:0051249~regulation of lymphocyte activation	6	1.03627	0.433323	STAT6, ITGAL, PLDN, HPS1, INPP5D, FOXP3	408	144	13588	1.38766	1	0.986411	99.9943
GOTERM_BP_FAT	GO:0050866~negative regulation of cell activation	3	0.518135	0.474281	HMOX1, INPP5D, FOXP3	408	53	13588	1.88513	1	0.98915	99.9984
GOTERM_BP_FAT	GO:0002695~negative regulation of leukocyte activation	3	0.518135	0.474281	HMOX1, INPP5D, FOXP3	408	53	13588	1.88513	1	0.98915	99.9984
GOTERM_BP_FAT	GO:0050864~regulation of B cell activation	3	0.518135	0.493773	STAT6, INPP5D, FOXP3	408	55	13588	1.81658	1	0.990211	99.9992
GOTERM_BP_FAT	GO:0050670~regulation of lymphocyte proliferation	3	0.518135	0.696253	ITGAL, INPP5D, FOXP3	408	80	13588	1.2489	1	0.998706	100
GOTERM_BP_FAT	GO:0032944~regulation of mononuclear cell proliferation	3	0.518135	0.696253	ITGAL, INPP5D, FOXP3	408	80	13588	1.2489	1	0.998706	100
GOTERM_BP_FAT	GO:0070663~regulation of leukocyte proliferation	3	0.518135	0.709157	ITGAL, INPP5D, FOXP3	408	82	13588	1.21844	1	0.998925	100
Annotation Cluster 95	Enrichment Score: 0.5604015354621301
Category	Term	Count	%	PValue	Genes	List Total	Pop Hits	Pop Total	Fold Enrichment	Bonferroni	Benjamini	FDR
GOTERM_BP_FAT	GO:0044092~negative regulation of molecular function	9	1.5544	0.0449486	CLN3, IRAK3, NOD2, GLA, NF2, HMOX1, JAK2, PKIB, FOXP3	408	132	13588	2.27072	1	0.735976	54.6439
GOTERM_BP_FAT	GO:0043086~negative regulation of catalytic activity	5	0.863558	0.358488	CLN3, IRAK3, GLA, NF2, PKIB	408	101	13588	1.64871	1	0.97517	99.9515
GOTERM_BP_FAT	GO:0033673~negative regulation of kinase activity	3	0.518135	0.454342	IRAK3, NF2, PKIB	408	51	13588	1.95905	1	0.988126	99.997
GOTERM_BP_FAT	GO:0006469~negative regulation of protein kinase activity	3	0.518135	0.454342	IRAK3, NF2, PKIB	408	51	13588	1.95905	1	0.988126	99.997
GOTERM_BP_FAT	GO:0051348~negative regulation of transferase activity	3	0.518135	0.474281	IRAK3, NF2, PKIB	408	53	13588	1.88513	1	0.98915	99.9984
Annotation Cluster 96	Enrichment Score: 0.5589175335103863
Category	Term	Count	%	PValue	Genes	List Total	Pop Hits	Pop Total	Fold Enrichment	Bonferroni	Benjamini	FDR
GOTERM_MF_FAT	GO:0030247~polysaccharide binding	7	1.20898	0.17166	HMGB1, NOD2, ENPP2, STAB1, VCAN, GPNMB, ITGAM	389	128	13288	1.86809	1	0.783436	93.7778
GOTERM_MF_FAT	GO:0001871~pattern binding	7	1.20898	0.17166	HMGB1, NOD2, ENPP2, STAB1, VCAN, GPNMB, ITGAM	389	128	13288	1.86809	1	0.783436	93.7778
GOTERM_MF_FAT	GO:0005539~glycosaminoglycan binding	6	1.03627	0.240246	HMGB1, NOD2, STAB1, VCAN, GPNMB, ITGAM	389	114	13288	1.79786	1	0.85957	98.2603
GOTERM_MF_FAT	GO:0030246~carbohydrate binding	12	2.07254	0.322856	HMGB1, SIGLECE, NOD2, LGALS3, ENPP2, STAB1, VCAN, CLEC4A3, CLEC4D, GPNMB, CD72, ITGAM	389	317	13288	1.2931	1	0.918974	99.6814
GOTERM_MF_FAT	GO:0008201~heparin binding	3	0.518135	0.702119	HMGB1, GPNMB, ITGAM	389	83	13288	1.23468	1	0.998163	100
Annotation Cluster 97	Enrichment Score: 0.5412837371288659
Category	Term	Count	%	PValue	Genes	List Total	Pop Hits	Pop Total	Fold Enrichment	Bonferroni	Benjamini	FDR
GOTERM_BP_FAT	GO:0051248~negative regulation of protein metabolic process	5	0.863558	0.205555	CLN3, BAK1, IRAK3, INPP5K, FOXP3	408	78	13588	2.13487	1	0.934158	98.0859
GOTERM_BP_FAT	GO:0031400~negative regulation of protein modification process	3	0.518135	0.315738	BAK1, INPP5K, FOXP3	408	38	13588	2.62926	1	0.968618	99.853
GOTERM_BP_FAT	GO:0032269~negative regulation of cellular protein metabolic process	4	0.690846	0.366348	CLN3, BAK1, INPP5K, FOXP3	408	72	13588	1.85022	1	0.976516	99.9608
Annotation Cluster 98	Enrichment Score: 0.5267224925111885
Category	Term	Count	%	PValue	Genes	List Total	Pop Hits	Pop Total	Fold Enrichment	Bonferroni	Benjamini	FDR
SP_PIR_KEYWORDS	myosin	4	0.690846	0.16997	MYO7A, MYO1G, MYO1F, MYL12B	542	47	17854	2.80349	1	0.677164	92.1923
SP_PIR_KEYWORDS	motor protein	7	1.20898	0.170289	MYO7A, MYO1G, MYO1F, KLC4, MYL12B, DYNLRB1, KIF3C	542	123	17854	1.87469	1	0.671671	92.2332
GOTERM_MF_FAT	GO:0003774~motor activity	7	1.20898	0.216374	MYO7A, MYO1G, MYO1F, KLC4, MYL12B, DYNLRB1, KIF3C	389	138	13288	1.73272	1	0.835909	97.2547
UP_SEQ_FEATURE	domain:Myosin head-like	3	0.518135	0.247629	MYO7A, MYO1G, MYO1F	529	29	16021	3.13298	1	0.999579	99.1066
GOTERM_CC_FAT	GO:0016459~myosin complex	4	0.690846	0.272418	MYO7A, MYO1G, MYO1F, MYL12B	373	61	12504	2.19822	1	0.81214	98.7016
INTERPRO	IPR000048:IQ calmodulin-binding region	5	0.863558	0.287832	RASGRF1, MYO7A, MYO1G, MYO1F, IQGAP1	525	92	17763	1.83882	1	0.992021	99.5255
INTERPRO	IPR001609:Myosin head, motor region	3	0.518135	0.309324	MYO7A, MYO1G, MYO1F	525	38	17763	2.67113	1	0.994016	99.7073
SMART	SM00242:MYSc	3	0.518135	0.379164	MYO7A, MYO1G, MYO1F	316	38	9131	2.28123	1	0.977929	99.7642
SP_PIR_KEYWORDS	calmodulin-binding	5	0.863558	0.380325	TRPM4, MYO7A, MYO1G, MYO1F, IQGAP1	542	103	17854	1.59908	1	0.846139	99.8571
SMART	SM00015:IQ	5	0.863558	0.392467	RASGRF1, MYO7A, MYO1G, MYO1F, IQGAP1	316	92	9131	1.57041	1	0.975568	99.8209
GOTERM_MF_FAT	GO:0005516~calmodulin binding	5	0.863558	0.427352	TRPM4, MYO7A, MYO1G, MYO1F, IQGAP1	389	114	13288	1.49822	1	0.962113	99.9731
UP_SEQ_FEATURE	domain:IQ	3	0.518135	0.525298	RASGRF1, MYO1G, MYO1F	529	53	16021	1.71427	1	0.999998	99.9996
Annotation Cluster 99	Enrichment Score: 0.5188736617486623
Category	Term	Count	%	PValue	Genes	List Total	Pop Hits	Pop Total	Fold Enrichment	Bonferroni	Benjamini	FDR
INTERPRO	IPR018359:Bromodomain, conserved site	3	0.518135	0.243277	ATAD2, BRD4, MLL1	525	32	17763	3.17196	1	0.98703	98.765
SP_PIR_KEYWORDS	bromodomain	3	0.518135	0.27551	ATAD2, BRD4, MLL1	542	34	17854	2.90656	1	0.779664	98.7864
INTERPRO	IPR001487:Bromodomain	3	0.518135	0.320258	ATAD2, BRD4, MLL1	525	39	17763	2.60264	1	0.994832	99.7724
SMART	SM00297:BROMO	3	0.518135	0.391532	ATAD2, BRD4, MLL1	316	39	9131	2.22274	1	0.978345	99.8174
Annotation Cluster 100	Enrichment Score: 0.5128862422559519
Category	Term	Count	%	PValue	Genes	List Total	Pop Hits	Pop Total	Fold Enrichment	Bonferroni	Benjamini	FDR
GOTERM_BP_FAT	GO:0015992~proton transport	4	0.690846	0.203741	SLC36A1, ATP6V0A1, ATP6V1G1, HVCN1	408	52	13588	2.56184	1	0.934505	98.0093
GOTERM_BP_FAT	GO:0006818~hydrogen transport	4	0.690846	0.211539	SLC36A1, ATP6V0A1, ATP6V1G1, HVCN1	408	53	13588	2.5135	1	0.936763	98.3191
GOTERM_MF_FAT	GO:0022890~inorganic cation transmembrane transporter activity	6	1.03627	0.313225	SLC36A1, SLC11A1, SLC22A4, COX4I1, ATP6V0A1, ATP6V1G1	389	127	13288	1.61383	1	0.913582	99.6076
GOTERM_MF_FAT	GO:0015078~hydrogen ion transmembrane transporter activity	4	0.690846	0.430634	SLC36A1, COX4I1, ATP6V0A1, ATP6V1G1	389	82	13288	1.66631	1	0.962163	99.9753
GOTERM_MF_FAT	GO:0015077~monovalent inorganic cation transmembrane transporter activity	4	0.690846	0.46896	SLC36A1, COX4I1, ATP6V0A1, ATP6V1G1	389	87	13288	1.57055	1	0.97197	99.9912
Annotation Cluster 101	Enrichment Score: 0.5071291345047988
Category	Term	Count	%	PValue	Genes	List Total	Pop Hits	Pop Total	Fold Enrichment	Bonferroni	Benjamini	FDR
GOTERM_MF_FAT	GO:0016791~phosphatase activity	13	2.24525	0.0469938	PTPN7, PFKFB3, PPM1F, EYA3, PPM1G, INPP5K, NT5M, INPP5D, PTPN1, CTDP1, DUSP7, PPP5C, NT5C	389	238	13288	1.86585	1	0.469692	50.8237
SP_PIR_KEYWORDS	protein phosphatase	8	1.38169	0.0725469	EYA3, PPM1F, PTPN7, PPM1G, PTPN1, CTDP1, DUSP7, PPP5C	542	120	17854	2.19606	1	0.493256	64.3319
GOTERM_BP_FAT	GO:0006470~protein amino acid dephosphorylation	7	1.20898	0.127357	EYA3, PPM1F, PTPN7, PPM1G, PTPN1, DUSP7, PPP5C	408	114	13588	2.04498	1	0.870815	90.3859
GOTERM_MF_FAT	GO:0004721~phosphoprotein phosphatase activity	8	1.38169	0.157045	EYA3, PPM1F, PTPN7, PPM1G, PTPN1, CTDP1, DUSP7, PPP5C	389	152	13288	1.79786	1	0.779549	91.9473
UP_SEQ_FEATURE	metal ion-binding site:Manganese 2	3	0.518135	0.186587	PPM1F, PPM1G, CNDP2	529	24	16021	3.78568	1	0.999015	96.743
UP_SEQ_FEATURE	metal ion-binding site:Manganese 1	3	0.518135	0.186587	PPM1F, PPM1G, CNDP2	529	24	16021	3.78568	1	0.999015	96.743
GOTERM_BP_FAT	GO:0016311~dephosphorylation	7	1.20898	0.248014	EYA3, PPM1F, PTPN7, PPM1G, PTPN1, DUSP7, PPP5C	408	141	13588	1.65339	1	0.9485	99.2555
GOTERM_MF_FAT	GO:0004722~protein serine/threonine phosphatase activity	3	0.518135	0.261499	PPM1F, PPM1G, PPP5C	389	34	13288	3.01406	1	0.876338	98.8551
UP_SEQ_FEATURE	domain:Tyrosine-protein phosphatase	3	0.518135	0.535394	PTPN7, PTPN1, DUSP7	529	54	16021	1.68252	1	0.999998	99.9997
GOTERM_MF_FAT	GO:0004725~protein tyrosine phosphatase activity	4	0.690846	0.569334	EYA3, PTPN7, PTPN1, DUSP7	389	101	13288	1.35285	1	0.989777	99.9996
INTERPRO	IPR000387:Protein-tyrosine phosphatase	3	0.518135	0.674504	PTPN7, PTPN1, DUSP7	525	78	17763	1.30132	1	0.999984	100
INTERPRO	IPR000387:Dual-specific/protein-tyrosine phosphatase, conserved region	3	0.518135	0.700931	PTPN7, PTPN1, DUSP7	525	82	17763	1.23784	1	0.999987	100
UP_SEQ_FEATURE	active site:Phosphocysteine intermediate	3	0.518135	0.712706	PTPN7, PTPN1, DUSP7	529	75	16021	1.21142	1	1	100
INTERPRO	IPR016130:Protein-tyrosine phosphatase, active site	3	0.518135	0.731433	PTPN7, PTPN1, DUSP7	525	87	17763	1.1667	1	0.999994	100
GOTERM_MF_FAT	GO:0030145~manganese ion binding	4	0.690846	0.81117	PPM1F, PPM1G, CNDP2, PPP5C	389	148	13288	0.923227	1	0.999608	100
SP_PIR_KEYWORDS	manganese	4	0.690846	0.81963	PPM1F, PPM1G, CNDP2, PPP5C	542	145	17854	0.908716	1	0.986099	100
Annotation Cluster 102	Enrichment Score: 0.5035608380139066
Category	Term	Count	%	PValue	Genes	List Total	Pop Hits	Pop Total	Fold Enrichment	Bonferroni	Benjamini	FDR
GOTERM_BP_FAT	GO:0051187~cofactor catabolic process	4	0.690846	0.0697862	NCF1, SDHC, HMOX1, 2610507B11RIK	408	32	13588	4.16299	1	0.799305	71.1663
GOTERM_BP_FAT	GO:0009109~coenzyme catabolic process	3	0.518135	0.215233	NCF1, SDHC, 2610507B11RIK	408	29	13588	3.44523	1	0.936164	98.4495
GOTERM_BP_FAT	GO:0051186~cofactor metabolic process	5	0.863558	0.798938	COQ2, NCF1, SDHC, HMOX1, 2610507B11RIK	408	182	13588	0.914943	1	0.999747	100
GOTERM_BP_FAT	GO:0006732~coenzyme metabolic process	4	0.690846	0.806426	COQ2, NCF1, SDHC, 2610507B11RIK	408	143	13588	0.931578	1	0.999783	100
Annotation Cluster 103	Enrichment Score: 0.5020362417553161
Category	Term	Count	%	PValue	Genes	List Total	Pop Hits	Pop Total	Fold Enrichment	Bonferroni	Benjamini	FDR
GOTERM_MF_FAT	GO:0015293~symporter activity	9	1.5544	0.0396603	SLC36A1, SLC2A9, SLC23A2, SLC22A4, SLC13A3, SLC36A4, SLC38A1, SLC15A3, BC021785	389	132	13288	2.32905	1	0.427696	44.9388
SP_PIR_KEYWORDS	Symport	8	1.38169	0.0478777	SLC36A1, SLC23A2, SLC22A4, SLC13A3, SLC36A4, SLC38A1, SLC15A3, BC021785	542	109	17854	2.41769	1	0.407453	48.9097
GOTERM_MF_FAT	GO:0031402~sodium ion binding	6	1.03627	0.18282	FXYD2, SLC23A2, SLC22A4, SLC13A3, SLC38A1, BC021785	389	103	13288	1.98987	1	0.79736	94.9058
SP_PIR_KEYWORDS	Sodium	6	1.03627	0.202614	FXYD2, SLC23A2, SLC22A4, SLC13A3, SLC38A1, BC021785	542	103	17854	1.91889	1	0.712142	95.4918
SP_PIR_KEYWORDS	Sodium transport	6	1.03627	0.246821	FXYD2, SLC23A2, SLC22A4, SLC13A3, SLC38A1, BC021785	542	111	17854	1.78059	1	0.749868	97.9349
GOTERM_BP_FAT	GO:0006814~sodium ion transport	6	1.03627	0.320275	FXYD2, SLC23A2, SLC22A4, SLC13A3, SLC38A1, BC021785	408	125	13588	1.59859	1	0.969026	99.8689
GOTERM_MF_FAT	GO:0015294~solute:cation symporter activity	4	0.690846	0.359467	SLC36A1, SLC2A9, SLC23A2, SLC13A3	389	73	13288	1.87175	1	0.936175	99.8596
GOTERM_BP_FAT	GO:0015672~monovalent inorganic cation transport	11	1.89983	0.424807	SLC36A1, FXYD2, SLC23A2, SLC22A4, KCTD18, ATP6V0A1, SLC13A3, ATP6V1G1, SLC38A1, HVCN1, BC021785	408	303	13588	1.20905	1	0.985265	99.9926
GOTERM_MF_FAT	GO:0031420~alkali metal ion binding	7	1.20898	0.560402	FXYD2, SLC23A2, PKM2, SLC22A4, SLC13A3, SLC38A1, BC021785	389	206	13288	1.16076	1	0.989032	99.9995
SP_PIR_KEYWORDS	ion transport	14	2.41796	0.843211	TRPM4, FXYD2, SLCO4A1, ATP6V1G1, HVCN1, BC021785, SLC11A1, SLC23A2, SLC22A4, ATP6V0A1, SLC13A3, SLC38A1, CLCN6, SLC4A3	542	543	17854	0.849307	1	0.989547	100
GOTERM_BP_FAT	GO:0006812~cation transport	13	2.24525	0.850819	TRPM4, FXYD2, SLC36A1, ATP6V1G1, HVCN1, BC021785, SLC11A1, SLC23A2, SLC22A4, ATP6V0A1, KCTD18, SLC13A3, SLC38A1	408	515	13588	0.840682	1	0.999914	100
GOTERM_BP_FAT	GO:0006811~ion transport	17	2.9361	0.9106	TRPM4, SLC36A1, FXYD2, SLCO4A1, CAPZA2, ATP6V1G1, HVCN1, BC021785, SLC11A1, SLC23A2, SLC22A4, KCTD18, ATP6V0A1, SLC13A3, SLC38A1, CLCN6, SLC4A3	408	712	13588	0.795178	1	0.999987	100
GOTERM_BP_FAT	GO:0030001~metal ion transport	9	1.5544	0.957171	TRPM4, FXYD2, SLC11A1, SLC23A2, SLC22A4, KCTD18, SLC13A3, SLC38A1, BC021785	408	442	13588	0.678134	1	0.999999	100
Annotation Cluster 104	Enrichment Score: 0.5018483005342781
Category	Term	Count	%	PValue	Genes	List Total	Pop Hits	Pop Total	Fold Enrichment	Bonferroni	Benjamini	FDR
SP_PIR_KEYWORDS	GTP binding	3	0.518135	0.28683	RAB3D, RAC2, GNAQ	542	35	17854	2.82351	1	0.791045	99.0217
SP_PIR_KEYWORDS	nucleotide binding	4	0.690846	0.306573	RAB3D, ARF1, RAC2, GNAQ	542	64	17854	2.05881	1	0.80837	99.3339
SP_PIR_KEYWORDS	P-loop	4	0.690846	0.314912	RAB3D, ARF1, RAC2, GNAQ	542	65	17854	2.02714	1	0.810642	99.4355
INTERPRO	IPR005225:Small GTP-binding protein	7	1.20898	0.355024	DNAJC27, RAB3D, ARF1, RAC2, RAB4B, ARL8A, RAP1B	525	164	17763	1.44415	1	0.997031	99.9005
Annotation Cluster 105	Enrichment Score: 0.49292983255285255
Category	Term	Count	%	PValue	Genes	List Total	Pop Hits	Pop Total	Fold Enrichment	Bonferroni	Benjamini	FDR
GOTERM_BP_FAT	GO:0001666~response to hypoxia	5	0.863558	0.124887	HIF1A, HMOX1, BNIP3, UBQLN1, MMP14	408	64	13588	2.60187	1	0.869272	89.9072
GOTERM_BP_FAT	GO:0070482~response to oxygen levels	5	0.863558	0.130131	HIF1A, HMOX1, BNIP3, UBQLN1, MMP14	408	65	13588	2.56184	1	0.872967	90.8979
GOTERM_BP_FAT	GO:0001525~angiogenesis	6	1.03627	0.367875	HIF1A, HMOX1, WASF2, ELK3, MMP14, ANXA2	408	133	13588	1.50243	1	0.976619	99.9624
GOTERM_BP_FAT	GO:0048514~blood vessel morphogenesis	8	1.38169	0.376237	SGPL1, BAK1, HIF1A, HMOX1, WASF2, ELK3, MMP14, ANXA2	408	198	13588	1.34561	1	0.977686	99.9701
GOTERM_BP_FAT	GO:0001568~blood vessel development	9	1.5544	0.448223	SGPL1, BAK1, HIF1A, HMOX1, WASF2, ELK3, LOX, MMP14, ANXA2	408	244	13588	1.22842	1	0.987321	99.9964
GOTERM_BP_FAT	GO:0001944~vasculature development	9	1.5544	0.475386	SGPL1, BAK1, HIF1A, HMOX1, WASF2, ELK3, LOX, MMP14, ANXA2	408	250	13588	1.19894	1	0.989137	99.9985
GOTERM_BP_FAT	GO:0006979~response to oxidative stress	3	0.518135	0.739421	HIF1A, HMOX1, MMP14	408	87	13588	1.14841	1	0.999312	100
Annotation Cluster 106	Enrichment Score: 0.4884304726258514
Category	Term	Count	%	PValue	Genes	List Total	Pop Hits	Pop Total	Fold Enrichment	Bonferroni	Benjamini	FDR
GOTERM_CC_FAT	GO:0030117~membrane coat	4	0.690846	0.248209	AP1M1, CLTC, SEC23B, GGA3	373	58	12504	2.31192	1	0.802678	97.9696
GOTERM_CC_FAT	GO:0048475~coated membrane	4	0.690846	0.248209	AP1M1, CLTC, SEC23B, GGA3	373	58	12504	2.31192	1	0.802678	97.9696
GOTERM_CC_FAT	GO:0030118~clathrin coat	3	0.518135	0.268505	AP1M1, CLTC, GGA3	373	34	12504	2.95789	1	0.811593	98.6029
GOTERM_CC_FAT	GO:0044431~Golgi apparatus part	7	1.20898	0.672497	CLN3, AP1M1, LRBA, LPCAT2, CLTC, SEC23B, GGA3	373	227	12504	1.03374	1	0.980793	100
Annotation Cluster 107	Enrichment Score: 0.4867860355578003
Category	Term	Count	%	PValue	Genes	List Total	Pop Hits	Pop Total	Fold Enrichment	Bonferroni	Benjamini	FDR
GOTERM_BP_FAT	GO:0006091~generation of precursor metabolites and energy	12	2.07254	0.161387	CYBA, NDUFA3, ADPGK, HK3, PKM2, SDHC, NDUFA7, SLC37A2, PFKP, ATP6V0A1, 2610507B11RIK, ERO1L	408	261	13588	1.53121	1	0.898073	95.1478
GOTERM_BP_FAT	GO:0022900~electron transport chain	6	1.03627	0.245079	CYBA, NDUFA3, SDHC, NDUFA7, SLC37A2, ERO1L	408	112	13588	1.78414	1	0.947996	99.2039
SP_PIR_KEYWORDS	electron transport	5	0.863558	0.359605	CYBA, NDUFA3, SDHC, NDUFA7, ERO1L	542	100	17854	1.64705	1	0.838644	99.7758
KEGG_PATHWAY	mmu05012:Parkinson's disease	4	0.690846	0.794065	NDUFA3, SDHC, NDUFA7, COX4I1	181	133	5738	0.953433	1	0.947789	100
Annotation Cluster 108	Enrichment Score: 0.48166099352898634
Category	Term	Count	%	PValue	Genes	List Total	Pop Hits	Pop Total	Fold Enrichment	Bonferroni	Benjamini	FDR
KEGG_PATHWAY	mmu04914:Progesterone-mediated oocyte maturation	6	1.03627	0.127503	MAPK3, CDC23, CDC16, PRKACB, CCNA2, PIK3R2	181	85	5738	2.23776	1	0.602397	80.078
KEGG_PATHWAY	mmu04114:Oocyte meiosis	5	0.863558	0.489694	MAPK3, CDC23, CDC16, PTTG1, PRKACB	181	115	5738	1.37833	1	0.823936	99.965
KEGG_PATHWAY	mmu04110:Cell cycle	5	0.863558	0.57487	CDC23, CDC16, PTTG1, CDK4, CCNA2	181	128	5738	1.23835	1	0.854555	99.996
Annotation Cluster 109	Enrichment Score: 0.4812025635084638
Category	Term	Count	%	PValue	Genes	List Total	Pop Hits	Pop Total	Fold Enrichment	Bonferroni	Benjamini	FDR
GOTERM_BP_FAT	GO:0022900~electron transport chain	6	1.03627	0.245079	CYBA, NDUFA3, SDHC, NDUFA7, SLC37A2, ERO1L	408	112	13588	1.78414	1	0.947996	99.2039
GOTERM_BP_FAT	GO:0045333~cellular respiration	4	0.690846	0.259488	SDHC, NDUFA7, SLC37A2, 2610507B11RIK	408	59	13588	2.25789	1	0.954678	99.4284
GOTERM_BP_FAT	GO:0015980~energy derivation by oxidation of organic compounds	4	0.690846	0.566197	SDHC, NDUFA7, SLC37A2, 2610507B11RIK	408	98	13588	1.35934	1	0.994474	99.9999
Annotation Cluster 110	Enrichment Score: 0.4720826406934761
Category	Term	Count	%	PValue	Genes	List Total	Pop Hits	Pop Total	Fold Enrichment	Bonferroni	Benjamini	FDR
GOTERM_BP_FAT	GO:0030097~hemopoiesis	12	2.07254	0.134792	DCLRE1C, SGPL1, BAK1, DOCK2, HIF1A, LYN, TIRAP, ATP6V0A1, ADAM17, JAK2, FOXP3, MLL1	408	251	13588	1.59222	1	0.875214	91.701
GOTERM_BP_FAT	GO:0048534~hemopoietic or lymphoid organ development	13	2.24525	0.138603	SGPL1, LYN, TIRAP, FOXP3, DCLRE1C, BAK1, DOCK2, HIF1A, TNFRSF11A, ADAM17, ATP6V0A1, JAK2, MLL1	408	281	13588	1.54075	1	0.873832	92.3074
GOTERM_BP_FAT	GO:0002520~immune system development	13	2.24525	0.176005	SGPL1, LYN, TIRAP, FOXP3, DCLRE1C, BAK1, DOCK2, HIF1A, TNFRSF11A, ADAM17, ATP6V0A1, JAK2, MLL1	408	295	13588	1.46763	1	0.913539	96.4137
GOTERM_BP_FAT	GO:0030183~B cell differentiation	3	0.518135	0.402688	DCLRE1C, BAK1, ADAM17	408	46	13588	2.17199	1	0.982361	99.9858
GOTERM_BP_FAT	GO:0030098~lymphocyte differentiation	5	0.863558	0.446568	DCLRE1C, BAK1, DOCK2, ADAM17, FOXP3	408	114	13588	1.4607	1	0.987449	99.9962
GOTERM_BP_FAT	GO:0002521~leukocyte differentiation	5	0.863558	0.61906	DCLRE1C, BAK1, DOCK2, ADAM17, FOXP3	408	142	13588	1.17267	1	0.996944	100
GOTERM_BP_FAT	GO:0030217~T cell differentiation	3	0.518135	0.66903	DOCK2, ADAM17, FOXP3	408	76	13588	1.31463	1	0.998218	100
GOTERM_BP_FAT	GO:0042113~B cell activation	3	0.518135	0.68288	DCLRE1C, BAK1, ADAM17	408	78	13588	1.28092	1	0.998469	100
Annotation Cluster 111	Enrichment Score: 0.45986264818745254
Category	Term	Count	%	PValue	Genes	List Total	Pop Hits	Pop Total	Fold Enrichment	Bonferroni	Benjamini	FDR
GOTERM_BP_FAT	GO:0080135~regulation of cellular response to stress	5	0.863558	0.187098	EYA3, CLN3, NOD2, TIRAP, ZEB2	408	75	13588	2.22026	1	0.923514	97.1591
GOTERM_BP_FAT	GO:0010627~regulation of protein kinase cascade	7	1.20898	0.320265	NOD2, NF2, LYN, TIRAP, JAK2, ZEB2, RICTOR	408	155	13588	1.50405	1	0.969505	99.8689
GOTERM_BP_FAT	GO:0046328~regulation of JNK cascade	3	0.518135	0.392075	NOD2, TIRAP, ZEB2	408	45	13588	2.22026	1	0.980971	99.9808
GOTERM_BP_FAT	GO:0070302~regulation of stress-activated protein kinase signaling pathway	3	0.518135	0.402688	NOD2, TIRAP, ZEB2	408	46	13588	2.17199	1	0.982361	99.9858
GOTERM_BP_FAT	GO:0043408~regulation of MAPKKK cascade	4	0.690846	0.530604	NOD2, NF2, TIRAP, ZEB2	408	93	13588	1.43243	1	0.992717	99.9998
Annotation Cluster 112	Enrichment Score: 0.4563645838494333
Category	Term	Count	%	PValue	Genes	List Total	Pop Hits	Pop Total	Fold Enrichment	Bonferroni	Benjamini	FDR
GOTERM_BP_FAT	GO:0051276~chromosome organization	18	3.10881	0.102014	SMCHD1, SYCE2, BNIP3, HMG20B, POT1B, PTTG1, 1600027N09RIK, SMC2, EYA3, DCLRE1C, SUV420H2, NIPBL, ACD, PHF21A, KDM4A, HSF4, EP400, MLL1	408	404	13588	1.48384	1	0.853323	84.2729
GOTERM_BP_FAT	GO:0016568~chromatin modification	10	1.72712	0.281672	EYA3, SUV420H2, BNIP3, PHF21A, HMG20B, KDM4A, HSF4, 1600027N09RIK, EP400, MLL1	408	236	13588	1.41118	1	0.961463	99.6611
SP_PIR_KEYWORDS	chromatin regulator	8	1.38169	0.363814	EYA3, SUV420H2, PHF21A, HMG20B, KDM4A, 1600027N09RIK, EP400, MLL1	542	192	17854	1.37254	1	0.839562	99.7952
GOTERM_BP_FAT	GO:0016570~histone modification	4	0.690846	0.523291	EYA3, SUV420H2, HSF4, EP400	408	92	13588	1.448	1	0.992442	99.9997
GOTERM_BP_FAT	GO:0016569~covalent chromatin modification	4	0.690846	0.552157	EYA3, SUV420H2, HSF4, EP400	408	96	13588	1.38766	1	0.993875	99.9999
GOTERM_BP_FAT	GO:0006325~chromatin organization	10	1.72712	0.604956	EYA3, SUV420H2, BNIP3, PHF21A, HMG20B, KDM4A, HSF4, 1600027N09RIK, EP400, MLL1	408	315	13588	1.05727	1	0.996387	100
Annotation Cluster 113	Enrichment Score: 0.44111085332408756
Category	Term	Count	%	PValue	Genes	List Total	Pop Hits	Pop Total	Fold Enrichment	Bonferroni	Benjamini	FDR
UP_SEQ_FEATURE	domain:ABC transporter 1	3	0.518135	0.235314	ABCA7, ABCC1, ABCC5	529	28	16021	3.24487	1	0.999505	98.8306
UP_SEQ_FEATURE	domain:ABC transporter 2	3	0.518135	0.235314	ABCA7, ABCC1, ABCC5	529	28	16021	3.24487	1	0.999505	98.8306
UP_SEQ_FEATURE	nucleotide phosphate-binding region:ATP 1	3	0.518135	0.272305	ABCA7, ABCC1, ABCC5	529	31	16021	2.93085	1	0.999596	99.4861
UP_SEQ_FEATURE	nucleotide phosphate-binding region:ATP 2	3	0.518135	0.272305	ABCA7, ABCC1, ABCC5	529	31	16021	2.93085	1	0.999596	99.4861
INTERPRO	IPR017871:ABC transporter, conserved site	4	0.690846	0.292485	ABCA7, ABCC1, SMC2, ABCC5	525	64	17763	2.11464	1	0.992202	99.5721
INTERPRO	IPR003593:ATPase, AAA+ type, core	6	1.03627	0.385244	ABCA7, NAV1, TOR1B, ATAD2, ABCC1, ABCC5	525	138	17763	1.47106	1	0.998139	99.9533
KEGG_PATHWAY	mmu02010:ABC transporters	3	0.518135	0.414955	ABCA7, ABCC1, ABCC5	181	45	5738	2.11344	1	0.781818	99.8237
INTERPRO	IPR003439:ABC transporter-like	3	0.518135	0.466216	ABCA7, ABCC1, ABCC5	525	53	17763	1.91515	1	0.99935	99.995
SMART	SM00382:AAA	6	1.03627	0.520046	ABCA7, NAV1, TOR1B, ATAD2, ABCC1, ABCC5	316	138	9131	1.25633	1	0.990566	99.991
GOTERM_MF_FAT	GO:0016887~ATPase activity	7	1.20898	0.833707	ABCA7, DHX38, ATAD2, ABCC1, ATP6V1G1, MDN1, ABCC5	389	281	13288	0.850945	1	0.999684	100
Annotation Cluster 114	Enrichment Score: 0.4289467165719664
Category	Term	Count	%	PValue	Genes	List Total	Pop Hits	Pop Total	Fold Enrichment	Bonferroni	Benjamini	FDR
GOTERM_BP_FAT	GO:0006690~icosanoid metabolic process	3	0.518135	0.271079	TBXAS1, NCF1, ALOX5AP	408	34	13588	2.93858	1	0.958855	99.5642
GOTERM_BP_FAT	GO:0033559~unsaturated fatty acid metabolic process	3	0.518135	0.293457	TBXAS1, NCF1, ALOX5AP	408	36	13588	2.77533	1	0.964448	99.745
GOTERM_BP_FAT	GO:0006631~fatty acid metabolic process	6	1.03627	0.64941	SLC27A1, TBXAS1, NCF1, ALOX5AP, PRKAA1, ACOX3	408	184	13588	1.086	1	0.997848	100
Annotation Cluster 115	Enrichment Score: 0.4110857017923027
Category	Term	Count	%	PValue	Genes	List Total	Pop Hits	Pop Total	Fold Enrichment	Bonferroni	Benjamini	FDR
GOTERM_BP_FAT	GO:0009057~macromolecule catabolic process	23	3.97237	0.314942	CLN3, BNIP3, UBA6, CDC23, PCNP, CDC16, PSMB9, SENP6, WSB1, SUMO3, URM1, CD36, MED8, STAMBPL1, KLHL12, ADAM17, USP37, FBXW2, DDA1, UBXN6, CTBS, FBXL3, RNF41	408	654	13588	1.17124	1	0.969276	99.85
GOTERM_BP_FAT	GO:0051603~proteolysis involved in cellular protein catabolic process	19	3.28152	0.33991	UBA6, CDC23, PCNP, CDC16, PSMB9, SENP6, SUMO3, WSB1, URM1, MED8, STAMBPL1, KLHL12, ADAM17, USP37, FBXW2, DDA1, UBXN6, FBXL3, RNF41	408	534	13588	1.18497	1	0.972478	99.9208
GOTERM_BP_FAT	GO:0044257~cellular protein catabolic process	19	3.28152	0.344378	UBA6, CDC23, PCNP, CDC16, PSMB9, SENP6, SUMO3, WSB1, URM1, MED8, STAMBPL1, KLHL12, ADAM17, USP37, FBXW2, DDA1, UBXN6, FBXL3, RNF41	408	537	13588	1.17835	1	0.973222	99.9295
GOTERM_BP_FAT	GO:0044265~cellular macromolecule catabolic process	21	3.62694	0.369502	BNIP3, UBA6, CDC23, PCNP, CDC16, PSMB9, SENP6, SUMO3, WSB1, URM1, CD36, MED8, STAMBPL1, KLHL12, ADAM17, USP37, FBXW2, DDA1, UBXN6, FBXL3, RNF41	408	609	13588	1.14841	1	0.976751	99.964
SP_PIR_KEYWORDS	ubl conjugation pathway	17	2.9361	0.391759	UBA6, CDC23, CDC16, SENP6, SUMO3, WSB1, URM1, DCAF10, MED8, STAMBPL1, KLHL12, USP37, FBXW2, DDA1, UBXN6, FBXL3, RNF41	542	484	17854	1.15702	1	0.853858	99.8892
GOTERM_BP_FAT	GO:0030163~protein catabolic process	19	3.28152	0.406056	UBA6, CDC23, PCNP, CDC16, PSMB9, SENP6, SUMO3, WSB1, URM1, MED8, STAMBPL1, KLHL12, ADAM17, USP37, FBXW2, DDA1, UBXN6, FBXL3, RNF41	408	556	13588	1.13808	1	0.982854	99.9871
GOTERM_BP_FAT	GO:0006508~proteolysis	33	5.69948	0.44462	SCPEP1, METAP1, CNDP2, AGTPBP1, MMP8, UBA6, CDC16, SENP6, SUMO3, STAMBPL1, USP37, PREPL, FBXW2, DDA1, CLEC4A3, DPEP2, C4A, CDC23, PCNP, MMP14, MMP12, PSMB9, WSB1, URM1, MED8, ADAM17, KLHL12, CTSC, PGCP, UBXN6, FBXL3, RNF41, ADAM15	408	1034	13588	1.06289	1	0.987325	99.9959
GOTERM_BP_FAT	GO:0043632~modification-dependent macromolecule catabolic process	17	2.9361	0.45519	UBA6, CDC23, PCNP, CDC16, SENP6, SUMO3, WSB1, URM1, MED8, STAMBPL1, KLHL12, USP37, FBXW2, DDA1, UBXN6, FBXL3, RNF41	408	508	13588	1.1145	1	0.987875	99.9971
GOTERM_BP_FAT	GO:0019941~modification-dependent protein catabolic process	17	2.9361	0.45519	UBA6, CDC23, PCNP, CDC16, SENP6, SUMO3, WSB1, URM1, MED8, STAMBPL1, KLHL12, USP37, FBXW2, DDA1, UBXN6, FBXL3, RNF41	408	508	13588	1.1145	1	0.987875	99.9971
Annotation Cluster 116	Enrichment Score: 0.39082174203333064
Category	Term	Count	%	PValue	Genes	List Total	Pop Hits	Pop Total	Fold Enrichment	Bonferroni	Benjamini	FDR
SP_PIR_KEYWORDS	membrane	202	34.8877	0.000863038	HGSNAT, SLC36A1, GPR126, STOML1, ANKLE2, CD48, BAK1, PLOD1, CLEC4D, PLD3, SGPL1, GPR137, PLD2, TMEFF1, OPA1, PLD4, TMEM132A, LPCAT2, PITPNM1, CD36, LILRB4, ARL8A, ARV1, CD72, TMCC1, BC021785, SLC11A1, RAC2, PROCR, STX16, LAPTM4A, EI24, SLC36A4, CLCN6, ALG11, NRP2, SLC27A1, PILRB2, MSR1, 0610007P14RIK, BSCL2, TMEM161B, BNIP3, LY9, HVCN1, FCRL5, DNAJC18, TNFRSF11A, XYLT2, SLC23A2, SLC22A4, AF251705…	542	5507	17854	1.20829	0.262081	0.0424882	1.17491
SP_PIR_KEYWORDS	glycoprotein	121	20.8981	0.129178	HGSNAT, SCPEP1, SLC36A1, GLB1L, GPR126, TLR1, TSPAN5, MMP8, TLR7, DSE, SLC7A7, CD48, PLOD1, CSF3R, CLEC4D, LOX, SLC4A3, EBI3, PLD3, GPR137, TMEFF1, C4A, SLCO4A1, TMEM132A, BSN, TMEM106C, UGT1A10, CD36, LRP10, SLC37A2, LILRB4, PGCP, SLC38A1, ABCA7, ITGAL, PLXNC1, AGFG1, ENPP2, ITGB2, CD72, ITGAM, BC021785, SLC11A1, PROCR, ERO1L, CSF1R, GUSB, IL1RN, GPR137B, EMILIN2, ECM1, EMR1, ITGA6, TMEM8B, SLC1…	542	3600	17854	1.10718	1	0.615058	84.9433
UP_SEQ_FEATURE	glycosylation site:N-linked (GlcNAc...)	117	20.2073	0.414371	SCPEP1, HGSNAT, SLC36A1, GLB1L, GPR126, TLR1, TSPAN5, MMP8, TLR7, DSE, SLC7A7, CD48, PLOD1, CSF3R, CLEC4D, LOX, SLC4A3, EBI3, PLD3, GPR137, TMEFF1, C4A, SLCO4A1, TMEM132A, TMEM106C, UGT1A10, CD36, LRP10, SLC37A2, LILRB4, PGCP, SLC38A1, ABCA7, ITGAL, PLXNC1, ENPP2, ITGB2, CD72, ITGAM, BC021785, SLC11A1, PROCR, ERO1L, CSF1R, GUSB, IL1RN, GPR137B, EMILIN2, ECM1, EMR1, ITGA6, TMEM8B, SLC13A3, SLC36A4…	529	3444	16021	1.02886	1	0.999977	99.986
UP_SEQ_FEATURE	transmembrane region	137	23.6615	0.501457	HGSNAT, SLC36A1, GPR126, RNASEK, TLR1, TSPAN5, STOML1, ANKLE2, TLR7, DSE, SLC7A7, BAK1, CSF3R, CLEC4D, F630110N24RIK, SLC4A3, PLD3, SGPL1, GPR137, TMEFF1, OPA1, SLCO4A1, MADD, PLD4, TMEM132A, LPCAT2, TMEM106C, UGT1A10, CD36, LRP10, SLC37A2, LILRB4, SLC38A1, FXYD2, ARV1, ABCA7, ITGAL, PLXNC1, LRBA, NINJ1, ITGB2, CD72, ITGAM, TMCC1, BC021785, SLC11A1, PROCR, STX16, CSF1R, LAPTM4A, GPR137B, ICMT, TX…	529	4113	16021	1.00878	1	0.999995	99.999
SP_PIR_KEYWORDS	signal	88	15.1986	0.655219	SCPEP1, NRP2, PILRB2, GLB1L, GPR126, TLR1, MMP8, LY9, DSE, FCRL5, TLR7, GLB1, CD48, TNFRSF11A, PLOD1, HPSE, ITPRIP, AOAH, CSF2RB, CSF3R, AF251705, LOX, LOXL3, LOXL2, CTBS, CSF2RA, EBI3, IFNGR1, CD200R1, DPEP2, CUTA, LAIR1, TMEFF1, C4A, RAB4B, TMEM132A, MMP14, FCRLS, MMP12, LRRC25, IFNAR1, IFNAR2, UGT1A10, LRP10, LILRB4, KTELC1, PLA2G7, SERPINB2, ERN1, ADAM17, VCAN, CTSC, PGCP, TREM2, CLN5, ADAM15…	542	2970	17854	0.976028	1	0.958268	100
UP_SEQ_FEATURE	topological domain:Extracellular	67	11.5717	0.784967	NRP2, SLC27A1, SLC36A1, PILRB2, GPR126, MSR1, TLR1, TSPAN5, LY9, HVCN1, FCRL5, TLR7, TNFRSF11A, SLC22A4, CSF2RB, CSF3R, CLEC4D, AF251705, CSF2RA, IFNGR1, CD200R1, TRPM4, LAIR1, GPR137, TMEFF1, MS4A6C, CMKLR1, MS4A6D, TMEM132A, MMP14, LRRC25, IFNAR1, IFNAR2, CD36, LRP10, LILRB4, ADAM17, SLC38A1, TREM2, ADAM15, ITGAL, ABCA7, SIGLECE, PLXNC1, NINJ1, ITGB2, CD72, APLP2, ITGAM, BC021785, SLC11A1, TNFR…	529	2174	16021	0.93336	1	1	100
UP_SEQ_FEATURE	signal peptide	88	15.1986	0.899471	SCPEP1, NRP2, PILRB2, GLB1L, GPR126, TLR1, MMP8, LY9, DSE, FCRL5, TLR7, GLB1, CD48, TNFRSF11A, PLOD1, HPSE, ITPRIP, AOAH, CSF2RB, CSF3R, AF251705, LOX, LOXL3, LOXL2, CTBS, CSF2RA, EBI3, IFNGR1, CD200R1, DPEP2, CUTA, LAIR1, TMEFF1, C4A, RAB4B, TMEM132A, MMP14, FCRLS, MMP12, LRRC25, IFNAR1, IFNAR2, UGT1A10, LRP10, LILRB4, KTELC1, PLA2G7, SERPINB2, ERN1, ADAM17, VCAN, CTSC, PGCP, TREM2, CLN5, ADAM15…	529	2963	16021	0.899466	1	1	100
SP_PIR_KEYWORDS	disulfide bond	66	11.399	0.905848	NRP2, SLC36A1, GPR126, MSR1, TLR1, MMP8, LY9, FCRL5, SLC7A7, CD48, TNFRSF11A, XYLT2, AOAH, CSF2RB, CSF3R, CLEC4D, LOXL3, AF251705, LOXL2, IFNGR1, DPEP2, CD200R1, LAIR1, TMEFF1, C4A, CMKLR1, RAB4B, MMP14, MMP12, IFNAR1, IFNAR2, CD36, LRP10, LILRB4, ERN1, ADAM17, VCAN, CTSC, TREM2, ADAM15, ITGAL, ABCA7, SIGLECE, ENPP2, ITGB2, TIMM13, CD72, ITGAM, TNFRSF1B, LY6E, PROCR, GM885, ERO1L, CSF1R, LGALS3, …	542	2469	17854	0.88056	1	0.995487	100
UP_SEQ_FEATURE	topological domain:Cytoplasmic	80	13.8169	0.939516	NRP2, HGSNAT, SLC27A1, SLC36A1, PILRB2, GPR126, MSR1, TLR1, TSPAN5, STOML1, LY9, HVCN1, FCRL5, TLR7, TNFRSF11A, XYLT2, SLC22A4, CSF2RB, CSF3R, AF251705, CLEC4D, SLC4A3, CSF2RA, IFNGR1, CD200R1, TRPM4, PLD3, SGPL1, LAIR1, GPR137, TMEFF1, MS4A6C, CMKLR1, MS4A6D, TMEM132A, LPCAT2, MMP14, LRRC25, IFNAR1, IFNAR2, CD36, LRP10, LILRB4, ERN1, ADAM17, SLC38A1, TREM2, ADAM15, ITGAL, SIGLECE, PLXNC1, NINJ1,…	529	2780	16021	0.871524	1	1	100
SP_PIR_KEYWORDS	transmembrane	142	24.525	0.960615	HGSNAT, SLC36A1, GPR126, RNASEK, TLR1, TSPAN5, STOML1, ANKLE2, TLR7, DSE, SLC7A7, BAK1, CSF3R, CLEC4D, SLC4A3, F630110N24RIK, PLD3, SGPL1, GPR137, TMEFF1, OPA1, SLCO4A1, MADD, PLD4, TMEM132A, LPCAT2, TMEM106C, UGT1A10, CD36, LRP10, SLC37A2, LILRB4, SLC38A1, FXYD2, ARV1, ABCA7, ITGAL, PLXNC1, SLC38A6, LRBA, NINJ1, ITGB2, CD72, ITGAM, TMCC1, BC021785, SLC11A1, PROCR, STX16, H2-T10, CSF1R, LAPTM4A, …	542	5237	17854	0.893186	1	0.999291	100
GOTERM_CC_FAT	GO:0031224~intrinsic to membrane	159	27.4611	0.974304	HGSNAT, SLC36A1, GPR126, RNASEK, TLR1, TSPAN5, STOML1, TIRAP, ANKLE2, TLR7, DSE, SLC7A7, CD48, BAK1, CSF3R, CLEC4D, SLC4A3, F630110N24RIK, PLD3, SGPL1, GPR137, TMEFF1, OPA1, SLCO4A1, MADD, PLD4, TMEM132A, LPCAT2, TMEM106C, UGT1A10, CD36, LRP10, SLC37A2, LILRB4, SLC38A1, FXYD2, ARV1, ABCA7, ITGAL, PLXNC1, ENPP2, SLC38A6, LRBA, NINJ1, ITGB2, CD72, ITGAM, TMCC1, BC021785, SLC11A1, PROCR, RAC2, STX16…	373	5914	12504	0.901272	1	0.999943	100
UP_SEQ_FEATURE	disulfide bond	63	10.8808	0.98447	NRP2, SLC36A1, GPR126, MSR1, TLR1, MMP8, LY9, FCRL5, CD48, TNFRSF11A, AOAH, CSF2RB, CSF3R, CLEC4D, LOXL3, AF251705, LOXL2, IFNGR1, DPEP2, CD200R1, LAIR1, TMEFF1, C4A, CMKLR1, RAB4B, MMP14, MMP12, IFNAR1, IFNAR2, CD36, LRP10, LILRB4, ADAM17, VCAN, CTSC, TREM2, ADAM15, ITGAL, ABCA7, SIGLECE, ENPP2, ITGB2, TIMM13, CD72, ITGAM, TNFRSF1B, LY6E, PROCR, GM885, ERO1L, CSF1R, LGALS3, IL1RN, NTNG2, TECPR1,…	529	2379	16021	0.802011	1	1	100
GOTERM_CC_FAT	GO:0016021~integral to membrane	150	25.9067	0.988199	HGSNAT, SLC36A1, GPR126, RNASEK, TLR1, TSPAN5, STOML1, ANKLE2, TLR7, DSE, SLC7A7, BAK1, CSF3R, CLEC4D, SLC4A3, F630110N24RIK, PLD3, SGPL1, GPR137, TMEFF1, OPA1, SLCO4A1, MADD, PLD4, TMEM132A, LPCAT2, TMEM106C, UGT1A10, CD36, LRP10, SLC37A2, LILRB4, SLC38A1, FXYD2, ARV1, ABCA7, ITGAL, PLXNC1, ENPP2, SLC38A6, LRBA, NINJ1, ITGB2, CD72, ITGAM, TMCC1, BC021785, SLC11A1, PROCR, STX16, H2-T10, ERO1L, CS…	373	5709	12504	0.880788	1	0.999991	100
Annotation Cluster 117	Enrichment Score: 0.38272418737647995
Category	Term	Count	%	PValue	Genes	List Total	Pop Hits	Pop Total	Fold Enrichment	Bonferroni	Benjamini	FDR
GOTERM_CC_FAT	GO:0044433~cytoplasmic vesicle part	6	1.03627	0.152895	CLN3, SLC11A1, CAPZA2, TMSB4X, CLTC, SEC23B	373	95	12504	2.11723	1	0.706261	89.6325
GOTERM_CC_FAT	GO:0030135~coated vesicle	5	0.863558	0.506436	VWF, CLN3, ATP6V1G1, CLTC, SEC23B	373	124	12504	1.35173	1	0.940173	99.9935
GOTERM_CC_FAT	GO:0000139~Golgi membrane	3	0.518135	0.918142	CLN3, CLTC, SEC23B	373	137	12504	0.734076	1	0.999142	100
Annotation Cluster 118	Enrichment Score: 0.37656257673689497
Category	Term	Count	%	PValue	Genes	List Total	Pop Hits	Pop Total	Fold Enrichment	Bonferroni	Benjamini	FDR
GOTERM_BP_FAT	GO:0007006~mitochondrial membrane organization	4	0.690846	0.0416555	BAK1, OPA1, BNIP3, TIMM13	408	26	13588	5.12368	1	0.740599	51.879
GOTERM_CC_FAT	GO:0031090~organelle membrane	29	5.00864	0.232461	MYO7A, CAPZA2, BSCL2, BNIP3, NLRX1, ATP6V1G1, TIMM13, CLTC, SLC11A1, BAK1, ALOX5AP, PIKFYVE, SHISA5, ERO1L, SLC25A42, CLN3, NDUFA3, OPA1, NDUFA7, COX4I1, APPL2, WAS, UGT1A10, SDHC, ERN1, VPS24, ARL8A, SEC23B, CLN5	373	809	12504	1.20168	1	0.794608	97.305
GOTERM_CC_FAT	GO:0031975~envelope	20	3.45423	0.261837	WDFY3, SLC2A9, NDUFA3, OPA1, NDUFA7, BNIP3, NLRX1, COX4I1, IPO9, TIMM13, ANKLE2, SLC11A1, UGT1A10, BAK1, RAC2, SDHC, ALOX5AP, SHISA5, ERN1, SLC25A42	373	542	12504	1.237	1	0.812159	98.4186
GOTERM_CC_FAT	GO:0031967~organelle envelope	19	3.28152	0.339943	WDFY3, SLC2A9, NDUFA3, OPA1, NDUFA7, BNIP3, NLRX1, COX4I1, IPO9, TIMM13, ANKLE2, UGT1A10, BAK1, RAC2, SDHC, ALOX5AP, SHISA5, ERN1, SLC25A42	373	540	12504	1.17951	1	0.868709	99.6567
KEGG_PATHWAY	mmu05010:Alzheimer's disease	8	1.38169	0.3463	NDUFA3, GNAQ, SDHC, NDUFA7, MAPK3, ERN1, COX4I1, ADAM17	181	182	5738	1.39348	1	0.778897	99.345
KEGG_PATHWAY	mmu05016:Huntington's disease	8	1.38169	0.350694	NDUFA3, GNAQ, IFT57, SDHC, NDUFA7, DLG4, COX4I1, CLTC	181	183	5738	1.38586	1	0.775903	99.3952
KEGG_PATHWAY	mmu00190:Oxidative phosphorylation	6	1.03627	0.38674	NDUFA3, SDHC, NDUFA7, COX4I1, ATP6V0A1, ATP6V1G1	181	130	5738	1.46315	1	0.764613	99.6923
SP_PIR_KEYWORDS	mitochondrion inner membrane	7	1.20898	0.480692	NDUFA3, OPA1, SDHC, NDUFA7, COX4I1, TIMM13, SLC25A42	542	183	17854	1.26004	1	0.904972	99.9873
SP_PIR_KEYWORDS	respiratory chain	3	0.518135	0.564474	NDUFA3, NDUFA7, COX4I1	542	62	17854	1.59392	1	0.938364	99.9989
GOTERM_CC_FAT	GO:0031966~mitochondrial membrane	11	1.89983	0.660255	BAK1, UGT1A10, NDUFA3, OPA1, SDHC, NDUFA7, COX4I1, NLRX1, BNIP3, TIMM13, SLC25A42	373	368	12504	1.00204	1	0.979802	100
GOTERM_CC_FAT	GO:0019866~organelle inner membrane	9	1.5544	0.715034	UGT1A10, NDUFA3, OPA1, SDHC, NDUFA7, ERN1, COX4I1, TIMM13, SLC25A42	373	312	12504	0.967004	1	0.985438	100
GOTERM_CC_FAT	GO:0005740~mitochondrial envelope	11	1.89983	0.731802	BAK1, UGT1A10, NDUFA3, OPA1, SDHC, NDUFA7, COX4I1, NLRX1, BNIP3, TIMM13, SLC25A42	373	391	12504	0.943096	1	0.987082	100
GOTERM_CC_FAT	GO:0005743~mitochondrial inner membrane	8	1.38169	0.782337	UGT1A10, NDUFA3, OPA1, SDHC, NDUFA7, COX4I1, TIMM13, SLC25A42	373	296	12504	0.906021	1	0.992547	100
KEGG_PATHWAY	mmu05012:Parkinson's disease	4	0.690846	0.794065	NDUFA3, SDHC, NDUFA7, COX4I1	181	133	5738	0.953433	1	0.947789	100
GOTERM_CC_FAT	GO:0044429~mitochondrial part	11	1.89983	0.953035	BAK1, UGT1A10, NDUFA3, OPA1, SDHC, NDUFA7, COX4I1, NLRX1, BNIP3, TIMM13, SLC25A42	373	524	12504	0.703723	1	0.99978	100
Annotation Cluster 119	Enrichment Score: 0.36873820046154265
Category	Term	Count	%	PValue	Genes	List Total	Pop Hits	Pop Total	Fold Enrichment	Bonferroni	Benjamini	FDR
INTERPRO	IPR015940:Ubiquitin-associated/translation elongation factor EF1B, N-terminal, eukaryote	3	0.518135	0.384733	UBAP2L, UBQLN1, SIK2	525	45	17763	2.25562	1	0.99827	99.9527
UP_SEQ_FEATURE	domain:UBA	3	0.518135	0.439424	UBAP2L, UBQLN1, SIK2	529	45	16021	2.01903	1	0.999982	99.9932
SMART	SM00165:UBA	3	0.518135	0.463172	UBAP2L, UBQLN1, SIK2	316	45	9131	1.92637	1	0.986891	99.9628
Annotation Cluster 120	Enrichment Score: 0.35777174007941354
Category	Term	Count	%	PValue	Genes	List Total	Pop Hits	Pop Total	Fold Enrichment	Bonferroni	Benjamini	FDR
GOTERM_MF_FAT	GO:0004518~nuclease activity	7	1.20898	0.294667	DCLRE1C, NOD2, RNASEK, ENPP2, G3BP1, ERN1, RAD9	389	154	13288	1.5527	1	0.902307	99.4186
GOTERM_MF_FAT	GO:0004519~endonuclease activity	5	0.863558	0.354443	DCLRE1C, NOD2, RNASEK, G3BP1, ERN1	389	103	13288	1.65822	1	0.934898	99.8425
SP_PIR_KEYWORDS	Endonuclease	3	0.518135	0.590277	DCLRE1C, RNASEK, G3BP1	542	65	17854	1.52035	1	0.94246	99.9995
SP_PIR_KEYWORDS	nuclease	4	0.690846	0.601145	DCLRE1C, RNASEK, G3BP1, RAD9	542	102	17854	1.2918	1	0.944356	99.9997
Annotation Cluster 121	Enrichment Score: 0.35725874335530444
Category	Term	Count	%	PValue	Genes	List Total	Pop Hits	Pop Total	Fold Enrichment	Bonferroni	Benjamini	FDR
UP_SEQ_FEATURE	nucleotide phosphate-binding region:GTP	12	2.07254	0.293984	DNAJC27, OPA1, NIN, RAB3D, ARF1, RAC2, GNAQ, RAB4B, ARL8A, RAP1B, 1700017B05RIK, RRAGC	529	274	16021	1.32637	1	0.999672	99.6888
GOTERM_MF_FAT	GO:0005525~GTP binding	13	2.24525	0.341246	OPA1, RAB3D, NIN, RAB4B, DOCK8, 1700017B05RIK, RRAGC, DNAJC27, GNAQ, RAC2, ARF1, RAP1B, ARL8A	389	354	13288	1.25444	1	0.928152	99.7877
SP_PIR_KEYWORDS	gtp-binding	12	2.07254	0.347589	DNAJC27, OPA1, NIN, RAB3D, ARF1, RAC2, GNAQ, RAB4B, ARL8A, RAP1B, 1700017B05RIK, RRAGC	542	313	17854	1.26291	1	0.829431	99.7109
INTERPRO	IPR005225:Small GTP-binding protein	7	1.20898	0.355024	DNAJC27, RAB3D, ARF1, RAC2, RAB4B, ARL8A, RAP1B	525	164	17763	1.44415	1	0.997031	99.9005
GOTERM_MF_FAT	GO:0032561~guanyl ribonucleotide binding	13	2.24525	0.373007	OPA1, RAB3D, NIN, RAB4B, DOCK8, 1700017B05RIK, RRAGC, DNAJC27, GNAQ, RAC2, ARF1, RAP1B, ARL8A	389	363	13288	1.22334	1	0.942378	99.8975
GOTERM_MF_FAT	GO:0019001~guanyl nucleotide binding	13	2.24525	0.373007	OPA1, RAB3D, NIN, RAB4B, DOCK8, 1700017B05RIK, RRAGC, DNAJC27, GNAQ, RAC2, ARF1, RAP1B, ARL8A	389	363	13288	1.22334	1	0.942378	99.8975
INTERPRO	IPR013753:Ras	5	0.863558	0.480494	DNAJC27, RAB3D, RAC2, RAB4B, RAP1B	525	121	17763	1.39811	1	0.999434	99.9967
SP_PIR_KEYWORDS	methylation	8	1.38169	0.502386	ACTB, RAB3D, RAC2, RAB4B, G3BP1, THRAP3, G3BP2, RAP1B	542	221	17854	1.19243	1	0.912173	99.9929
INTERPRO	IPR001806:Ras GTPase	5	0.863558	0.536787	DNAJC27, RAB3D, RAC2, RAB4B, RAP1B	525	130	17763	1.30132	1	0.999729	99.9995
UP_SEQ_FEATURE	short sequence motif:Effector region	4	0.690846	0.58843	RAB3D, RAC2, RAB4B, RAP1B	529	92	16021	1.31676	1	1	100
UP_SEQ_FEATURE	lipid moiety-binding region:S-geranylgeranyl cysteine	4	0.690846	0.610257	RAB3D, RAC2, RAB4B, RAP1B	529	95	16021	1.27518	1	1	100
SP_PIR_KEYWORDS	prenylation	5	0.863558	0.644185	RAB3D, RAC2, RAB4B, RAP1B, DNAJA2	542	145	17854	1.1359	1	0.955348	99.9999
Annotation Cluster 122	Enrichment Score: 0.3406318524691109
Category	Term	Count	%	PValue	Genes	List Total	Pop Hits	Pop Total	Fold Enrichment	Bonferroni	Benjamini	FDR
SP_PIR_KEYWORDS	sterol biosynthesis	3	0.518135	0.163727	CYB5R1, 0610007P14RIK, PRKAA1	542	24	17854	4.11762	1	0.674986	91.3489
GOTERM_BP_FAT	GO:0016126~sterol biosynthetic process	3	0.518135	0.226347	CYB5R1, 0610007P14RIK, PRKAA1	408	30	13588	3.33039	1	0.940233	98.7867
SP_PIR_KEYWORDS	Steroid biosynthesis	3	0.518135	0.342961	CYB5R1, 0610007P14RIK, PRKAA1	542	40	17854	2.47057	1	0.827964	99.6815
SP_PIR_KEYWORDS	lipid synthesis	4	0.690846	0.580835	CYB5R1, TBXAS1, 0610007P14RIK, PRKAA1	542	99	17854	1.33095	1	0.941217	99.9993
GOTERM_BP_FAT	GO:0008610~lipid biosynthetic process	9	1.5544	0.624217	CYB5R1, PGS1, COQ2, TBXAS1, 0610007P14RIK, ALOX5AP, PISD, PRKAA1, LPCAT2	408	285	13588	1.0517	1	0.997084	100
GOTERM_BP_FAT	GO:0006694~steroid biosynthetic process	3	0.518135	0.632273	CYB5R1, 0610007P14RIK, PRKAA1	408	71	13588	1.40721	1	0.99725	100
GOTERM_BP_FAT	GO:0016125~sterol metabolic process	3	0.518135	0.676015	CYB5R1, 0610007P14RIK, PRKAA1	408	77	13588	1.29756	1	0.998334	100
GOTERM_BP_FAT	GO:0008202~steroid metabolic process	3	0.518135	0.956215	CYB5R1, 0610007P14RIK, PRKAA1	408	161	13588	0.62057	1	0.999999	100
Annotation Cluster 123	Enrichment Score: 0.33881892925151996
Category	Term	Count	%	PValue	Genes	List Total	Pop Hits	Pop Total	Fold Enrichment	Bonferroni	Benjamini	FDR
GOTERM_CC_FAT	GO:0000228~nuclear chromosome	7	1.20898	0.151956	SUV420H2, SMCHD1, ACD, SYCE2, HMG20B, POT1B, POLA2	373	121	12504	1.93933	1	0.711581	89.4745
GOTERM_CC_FAT	GO:0044454~nuclear chromosome part	6	1.03627	0.192508	SUV420H2, SMCHD1, ACD, SYCE2, POT1B, POLA2	373	103	12504	1.95278	1	0.753385	94.6101
GOTERM_CC_FAT	GO:0000794~condensed nuclear chromosome	3	0.518135	0.356664	SUV420H2, SYCE2, HMG20B	373	42	12504	2.39448	1	0.877136	99.7582
GOTERM_CC_FAT	GO:0000793~condensed chromosome	4	0.690846	0.621411	SUV420H2, SYCE2, CLASP1, HMG20B	373	107	12504	1.25319	1	0.974358	99.9998
GOTERM_CC_FAT	GO:0032993~protein-DNA complex	3	0.518135	0.658321	ACD, POT1B, POLA2	373	75	12504	1.34091	1	0.980208	100
GOTERM_CC_FAT	GO:0005694~chromosome	11	1.89983	0.692633	CENPO, SUV420H2, HMGB1, SMCHD1, ACD, SYCE2, CLASP1, HMG20B, POT1B, POLA2, SMC2	373	378	12504	0.975531	1	0.983321	100
SP_PIR_KEYWORDS	chromosomal protein	4	0.690846	0.784683	CENPO, SUV420H2, HMGB1, ACD	542	136	17854	0.968852	1	0.981758	100
GOTERM_CC_FAT	GO:0044427~chromosomal part	8	1.38169	0.839477	CENPO, SUV420H2, SMCHD1, ACD, SYCE2, CLASP1, POT1B, POLA2	373	318	12504	0.843341	1	0.996882	100
Annotation Cluster 124	Enrichment Score: 0.33636701742275826
Category	Term	Count	%	PValue	Genes	List Total	Pop Hits	Pop Total	Fold Enrichment	Bonferroni	Benjamini	FDR
SP_PIR_KEYWORDS	ATP	8	1.38169	0.175022	MAST2, LYN, MAPK3, PRKACB, CDK4, FES, TEC, CSF1R	542	151	17854	1.74522	1	0.670517	92.8182
PIR_SUPERFAMILY	PIRSF000564:kinase-related transforming protein	3	0.518135	0.260885	MAPK3, PRKACB, CDK4	225	36	8136	3.01333	1	1	98.1551
INTERPRO	IPR000961:AGC-kinase, C-terminal	3	0.518135	0.466216	MAST2, PKN3, PRKACB	525	53	17763	1.91515	1	0.99935	99.995
UP_SEQ_FEATURE	domain:AGC-kinase C-terminal	3	0.518135	0.525298	MAST2, PKN3, PRKACB	529	53	16021	1.71427	1	0.999998	99.9996
SMART	SM00133:S_TK_X	3	0.518135	0.550521	MAST2, PKN3, PRKACB	316	53	9131	1.6356	1	0.99281	99.9961
INTERPRO	IPR002290:Serine/threonine protein kinase	7	1.20898	0.79764	MAST2, PKN3, MAPK3, PRKAA1, PRKACB, CDK4, SIK2	525	265	17763	0.893736	1	0.999999	100
SMART	SM00220:S_TKc	7	1.20898	0.900153	MAST2, PKN3, MAPK3, PRKAA1, PRKACB, CDK4, SIK2	316	265	9131	0.763279	1	0.99998	100
Annotation Cluster 125	Enrichment Score: 0.3318262806497165
Category	Term	Count	%	PValue	Genes	List Total	Pop Hits	Pop Total	Fold Enrichment	Bonferroni	Benjamini	FDR
KEGG_PATHWAY	mmu04912:GnRH signaling pathway	6	1.03627	0.187903	PLD2, GNAQ, SOS2, MAPK3, PRKACB, MMP14	181	97	5738	1.96093	1	0.651997	91.4727
KEGG_PATHWAY	mmu04720:Long-term potentiation	4	0.690846	0.37728	GNAQ, MAPK3, RAP1B, PRKACB	181	70	5738	1.81152	1	0.760942	99.6312
KEGG_PATHWAY	mmu04540:Gap junction	4	0.690846	0.509819	GNAQ, SOS2, MAPK3, PRKACB	181	86	5738	1.4745	1	0.825455	99.9783
KEGG_PATHWAY	mmu04270:Vascular smooth muscle contraction	4	0.690846	0.732948	ARHGEF1, GNAQ, MAPK3, PRKACB	181	120	5738	1.05672	1	0.931324	100
KEGG_PATHWAY	mmu04916:Melanogenesis	3	0.518135	0.827528	GNAQ, MAPK3, PRKACB	181	100	5738	0.95105	1	0.960881	100
Annotation Cluster 126	Enrichment Score: 0.33054535847748956
Category	Term	Count	%	PValue	Genes	List Total	Pop Hits	Pop Total	Fold Enrichment	Bonferroni	Benjamini	FDR
GOTERM_BP_FAT	GO:0048545~response to steroid hormone stimulus	5	0.863558	0.104857	UGT1A10, HMGB1, HMOX1, CAPZA2, MMP14	408	60	13588	2.77533	1	0.854058	85.1074
GOTERM_BP_FAT	GO:0030324~lung development	4	0.690846	0.650601	HMGB1, CAPZA2, LOX, MMP14	408	111	13588	1.20014	1	0.997852	100
GOTERM_BP_FAT	GO:0030323~respiratory tube development	4	0.690846	0.662495	HMGB1, CAPZA2, LOX, MMP14	408	113	13588	1.1789	1	0.998077	100
GOTERM_BP_FAT	GO:0035295~tube development	8	1.38169	0.681166	PFN1, HMGB1, HIF1A, CAPZA2, ZEB2, LOX, MMP14, VASP	408	264	13588	1.00921	1	0.998451	100
GOTERM_BP_FAT	GO:0060541~respiratory system development	4	0.690846	0.722643	HMGB1, CAPZA2, LOX, MMP14	408	124	13588	1.07432	1	0.999071	100
Annotation Cluster 127	Enrichment Score: 0.3294692788436626
Category	Term	Count	%	PValue	Genes	List Total	Pop Hits	Pop Total	Fold Enrichment	Bonferroni	Benjamini	FDR
GOTERM_BP_FAT	GO:0001501~skeletal system development	11	1.89983	0.350454	SGPL1, TNFRSF11A, HIF1A, ACD, GLA, LGALS3, GNAQ, MAPK3, ANKRD11, GPNMB, MMP14	408	285	13588	1.28541	1	0.973683	99.9399
GOTERM_BP_FAT	GO:0060348~bone development	5	0.863558	0.473003	TNFRSF11A, GLA, ANKRD11, GPNMB, MMP14	408	118	13588	1.41118	1	0.989137	99.9983
GOTERM_BP_FAT	GO:0001503~ossification	4	0.690846	0.61958	TNFRSF11A, GLA, GPNMB, MMP14	408	106	13588	1.25675	1	0.996916	100
Annotation Cluster 128	Enrichment Score: 0.32490615673388784
Category	Term	Count	%	PValue	Genes	List Total	Pop Hits	Pop Total	Fold Enrichment	Bonferroni	Benjamini	FDR
UP_SEQ_FEATURE	domain:RRM 3	4	0.690846	0.176214	HNRNPM, RAVER2, CPNE1, RBM39	529	44	16021	2.75322	1	0.999064	95.9814
UP_SEQ_FEATURE	domain:RRM 2	5	0.863558	0.329937	HNRNPM, TRNAU1AP, RAVER2, CPNE1, RBM39	529	88	16021	1.72076	1	0.999851	99.8692
UP_SEQ_FEATURE	domain:RRM 1	5	0.863558	0.329937	HNRNPM, TRNAU1AP, RAVER2, CPNE1, RBM39	529	88	16021	1.72076	1	0.999851	99.8692
INTERPRO	IPR012677:Nucleotide-binding, alpha-beta plait	8	1.38169	0.440006	HNRNPM, TRNAU1AP, RAVER2, G3BP1, CPNE1, G3BP2, RBM39, RPS24	525	213	17763	1.27077	1	0.999115	99.9893
INTERPRO	IPR000504:RNA recognition motif, RNP-1	7	1.20898	0.598221	HNRNPM, TRNAU1AP, RAVER2, G3BP1, CPNE1, G3BP2, RBM39	525	212	17763	1.11717	1	0.999919	99.9999
SMART	SM00360:RRM	7	1.20898	0.745394	HNRNPM, TRNAU1AP, RAVER2, G3BP1, CPNE1, G3BP2, RBM39	316	212	9131	0.954099	1	0.999381	100
SP_PIR_KEYWORDS	rna-binding	13	2.24525	0.801991	SCAF1, MRPS17, GTF3A, G3BP1, G3BP2, TRNT1, HNRNPM, TRNAU1AP, RAVER2, OASL2, CPNE1, RBM39, OAS1A	542	485	17854	0.882954	1	0.983929	100
GOTERM_MF_FAT	GO:0003723~RNA binding	17	2.9361	0.833628	SCAF1, MRPS17, GTF3A, G3BP1, G3BP2, EIF2A, TLR7, SF3A1, TRNT1, HNRNPM, TRNAU1AP, RAVER2, OASL2, CPNE1, RBM39, OAS1A, OAS1G	389	672	13288	0.864151	1	0.999702	100
Annotation Cluster 129	Enrichment Score: 0.32353633489458394
Category	Term	Count	%	PValue	Genes	List Total	Pop Hits	Pop Total	Fold Enrichment	Bonferroni	Benjamini	FDR
GOTERM_BP_FAT	GO:0043414~biopolymer methylation	4	0.690846	0.358134	SUV420H2, RAB3D, ICMT, MLL1	408	71	13588	1.87628	1	0.975438	99.9511
GOTERM_BP_FAT	GO:0006479~protein amino acid methylation	3	0.518135	0.370603	SUV420H2, RAB3D, ICMT	408	43	13588	2.32353	1	0.976726	99.9651
GOTERM_BP_FAT	GO:0008213~protein amino acid alkylation	3	0.518135	0.370603	SUV420H2, RAB3D, ICMT	408	43	13588	2.32353	1	0.976726	99.9651
GOTERM_MF_FAT	GO:0008276~protein methyltransferase activity	3	0.518135	0.379924	SUV420H2, ICMT, MLL1	389	45	13288	2.27729	1	0.944527	99.913
GOTERM_BP_FAT	GO:0032259~methylation	4	0.690846	0.423174	SUV420H2, RAB3D, ICMT, MLL1	408	79	13588	1.68627	1	0.985421	99.9922
GOTERM_BP_FAT	GO:0006730~one-carbon metabolic process	5	0.863558	0.466436	SUV420H2, RAB3D, ICMT, HSF4, MLL1	408	117	13588	1.42324	1	0.98833	99.998
SP_PIR_KEYWORDS	s-adenosyl-l-methionine	3	0.518135	0.750691	SUV420H2, ICMT, MLL1	542	88	17854	1.12299	1	0.976743	100
SP_PIR_KEYWORDS	methyltransferase	3	0.518135	0.931915	SUV420H2, ICMT, MLL1	542	142	17854	0.695936	1	0.997672	100
Annotation Cluster 130	Enrichment Score: 0.30873905570157884
Category	Term	Count	%	PValue	Genes	List Total	Pop Hits	Pop Total	Fold Enrichment	Bonferroni	Benjamini	FDR
GOTERM_CC_FAT	GO:0030176~integral to endoplasmic reticulum membrane	3	0.518135	0.257379	CLN3, BSCL2, ERO1L	373	33	12504	3.04753	1	0.810891	98.283
GOTERM_CC_FAT	GO:0044432~endoplasmic reticulum part	9	1.5544	0.381885	CLN3, PACS2, KTELC1, BSCL2, TOR1B, ERN1, ERO1L, SEC23B, PSMB9	373	231	12504	1.30608	1	0.882368	99.86
GOTERM_CC_FAT	GO:0031227~intrinsic to endoplasmic reticulum membrane	3	0.518135	0.460868	CLN3, BSCL2, ERO1L	373	52	12504	1.93401	1	0.92444	99.9784
GOTERM_CC_FAT	GO:0031301~integral to organelle membrane	4	0.690846	0.496486	CLN3, BSCL2, BNIP3, ERO1L	373	89	12504	1.50664	1	0.939256	99.9915
GOTERM_CC_FAT	GO:0031300~intrinsic to organelle membrane	4	0.690846	0.652137	CLN3, BSCL2, BNIP3, ERO1L	373	112	12504	1.19724	1	0.979718	99.9999
GOTERM_CC_FAT	GO:0005789~endoplasmic reticulum membrane	5	0.863558	0.666814	CLN3, BSCL2, ERN1, ERO1L, SEC23B	373	152	12504	1.10272	1	0.980389	100
GOTERM_CC_FAT	GO:0042175~nuclear envelope-endoplasmic reticulum network	5	0.863558	0.705494	CLN3, BSCL2, ERN1, ERO1L, SEC23B	373	160	12504	1.04759	1	0.984373	100
Annotation Cluster 131	Enrichment Score: 0.2920381703349527
Category	Term	Count	%	PValue	Genes	List Total	Pop Hits	Pop Total	Fold Enrichment	Bonferroni	Benjamini	FDR
GOTERM_MF_FAT	GO:0003712~transcription cofactor activity	11	1.89983	0.0385771	CUTA, THRAP3, GM608, ATP6V0A1, TLE4, ICMT, TLE1, RBM39, FOXP3, NCOR2, RGL2	389	180	13288	2.08752	1	0.42619	44.0159
GOTERM_MF_FAT	GO:0008134~transcription factor binding	13	2.24525	0.137884	CUTA, TLE4, TLE1, ICMT, FOXP3, RGL2, NR1H2, THRAP3, ATP6V0A1, GM608, RBM39, DDAH2, NCOR2	389	288	13288	1.54192	1	0.747084	88.7828
GOTERM_MF_FAT	GO:0003714~transcription corepressor activity	5	0.863558	0.158772	GM608, TLE4, TLE1, FOXP3, NCOR2	389	72	13288	2.37218	1	0.778587	92.1871
GOTERM_MF_FAT	GO:0003682~chromatin binding	6	1.03627	0.474835	PHF21A, ATP6V0A1, TLE4, TLE1, NCOR2, MLL1	389	155	13288	1.3223	1	0.972758	99.9925
GOTERM_BP_FAT	GO:0000122~negative regulation of transcription from RNA polymerase II promoter	8	1.38169	0.537648	GM608, PHF21A, TLE4, TLE1, HSF4, NFIC, FOXP3, NCOR2	408	231	13588	1.15338	1	0.993071	99.9998
GOTERM_BP_FAT	GO:0010605~negative regulation of macromolecule metabolic process	16	2.76339	0.554247	CLN3, BNIP3, TLE4, TLE1, ZEB2, POT1B, FOXP3, IRAK3, BAK1, INPP5K, GM608, PHF21A, INPP5D, HSF4, NFIC, NCOR2	408	506	13588	1.05309	1	0.993956	99.9999
GOTERM_MF_FAT	GO:0016564~transcription repressor activity	7	1.20898	0.583956	ZFP263, GM608, TLE4, ZEB2, TLE1, FOXP3, NCOR2	389	211	13288	1.13325	1	0.991153	99.9998
SP_PIR_KEYWORDS	repressor	11	1.89983	0.750889	SUV420H2, NCOA5, PHF21A, TLE4, HBP1, ZEB2, TLE1, ELK3, HSF4, ETV6, NCOR2	542	391	17854	0.926728	1	0.976117	100
GOTERM_BP_FAT	GO:0051172~negative regulation of nitrogen compound metabolic process	11	1.89983	0.766485	GLA, GM608, PHF21A, TLE4, ZEB2, TLE1, POT1B, HSF4, NFIC, FOXP3, NCOR2	408	401	13588	0.913574	1	0.999523	100
GOTERM_BP_FAT	GO:0045892~negative regulation of transcription, DNA-dependent	8	1.38169	0.820211	GM608, PHF21A, TLE4, TLE1, HSF4, NFIC, FOXP3, NCOR2	408	308	13588	0.865037	1	0.999834	100
GOTERM_BP_FAT	GO:0051253~negative regulation of RNA metabolic process	8	1.38169	0.825209	GM608, PHF21A, TLE4, TLE1, HSF4, NFIC, FOXP3, NCOR2	408	310	13588	0.859456	1	0.999846	100
GOTERM_BP_FAT	GO:0031327~negative regulation of cellular biosynthetic process	11	1.89983	0.834362	GLA, GM608, PHF21A, TLE4, ZEB2, TLE1, HSF4, INPP5D, NFIC, FOXP3, NCOR2	408	430	13588	0.851961	1	0.999877	100
GOTERM_BP_FAT	GO:0009890~negative regulation of biosynthetic process	11	1.89983	0.842407	GLA, GM608, PHF21A, TLE4, ZEB2, TLE1, HSF4, INPP5D, NFIC, FOXP3, NCOR2	408	434	13588	0.844109	1	0.9999	100
GOTERM_BP_FAT	GO:0045934~negative regulation of nucleobase, nucleoside, nucleotide and nucleic acid metabolic process	10	1.72712	0.845599	GM608, PHF21A, TLE4, ZEB2, TLE1, POT1B, HSF4, NFIC, FOXP3, NCOR2	408	397	13588	0.83889	1	0.999905	100
GOTERM_BP_FAT	GO:0010629~negative regulation of gene expression	10	1.72712	0.870218	BNIP3, GM608, PHF21A, TLE4, ZEB2, TLE1, HSF4, NFIC, FOXP3, NCOR2	408	410	13588	0.812291	1	0.999952	100
GOTERM_BP_FAT	GO:0016481~negative regulation of transcription	9	1.5544	0.87308	GM608, PHF21A, TLE4, ZEB2, TLE1, HSF4, NFIC, FOXP3, NCOR2	408	372	13588	0.80574	1	0.999954	100
GOTERM_BP_FAT	GO:0010558~negative regulation of macromolecule biosynthetic process	10	1.72712	0.883727	GM608, PHF21A, TLE4, ZEB2, TLE1, HSF4, INPP5D, NFIC, FOXP3, NCOR2	408	418	13588	0.796745	1	0.999966	100
Annotation Cluster 132	Enrichment Score: 0.2770886104108093
Category	Term	Count	%	PValue	Genes	List Total	Pop Hits	Pop Total	Fold Enrichment	Bonferroni	Benjamini	FDR
GOTERM_BP_FAT	GO:0019637~organophosphate metabolic process	8	1.38169	0.276037	CLN3, PGS1, NCF1, SLC37A2, PIKFYVE, PIP5K1C, PISD, LPCAT2	408	176	13588	1.51381	1	0.959678	99.6124
SP_PIR_KEYWORDS	phospholipid biosynthesis	3	0.518135	0.365046	PGS1, PISD, LPCAT2	542	42	17854	2.35293	1	0.837457	99.8005
GOTERM_BP_FAT	GO:0006644~phospholipid metabolic process	6	1.03627	0.541969	CLN3, PGS1, PIKFYVE, PIP5K1C, PISD, LPCAT2	408	163	13588	1.22591	1	0.993155	99.9999
GOTERM_BP_FAT	GO:0008654~phospholipid biosynthetic process	3	0.518135	0.715435	PGS1, PISD, LPCAT2	408	83	13588	1.20376	1	0.998972	100
GOTERM_BP_FAT	GO:0006650~glycerophospholipid metabolic process	3	0.518135	0.745141	PIKFYVE, PIP5K1C, LPCAT2	408	88	13588	1.13536	1	0.999365	100
GOTERM_BP_FAT	GO:0046486~glycerolipid metabolic process	4	0.690846	0.747085	PIKFYVE, SLC22A4, PIP5K1C, LPCAT2	408	129	13588	1.03268	1	0.999379	100
Annotation Cluster 133	Enrichment Score: 0.2642360943865126
Category	Term	Count	%	PValue	Genes	List Total	Pop Hits	Pop Total	Fold Enrichment	Bonferroni	Benjamini	FDR
GOTERM_BP_FAT	GO:0051258~protein polymerization	3	0.518135	0.337856	CAPZA2, WAS, DIAP1	408	40	13588	2.49779	1	0.973024	99.9164
GOTERM_BP_FAT	GO:0051259~protein oligomerization	4	0.690846	0.366348	CUTA, VWF, NOD2, HSF4	408	72	13588	1.85022	1	0.976516	99.9608
GOTERM_BP_FAT	GO:0006461~protein complex assembly	9	1.5544	0.370615	CUTA, VWF, NOD2, CAPZA2, ATP6V0A1, IPO9, HSF4, WAS, DIAP1	408	227	13588	1.32042	1	0.976372	99.9651
GOTERM_BP_FAT	GO:0070271~protein complex biogenesis	9	1.5544	0.370615	CUTA, VWF, NOD2, CAPZA2, ATP6V0A1, IPO9, HSF4, WAS, DIAP1	408	227	13588	1.32042	1	0.976372	99.9651
GOTERM_BP_FAT	GO:0051260~protein homooligomerization	3	0.518135	0.474281	CUTA, VWF, HSF4	408	53	13588	1.88513	1	0.98915	99.9984
GOTERM_BP_FAT	GO:0043623~cellular protein complex assembly	4	0.690846	0.632208	CAPZA2, IPO9, WAS, DIAP1	408	108	13588	1.23348	1	0.997295	100
GOTERM_BP_FAT	GO:0065003~macromolecular complex assembly	10	1.72712	0.687462	CUTA, VWF, NOD2, CAPZA2, ATP6V0A1, EIF2A, IPO9, HSF4, WAS, DIAP1	408	338	13588	0.985323	1	0.998564	100
GOTERM_BP_FAT	GO:0043933~macromolecular complex subunit organization	10	1.72712	0.775045	CUTA, VWF, NOD2, CAPZA2, ATP6V0A1, EIF2A, IPO9, HSF4, WAS, DIAP1	408	367	13588	0.907464	1	0.999591	100
GOTERM_BP_FAT	GO:0034622~cellular macromolecular complex assembly	5	0.863558	0.893668	CAPZA2, EIF2A, IPO9, WAS, DIAP1	408	217	13588	0.767371	1	0.999977	100
GOTERM_BP_FAT	GO:0034621~cellular macromolecular complex subunit organization	5	0.863558	0.938684	CAPZA2, EIF2A, IPO9, WAS, DIAP1	408	245	13588	0.679672	1	0.999997	100
Annotation Cluster 134	Enrichment Score: 0.2600448500337266
Category	Term	Count	%	PValue	Genes	List Total	Pop Hits	Pop Total	Fold Enrichment	Bonferroni	Benjamini	FDR
GOTERM_BP_FAT	GO:0009991~response to extracellular stimulus	6	1.03627	0.367875	CLN3, UGT1A10, ITGA6, RASGRP4, HMOX1, DDAH2	408	133	13588	1.50243	1	0.976619	99.9624
GOTERM_BP_FAT	GO:0007584~response to nutrient	3	0.518135	0.66903	UGT1A10, HMOX1, DDAH2	408	76	13588	1.31463	1	0.998218	100
GOTERM_BP_FAT	GO:0031667~response to nutrient levels	4	0.690846	0.674092	CLN3, UGT1A10, HMOX1, DDAH2	408	115	13588	1.1584	1	0.998308	100
Annotation Cluster 135	Enrichment Score: 0.2554284457076107
Category	Term	Count	%	PValue	Genes	List Total	Pop Hits	Pop Total	Fold Enrichment	Bonferroni	Benjamini	FDR
GOTERM_BP_FAT	GO:0006351~transcription, DNA-dependent	5	0.863558	0.498954	SCAF1, RNASEK, THRAP3, ATP6V0A1, POLR1B	408	122	13588	1.36491	1	0.990725	99.9993
GOTERM_BP_FAT	GO:0032774~RNA biosynthetic process	5	0.863558	0.524342	SCAF1, RNASEK, THRAP3, ATP6V0A1, POLR1B	408	126	13588	1.32158	1	0.992431	99.9997
GOTERM_BP_FAT	GO:0006366~transcription from RNA polymerase II promoter	3	0.518135	0.654696	SCAF1, THRAP3, ATP6V0A1	408	74	13588	1.35016	1	0.997958	100
Annotation Cluster 136	Enrichment Score: 0.2486213795270956
Category	Term	Count	%	PValue	Genes	List Total	Pop Hits	Pop Total	Fold Enrichment	Bonferroni	Benjamini	FDR
INTERPRO	IPR003599:Immunoglobulin subtype	13	2.24525	0.215907	PILRB2, SIGLECE, FCGR4, LY9, FCRLS, FCRL5, CD48, GM885, VCAN, AF251705, TREM2, CD200R1, CSF1R	525	313	17763	1.40526	1	0.98133	97.8378
SMART	SM00409:IG	13	2.24525	0.394732	PILRB2, SIGLECE, FCGR4, LY9, FCRLS, FCRL5, CD48, GM885, VCAN, AF251705, TREM2, CD200R1, CSF1R	316	313	9131	1.20014	1	0.973083	99.8292
UP_SEQ_FEATURE	domain:Ig-like C2-type 1	6	1.03627	0.427654	CD48, SIGLECE, LILRB4, LY9, FCRL5, CSF1R	529	130	16021	1.39779	1	0.999983	99.9904
INTERPRO	IPR013151:Immunoglobulin	7	1.20898	0.428821	CD48, SIGLECE, LILRB4, FCGR4, FCRL5, FCRLS, CSF1R	525	178	17763	1.33056	1	0.998966	99.9853
UP_SEQ_FEATURE	domain:Ig-like C2-type 2	6	1.03627	0.434157	CD48, SIGLECE, LILRB4, LY9, FCRL5, CSF1R	529	131	16021	1.38712	1	0.999982	99.9921
UP_SEQ_FEATURE	domain:Ig-like V-type	5	0.863558	0.449485	SIGLECE, VCAN, AF251705, TREM2, CD200R1	529	104	16021	1.45603	1	0.999983	99.995
SP_PIR_KEYWORDS	Immunoglobulin domain	14	2.41796	0.586815	LAIR1, SIGLECE, LY9, FCRLS, FCRL5, CD48, GM885, LILRB4, CSF3R, VCAN, AF251705, TREM2, IFNGR1, CSF1R	542	443	17854	1.04102	1	0.942404	99.9994
INTERPRO	IPR013106:Immunoglobulin V-set	9	1.5544	0.845723	CD48, SIGLECE, VCAN, LY9, AF251705, TREM2, FCRL5, CSF1R, CD200R1	525	364	17763	0.836562	1	1	100
INTERPRO	IPR013783:Immunoglobulin-like fold	16	2.76339	0.858648	LAIR1, PILRB2, SIGLECE, FCGR4, FCRL5, FCRLS, CD48, GM885, LILRB4, VCAN, H2-T10, AF251705, TREM2, NFATC2, CSF1R, CD200R1	525	644	17763	0.840603	1	1	100
INTERPRO	IPR007110:Immunoglobulin-like	14	2.41796	0.908632	LAIR1, SIGLECE, FCGR4, LY9, FCRL5, FCRLS, CD48, GM885, LILRB4, VCAN, H2-T10, AF251705, CD200R1, CSF1R	525	604	17763	0.784238	1	1	100
INTERPRO	IPR003598:Immunoglobulin subtype 2	4	0.690846	0.91693	SIGLECE, FCRL5, FCRLS, CSF1R	525	187	17763	0.723728	1	1	100
SMART	SM00408:IGc2	4	0.690846	0.959345	SIGLECE, FCRL5, FCRLS, CSF1R	316	187	9131	0.618087	1	0.999999	100
Annotation Cluster 137	Enrichment Score: 0.2484529611639092
Category	Term	Count	%	PValue	Genes	List Total	Pop Hits	Pop Total	Fold Enrichment	Bonferroni	Benjamini	FDR
SP_PIR_KEYWORDS	chromatin regulator	8	1.38169	0.363814	EYA3, SUV420H2, PHF21A, HMG20B, KDM4A, 1600027N09RIK, EP400, MLL1	542	192	17854	1.37254	1	0.839562	99.7952
INTERPRO	IPR001965:Zinc finger, PHD-type	4	0.690846	0.505501	GM4902, PHF21A, PHF11, KDM4A, MLL1	525	91	17763	1.48722	1	0.999647	99.9985
SMART	SM00249:PHD	4	0.690846	0.612758	GM4902, PHF21A, PHF11, KDM4A, MLL1	316	91	9131	1.27013	1	0.996067	99.9994
INTERPRO	IPR019787:Zinc finger, PHD-finger	3	0.518135	0.694496	PHF21A, KDM4A, MLL1	525	81	17763	1.25312	1	0.999988	100
INTERPRO	IPR019786:Zinc finger, PHD-type, conserved site	3	0.518135	0.731433	PHF21A, KDM4A, MLL1	525	87	17763	1.1667	1	0.999994	100
Annotation Cluster 138	Enrichment Score: 0.23420701243571027
Category	Term	Count	%	PValue	Genes	List Total	Pop Hits	Pop Total	Fold Enrichment	Bonferroni	Benjamini	FDR
KEGG_PATHWAY	mmu00860:Porphyrin and chlorophyll metabolism	3	0.518135	0.242114	UGT1A10, HMOX1, GUSB	181	30	5738	3.17017	1	0.696659	96.2337
GOTERM_CC_FAT	GO:0005792~microsome	4	0.690846	0.899045	UGT1A10, TBXAS1, HMOX1, GUSB	373	176	12504	0.761882	1	0.998821	100
GOTERM_CC_FAT	GO:0042598~vesicular fraction	4	0.690846	0.911124	UGT1A10, TBXAS1, HMOX1, GUSB	373	182	12504	0.736765	1	0.999087	100
Annotation Cluster 139	Enrichment Score: 0.23346158500913988
Category	Term	Count	%	PValue	Genes	List Total	Pop Hits	Pop Total	Fold Enrichment	Bonferroni	Benjamini	FDR
UP_SEQ_FEATURE	repeat:1	7	1.20898	0.362064	HNRNPM, LGALS3, BSN, NDRG1, NFATC2, ECM1, VASP	529	148	16021	1.43242	1	0.999933	99.9421
UP_SEQ_FEATURE	repeat:2	7	1.20898	0.379775	HNRNPM, LGALS3, BSN, NDRG1, NFATC2, ECM1, VASP	529	151	16021	1.40396	1	0.999951	99.9637
UP_SEQ_FEATURE	repeat:3	4	0.690846	0.756195	HNRNPM, LGALS3, BSN, NDRG1	529	119	16021	1.018	1	1	100
UP_SEQ_FEATURE	repeat:5	3	0.518135	0.769407	HNRNPM, LGALS3, BSN	529	84	16021	1.08162	1	1	100
UP_SEQ_FEATURE	repeat:4	3	0.518135	0.850336	HNRNPM, LGALS3, BSN	529	101	16021	0.899568	1	1	100
Annotation Cluster 140	Enrichment Score: 0.22828597288870167
Category	Term	Count	%	PValue	Genes	List Total	Pop Hits	Pop Total	Fold Enrichment	Bonferroni	Benjamini	FDR
SP_PIR_KEYWORDS	activator	19	3.28152	0.215441	AKNA, NFKBIZ, CRTC2, ATAD2, PHF11, ELK3, 1600027N09RIK, TCFE3, TRERF1, EYA3, STAT6, HIF1A, MED8, THRAP3, ZFP410, GM4902, HSF4, RBM39, NFIC, NFATC2	542	484	17854	1.29314	1	0.725841	96.3893
SP_PIR_KEYWORDS	nucleus	124	21.4162	0.218454	SCAF1, AKNA, BBX, RAD9, PTTG1, FOXO3, UBQLN1, AI314180, RAVER2, PRKACB, CCNA2, MLL1, NEIL1, HMG20B, TRERF1, SUV420H2, DCLRE1C, HIF1A, ARRB2, ARRB1, ZFP790, ZFP263, BMP2K, NFE2L1, ZFP821, EP400, FBXL3, PPP5C, CRTC2, HMGB1, AGFG1, 1110007C09RIK, CHCHD1, STIP1, ELK3, RCC1, RRAGC, NR1H2, HNRNPM, NIPBL, ACD, LYL1, NGRN, NDRG1, LGALS3, RTCD1, ATAD2, SYCE2, PCNP, FOXP3, ZFP748, PSMB9, TMEM8B, ZFP740, CP…	542	3808	17854	1.07266	1	0.720822	96.5745
GOTERM_BP_FAT	GO:0006350~transcription	55	9.49914	0.465846	SCAF1, AKNA, GTF3A, RNASEK, BBX, ZEB2, 1600027N09RIK, GM4902, HSF4, MLL1, NFKBIZ, TLE4, TLE1, HMG20B, ESR2, POLR1B, TRERF1, SUV420H2, EYA3, HIF1A, NCOA5, MED8, ZFP790, ZFP263, ERN1, ZFP821, RBM39, CRTC2, ZFP710, ZFP64, ELK3, TCFE3, AI987944, NR1H2, STAT6, LYL1, ZFP410, HBP1, NFATC2, ETV6, ZFP53, ATAD2, PHF11, FOXP3, ZFP748, 1700029I01RIK, RPAP1, ZFP740, IFT57, THRAP3, ATP6V0A1, PHF21A, KDM4A, NFI…	408	1772	13588	1.0337	1	0.988422	99.9979
SP_PIR_KEYWORDS	Transcription	54	9.32642	0.556933	AKNA, GTF3A, BBX, ZEB2, FOXO3, 1600027N09RIK, GM4902, HSF4, MLL1, NFKBIZ, TLE4, TLE1, HMG20B, ESR2, POLR1B, TRERF1, SUV420H2, EYA3, HIF1A, ARRB1, MED8, NCOA5, ZFP790, ZFP263, ERN1, ZFP821, RBM39, CRTC2, ZFP710, ZFP64, ELK3, TCFE3, AI987944, STAT6, NR1H2, LYL1, ZFP410, HBP1, NFATC2, ETV6, ZFP53, ATAD2, PHF11, FOXP3, ZFP748, 1700029I01RIK, RPAP1, ZFP740, IFT57, THRAP3, PHF21A, KDM4A, NFIC, NCOR2, V…	542	1769	17854	1.00555	1	0.936403	99.9986
SP_PIR_KEYWORDS	transcription regulation	47	8.11744	0.575167	AKNA, CRTC2, GTF3A, ZFP710, ZFP64, BBX, ZEB2, ELK3, FOXO3, TCFE3, 1600027N09RIK, STAT6, NR1H2, LYL1, GM4902, ZFP410, HBP1, HSF4, NFATC2, ETV6, MLL1, NFKBIZ, ATAD2, TLE4, PHF11, HMG20B, TLE1, ESR2, FOXP3, TRERF1, SUV420H2, EYA3, HIF1A, ARRB1, ZFP740, MED8, IFT57, NCOA5, THRAP3, ZFP263, ERN1, PHF21A, ZFP821, RBM39, KDM4A, NFIC, NCOR2, VPS25	542	1546	17854	1.00144	1	0.940167	99.9992
GOTERM_MF_FAT	GO:0003677~DNA binding	49	8.46287	0.749131	AKNA, GTF3A, BBX, ZEB2, POT1B, FOXO3, BRD4, HSF4, C130026I21RIK, MLL1, SSBP1, G3BP1, NEIL1, TLE4, HMG20B, POLR1B, ESR2, TRERF1, HIF1A, MAPK3, ZFP263, ZFP821, NFE2L1, EP400, ZFAND6, HMGB1, ZFP710, ZFP64, AGFG1, POLA2, ELK3, TCFE3, APLP2, NR1H2, STAT6, ACD, LYL1, SOS2, ZFP410, HMGXB3, HBP1, ETV6, NFATC2, FOXP3, RPAP1, IFT57, PHF21A, NFIC, NCOR2	389	1781	13288	0.939815	1	0.998923	100
GOTERM_BP_FAT	GO:0045449~regulation of transcription	63	10.8808	0.758173	AKNA, GTF3A, BBX, ZEB2, FOXO3, 1600027N09RIK, NOD2, HMOX1, GM4902, HSF4, CCNA2, MLL1, NFKBIZ, TLE4, HMG20B, TLE1, ESR2, TRERF1, SUV420H2, EYA3, IFNAR2, HIF1A, ZFP790, MED8, NCOA5, MAPK3, ERN1, ZFP263, ZFP821, NFE2L1, RBM39, CRTC2, HMGB1, ZFP710, ZFP64, ITGB2, ELK3, TCFE3, AI987944, STAT6, NR1H2, IRAK3, SLC11A1, PFN1, LYL1, ZFP410, GM608, HBP1, NFATC2, ETV6, ZFP53, ATAD2, PHF11, FOXP3, ZFP748, 170…	408	2227	13588	0.942141	1	0.99946	100
SP_PIR_KEYWORDS	dna-binding	37	6.39033	0.874976	AKNA, HMGB1, GTF3A, ZFP710, ZFP64, AGFG1, BBX, ZEB2, ELK3, FOXO3, TCFE3, APLP2, STAT6, NR1H2, ACD, LYL1, ZFP410, HBP1, HSF4, NFATC2, ETV6, MLL1, SSBP1, G3BP1, NEIL1, HMG20B, ESR2, FOXP3, TRERF1, RPAP1, HIF1A, IFT57, ZFP821, NFE2L1, NFIC, NCOR2, EP400	542	1404	17854	0.868102	1	0.993118	100
GOTERM_MF_FAT	GO:0030528~transcription regulator activity	29	5.00864	0.920465	ZEB2, FOXO3, ELK3, TCFE3, RGL2, NR1H2, STAT6, LYL1, GM608, HSF4, NFATC2, ETV6, CUTA, TLE4, TLE1, HMG20B, ICMT, ESR2, FOXP3, HIF1A, MED8, THRAP3, MAPK3, ZFP263, ATP6V0A1, NFE2L1, RBM39, NFIC, NCOR2	389	1206	13288	0.821411	1	0.999972	100
GOTERM_BP_FAT	GO:0051252~regulation of RNA metabolic process	34	5.87219	0.977739	HMGB1, ZEB2, ELK3, FOXO3, TCFE3, AI987944, STAT6, NR1H2, PFN1, SLC11A1, TNFRSF1B, GM608, HSF4, NFATC2, ETV6, MLL1, ZFP53, TLE4, TLE1, HMG20B, ESR2, FOXP3, ZFP748, 1700029I01RIK, IFNAR2, HIF1A, ZFP790, MED8, THRAP3, ZFP263, PHF21A, NFE2L1, NFIC, NCOR2	408	1488	13588	0.760977	1	1	100
GOTERM_BP_FAT	GO:0006355~regulation of transcription, DNA-dependent	33	5.69948	0.981234	HMGB1, ZEB2, FOXO3, ELK3, TCFE3, AI987944, STAT6, NR1H2, PFN1, SLC11A1, GM608, HSF4, NFATC2, ETV6, MLL1, ZFP53, TLE4, TLE1, HMG20B, ESR2, FOXP3, ZFP748, 1700029I01RIK, IFNAR2, HIF1A, ZFP790, MED8, THRAP3, ZFP263, PHF21A, NFE2L1, NFIC, NCOR2	408	1465	13588	0.750191	1	1	100
Annotation Cluster 141	Enrichment Score: 0.22532385065775692
Category	Term	Count	%	PValue	Genes	List Total	Pop Hits	Pop Total	Fold Enrichment	Bonferroni	Benjamini	FDR
GOTERM_BP_FAT	GO:0048168~regulation of neuronal synaptic plasticity	3	0.518135	0.193178	NCDN, RASGRF1, DLG4	408	27	13588	3.70044	1	0.928003	97.5031
GOTERM_BP_FAT	GO:0048167~regulation of synaptic plasticity	3	0.518135	0.423643	NCDN, RASGRF1, DLG4	408	48	13588	2.0815	1	0.985275	99.9923
GOTERM_BP_FAT	GO:0050804~regulation of synaptic transmission	3	0.518135	0.805761	NCDN, RASGRF1, DLG4	408	100	13588	0.999118	1	0.999784	100
GOTERM_BP_FAT	GO:0051969~regulation of transmission of nerve impulse	3	0.518135	0.834893	NCDN, RASGRF1, DLG4	408	107	13588	0.933755	1	0.999876	100
GOTERM_BP_FAT	GO:0031644~regulation of neurological system process	3	0.518135	0.856663	NCDN, RASGRF1, DLG4	408	113	13588	0.884175	1	0.999926	100
GOTERM_BP_FAT	GO:0044057~regulation of system process	4	0.690846	0.94287	NCDN, NCF1, RASGRF1, DLG4	408	201	13588	0.662765	1	0.999998	100
Annotation Cluster 142	Enrichment Score: 0.21559025203208584
Category	Term	Count	%	PValue	Genes	List Total	Pop Hits	Pop Total	Fold Enrichment	Bonferroni	Benjamini	FDR
GOTERM_CC_FAT	GO:0031225~anchored to membrane	8	1.38169	0.419768	CD48, RAC2, LY6E, HCK, VPS24, NTNG2, DPEP2, DNAJA2	373	207	12504	1.29557	1	0.902886	99.941
SP_PIR_KEYWORDS	gpi-anchor	4	0.690846	0.729598	CD48, LY6E, NTNG2, DPEP2	542	124	17854	1.06261	1	0.97485	100
UP_SEQ_FEATURE	propeptide:Removed in mature form	7	1.20898	0.736438	CD48, RAC2, LY6E, NTNG2, RAP1B, DPEP2, PSMB9	529	220	16021	0.963628	1	1	100
Annotation Cluster 143	Enrichment Score: 0.2106927464891415
Category	Term	Count	%	PValue	Genes	List Total	Pop Hits	Pop Total	Fold Enrichment	Bonferroni	Benjamini	FDR
GOTERM_BP_FAT	GO:0001843~neural tube closure	3	0.518135	0.326821	PFN1, ZEB2, VASP	408	39	13588	2.56184	1	0.969762	99.889
GOTERM_BP_FAT	GO:0060606~tube closure	3	0.518135	0.326821	PFN1, ZEB2, VASP	408	39	13588	2.56184	1	0.969762	99.889
GOTERM_BP_FAT	GO:0014020~primary neural tube formation	3	0.518135	0.359753	PFN1, ZEB2, VASP	408	42	13588	2.37885	1	0.975195	99.9531
GOTERM_BP_FAT	GO:0001841~neural tube formation	3	0.518135	0.454342	PFN1, ZEB2, VASP	408	51	13588	1.95905	1	0.988126	99.997
GOTERM_BP_FAT	GO:0001838~embryonic epithelial tube formation	3	0.518135	0.484084	PFN1, ZEB2, VASP	408	54	13588	1.85022	1	0.989698	99.9989
GOTERM_BP_FAT	GO:0035148~tube lumen formation	3	0.518135	0.531354	PFN1, ZEB2, VASP	408	59	13588	1.69342	1	0.992676	99.9998
GOTERM_BP_FAT	GO:0035295~tube development	8	1.38169	0.681166	PFN1, HMGB1, HIF1A, CAPZA2, ZEB2, LOX, MMP14, VASP	408	264	13588	1.00921	1	0.998451	100
GOTERM_BP_FAT	GO:0016331~morphogenesis of embryonic epithelium	3	0.518135	0.68288	PFN1, ZEB2, VASP	408	78	13588	1.28092	1	0.998469	100
GOTERM_BP_FAT	GO:0021915~neural tube development	3	0.518135	0.715435	PFN1, ZEB2, VASP	408	83	13588	1.20376	1	0.998972	100
GOTERM_BP_FAT	GO:0035239~tube morphogenesis	5	0.863558	0.757762	PFN1, HIF1A, ZEB2, MMP14, VASP	408	171	13588	0.973799	1	0.999465	100
GOTERM_BP_FAT	GO:0048729~tissue morphogenesis	6	1.03627	0.844878	PFN1, NF2, LY6E, ZEB2, ESR2, VASP	408	238	13588	0.839595	1	0.999905	100
GOTERM_BP_FAT	GO:0060562~epithelial tube morphogenesis	3	0.518135	0.849715	PFN1, ZEB2, VASP	408	111	13588	0.900106	1	0.999913	100
GOTERM_BP_FAT	GO:0002009~morphogenesis of an epithelium	4	0.690846	0.894975	PFN1, ZEB2, ESR2, VASP	408	173	13588	0.770033	1	0.999977	100
GOTERM_BP_FAT	GO:0048598~embryonic morphogenesis	7	1.20898	0.960646	PFN1, ACD, NF2, GNAQ, MYO7A, ZEB2, VASP	408	359	13588	0.64938	1	1	100
GOTERM_BP_FAT	GO:0060429~epithelium development	4	0.690846	0.988904	PFN1, ZEB2, ESR2, VASP	408	271	13588	0.491571	1	1	100
Annotation Cluster 144	Enrichment Score: 0.19670464888168485
Category	Term	Count	%	PValue	Genes	List Total	Pop Hits	Pop Total	Fold Enrichment	Bonferroni	Benjamini	FDR
GOTERM_CC_FAT	GO:0019867~outer membrane	4	0.690846	0.503966	SLC11A1, OPA1, NLRX1, BNIP3	373	90	12504	1.4899	1	0.940922	99.9931
GOTERM_CC_FAT	GO:0005741~mitochondrial outer membrane	3	0.518135	0.692736	OPA1, NLRX1, BNIP3	373	80	12504	1.2571	1	0.982651	100
GOTERM_CC_FAT	GO:0031968~organelle outer membrane	3	0.518135	0.736067	OPA1, NLRX1, BNIP3	373	87	12504	1.15596	1	0.987229	100
Annotation Cluster 145	Enrichment Score: 0.1966741006210632
Category	Term	Count	%	PValue	Genes	List Total	Pop Hits	Pop Total	Fold Enrichment	Bonferroni	Benjamini	FDR
GOTERM_BP_FAT	GO:0006974~response to DNA damage stimulus	11	1.89983	0.364055	EYA3, DCLRE1C, ACD, NUPR1, HMOX1, MAPK3, NEIL1, POT1B, FOXO3, PTTG1, RAD9	408	287	13588	1.27646	1	0.976177	99.9583
GOTERM_BP_FAT	GO:0009314~response to radiation	6	1.03627	0.427414	EYA3, DCLRE1C, BAK1, ARRB1, RAD9, DYNLRB1	408	143	13588	1.39737	1	0.985535	99.9931
GOTERM_BP_FAT	GO:0006259~DNA metabolic process	12	2.07254	0.720904	EYA3, DCLRE1C, ACD, SSBP1, NEIL1, BNIP3, POT1B, POLA2, PTTG1, RAD9, NFIC, MLL1	408	421	13588	0.94928	1	0.999057	100
SP_PIR_KEYWORDS	dna repair	5	0.863558	0.77308	EYA3, DCLRE1C, NEIL1, PTTG1, RAD9	542	173	17854	0.952051	1	0.979678	100
SP_PIR_KEYWORDS	DNA damage	5	0.863558	0.843264	EYA3, DCLRE1C, NEIL1, PTTG1, RAD9	542	194	17854	0.848994	1	0.98922	100
GOTERM_BP_FAT	GO:0006281~DNA repair	5	0.863558	0.903389	EYA3, DCLRE1C, NEIL1, PTTG1, RAD9	408	222	13588	0.750088	1	0.999982	100
Annotation Cluster 146	Enrichment Score: 0.1908237783985371
Category	Term	Count	%	PValue	Genes	List Total	Pop Hits	Pop Total	Fold Enrichment	Bonferroni	Benjamini	FDR
INTERPRO	IPR016186:C-type lectin-like	5	0.863558	0.51835	STAB1, VCAN, CLEC4A3, CLEC4D, CD72	525	127	17763	1.33206	1	0.999684	99.999
SP_PIR_KEYWORDS	Lectin	6	1.03627	0.573711	SIGLECE, LGALS3, VCAN, CLEC4A3, CLEC4D, CD72	542	167	17854	1.18351	1	0.94107	99.9991
INTERPRO	IPR018378:C-type lectin, conserved site	4	0.690846	0.59604	VCAN, CLEC4A3, CLEC4D, CD72	525	104	17763	1.30132	1	0.999923	99.9999
GOTERM_MF_FAT	GO:0005529~sugar binding	6	1.03627	0.612607	SIGLECE, LGALS3, VCAN, CLEC4A3, CLEC4D, CD72	389	181	13288	1.13236	1	0.993694	99.9999
INTERPRO	IPR001304:C-type lectin	4	0.690846	0.68066	VCAN, CLEC4A3, CLEC4D, CD72	525	118	17763	1.14692	1	0.999985	100
SMART	SM00034:CLECT	4	0.690846	0.779087	VCAN, CLEC4A3, CLEC4D, CD72	316	118	9131	0.979511	1	0.999492	100
UP_SEQ_FEATURE	domain:C-type lectin	3	0.518135	0.801573	VCAN, CLEC4D, CD72	529	90	16021	1.00951	1	1	100
Annotation Cluster 147	Enrichment Score: 0.18521705562880716
Category	Term	Count	%	PValue	Genes	List Total	Pop Hits	Pop Total	Fold Enrichment	Bonferroni	Benjamini	FDR
INTERPRO	IPR006210:EGF-like	8	1.38169	0.387555	TMEFF1, TMEM8B, EMR1, STAB1, HEG1, NTNG2, VCAN, ADAM15	525	203	17763	1.33337	1	0.998075	99.956
INTERPRO	IPR006209:EGF	5	0.863558	0.524534	TMEFF1, STAB1, HEG1, NTNG2, VCAN	525	128	17763	1.32165	1	0.9997	99.9992
INTERPRO	IPR000742:EGF-like, type 3	7	1.20898	0.5362	TMEFF1, EMR1, STAB1, HEG1, NTNG2, VCAN, ADAM15	525	199	17763	1.19015	1	0.999749	99.9995
SMART	SM00181:EGF	8	1.38169	0.555026	TMEFF1, TMEM8B, EMR1, STAB1, HEG1, NTNG2, VCAN, ADAM15	316	203	9131	1.13874	1	0.992237	99.9966
UP_SEQ_FEATURE	domain:EGF-like	3	0.518135	0.660899	TMEFF1, TMEM8B, ADAM15	529	68	16021	1.33612	1	1	100
SP_PIR_KEYWORDS	egf-like domain	7	1.20898	0.668201	TMEFF1, TMEM8B, EMR1, STAB1, HEG1, VCAN, ADAM15	542	222	17854	1.03868	1	0.960684	100
INTERPRO	IPR013032:EGF-like region, conserved site	9	1.5544	0.69857	TMEFF1, TMEM8B, EMR1, STAB1, HEG1, NTNG2, VCAN, ITGB2, ADAM15	525	310	17763	0.982286	1	0.999988	100
INTERPRO	IPR001881:EGF-like calcium-binding	3	0.518135	0.753897	EMR1, HEG1, VCAN	525	91	17763	1.11542	1	0.999996	100
INTERPRO	IPR000152:EGF-type aspartate/asparagine hydroxylation conserved site	3	0.518135	0.769665	EMR1, HEG1, VCAN	525	94	17763	1.07982	1	0.999998	100
INTERPRO	IPR018097:EGF-like calcium-binding, conserved site	3	0.518135	0.769665	EMR1, HEG1, VCAN	525	94	17763	1.07982	1	0.999998	100
SMART	SM00179:EGF_CA	3	0.518135	0.827221	EMR1, HEG1, VCAN	316	91	9131	0.952601	1	0.999819	100
UP_SEQ_FEATURE	domain:EGF-like 1	3	0.518135	0.868674	EMR1, STAB1, VCAN	529	106	16021	0.857135	1	1	100
Annotation Cluster 148	Enrichment Score: 0.17492271411926888
Category	Term	Count	%	PValue	Genes	List Total	Pop Hits	Pop Total	Fold Enrichment	Bonferroni	Benjamini	FDR
GOTERM_BP_FAT	GO:0051223~regulation of protein transport	3	0.518135	0.584063	NOD2, FOXP3, LCP1	408	65	13588	1.5371	1	0.995375	100
GOTERM_BP_FAT	GO:0070201~regulation of establishment of protein localization	3	0.518135	0.632273	NOD2, FOXP3, LCP1	408	71	13588	1.40721	1	0.99725	100
GOTERM_BP_FAT	GO:0060341~regulation of cellular localization	5	0.863558	0.714946	NOD2, RAB3D, HMOX1, FOXP3, LCP1	408	161	13588	1.03428	1	0.999	100
GOTERM_BP_FAT	GO:0032880~regulation of protein localization	3	0.518135	0.75626	NOD2, FOXP3, LCP1	408	90	13588	1.11013	1	0.999459	100
Annotation Cluster 149	Enrichment Score: 0.17097394659053675
Category	Term	Count	%	PValue	Genes	List Total	Pop Hits	Pop Total	Fold Enrichment	Bonferroni	Benjamini	FDR
GOTERM_BP_FAT	GO:0045087~innate immune response	8	1.38169	0.0416848	SLC11A1, NOD2, C4A, TLR1, TIRAP, NLRX1, SAMHD1, TLR7	408	107	13588	2.49001	1	0.735324	51.9043
SP_PIR_KEYWORDS	leucine-rich repeat	8	1.38169	0.731604	WDFY3, NOD2, MFHAS1, TLR1, NLRX1, TLR7, FBXL3, LRRC25	542	275	17854	0.958282	1	0.974637	100
UP_SEQ_FEATURE	repeat:LRR 9	4	0.690846	0.770923	NOD2, MFHAS1, TLR1, TLR7	529	122	16021	0.992965	1	1	100
UP_SEQ_FEATURE	repeat:LRR 1	8	1.38169	0.777928	WDFY3, NOD2, MFHAS1, TLR1, NLRX1, TLR7, FBXL3, LRRC25	529	266	16021	0.91084	1	1	100
UP_SEQ_FEATURE	repeat:LRR 2	8	1.38169	0.777928	WDFY3, NOD2, MFHAS1, TLR1, NLRX1, TLR7, FBXL3, LRRC25	529	266	16021	0.91084	1	1	100
UP_SEQ_FEATURE	repeat:LRR 8	4	0.690846	0.818801	NOD2, MFHAS1, TLR1, TLR7	529	133	16021	0.91084	1	1	100
UP_SEQ_FEATURE	repeat:LRR 4	6	1.03627	0.857546	NOD2, MFHAS1, TLR1, NLRX1, TLR7, FBXL3	529	221	16021	0.822229	1	1	100
UP_SEQ_FEATURE	repeat:LRR 10	3	0.518135	0.857935	NOD2, MFHAS1, TLR7	529	103	16021	0.8821	1	1	100
UP_SEQ_FEATURE	repeat:LRR 7	4	0.690846	0.894425	NOD2, MFHAS1, TLR1, TLR7	529	157	16021	0.771604	1	1	100
UP_SEQ_FEATURE	repeat:LRR 3	6	1.03627	0.909965	NOD2, MFHAS1, TLR1, NLRX1, TLR7, FBXL3	529	245	16021	0.741684	1	1	100
INTERPRO	IPR001611:Leucine-rich repeat	4	0.690846	0.939861	NOD2, MFHAS1, TLR1, TLR7	525	202	17763	0.669986	1	1	100
UP_SEQ_FEATURE	repeat:LRR 6	4	0.690846	0.946006	NOD2, MFHAS1, TLR1, TLR7	529	185	16021	0.65482	1	1	100
UP_SEQ_FEATURE	repeat:LRR 5	4	0.690846	0.96556	NOD2, MFHAS1, TLR1, TLR7	529	203	16021	0.596758	1	1	100
Annotation Cluster 150	Enrichment Score: 0.1687354796068289
Category	Term	Count	%	PValue	Genes	List Total	Pop Hits	Pop Total	Fold Enrichment	Bonferroni	Benjamini	FDR
SP_PIR_KEYWORDS	mrna splicing	7	1.20898	0.522321	SCAF1, HNRNPM, PRPF39, RBM39, SF3A2, DGCR14, SF3A1	542	191	17854	1.20726	1	0.919933	99.9959
GOTERM_BP_FAT	GO:0008380~RNA splicing	7	1.20898	0.561302	SCAF1, HNRNPM, PRPF39, RBM39, SF3A2, DGCR14, SF3A1	408	201	13588	1.15984	1	0.994262	99.9999
SP_PIR_KEYWORDS	Spliceosome	4	0.690846	0.658089	HNRNPM, SF3A2, DGCR14, SF3A1	542	111	17854	1.18706	1	0.958186	100
GOTERM_BP_FAT	GO:0006397~mRNA processing	8	1.38169	0.673506	SCAF1, HNRNPM, ERN1, PRPF39, RBM39, SF3A2, DGCR14, SF3A1	408	262	13588	1.01691	1	0.998322	100
GOTERM_BP_FAT	GO:0016071~mRNA metabolic process	9	1.5544	0.687708	SCAF1, HNRNPM, SLC11A1, ERN1, PRPF39, RBM39, SF3A2, DGCR14, SF3A1	408	302	13588	0.992501	1	0.998544	100
GOTERM_CC_FAT	GO:0005681~spliceosome	4	0.690846	0.718465	HNRNPM, SF3A2, DGCR14, SF3A1	373	124	12504	1.08138	1	0.985434	100
SP_PIR_KEYWORDS	mrna processing	7	1.20898	0.73863	SCAF1, HNRNPM, PRPF39, RBM39, SF3A2, DGCR14, SF3A1	542	240	17854	0.960778	1	0.974303	100
KEGG_PATHWAY	mmu03040:Spliceosome	4	0.690846	0.753123	HNRNPM, DHX38, SF3A2, SF3A1	181	124	5738	1.02263	1	0.936637	100
GOTERM_BP_FAT	GO:0006396~RNA processing	11	1.89983	0.84824	TRNT1, SCAF1, URM1, HNRNPM, RTCD1, ERN1, PRPF39, RBM39, SF3A2, DGCR14, SF3A1	408	437	13588	0.838314	1	0.999911	100
Annotation Cluster 151	Enrichment Score: 0.16820591659808753
Category	Term	Count	%	PValue	Genes	List Total	Pop Hits	Pop Total	Fold Enrichment	Bonferroni	Benjamini	FDR
GOTERM_BP_FAT	GO:0006357~regulation of transcription from RNA polymerase II promoter	21	3.62694	0.388289	HMGB1, TLE4, TLE1, FOXO3, FOXP3, TCFE3, STAT6, NR1H2, IFNAR2, SLC11A1, PFN1, HIF1A, MED8, THRAP3, GM608, PHF21A, HSF4, NFIC, NFATC2, MLL1, NCOR2	408	616	13588	1.13536	1	0.980318	99.9786
GOTERM_BP_FAT	GO:0010604~positive regulation of macromolecule metabolic process	21	3.62694	0.435715	HMGB1, LYN, TLR1, FOXO3, RICTOR, CDK4, FOXP3, TCFE3, TLR7, EYA3, STAT6, SLC11A1, NOD2, HIF1A, THRAP3, JAK2, HSF4, NFIC, NFATC2, CCNA2, MLL1	408	633	13588	1.10487	1	0.986403	99.9947
GOTERM_BP_FAT	GO:0031328~positive regulation of cellular biosynthetic process	18	3.10881	0.489992	HMGB1, TLR1, ITGB2, FOXO3, CDK4, FOXP3, TCFE3, TLR7, STAT6, SLC11A1, NOD2, HIF1A, THRAP3, HSF4, NFIC, NFATC2, CCNA2, MLL1	408	552	13588	1.086	1	0.990021	99.9991
GOTERM_BP_FAT	GO:0009891~positive regulation of biosynthetic process	18	3.10881	0.508755	HMGB1, TLR1, ITGB2, FOXO3, CDK4, FOXP3, TCFE3, TLR7, STAT6, SLC11A1, NOD2, HIF1A, THRAP3, HSF4, NFIC, NFATC2, CCNA2, MLL1	408	557	13588	1.07625	1	0.991484	99.9995
GOTERM_BP_FAT	GO:0045944~positive regulation of transcription from RNA polymerase II promoter	12	2.07254	0.509111	STAT6, SLC11A1, HMGB1, HIF1A, THRAP3, FOXO3, HSF4, NFATC2, TCFE3, NFIC, FOXP3, MLL1	408	358	13588	1.11633	1	0.991389	99.9995
GOTERM_BP_FAT	GO:0010557~positive regulation of macromolecule biosynthetic process	16	2.76339	0.62699	HMGB1, TLR1, FOXO3, CDK4, FOXP3, TCFE3, TLR7, STAT6, SLC11A1, HIF1A, THRAP3, HSF4, NFIC, NFATC2, CCNA2, MLL1	408	530	13588	1.0054	1	0.99711	100
GOTERM_BP_FAT	GO:0045893~positive regulation of transcription, DNA-dependent	12	2.07254	0.706425	STAT6, SLC11A1, HMGB1, HIF1A, THRAP3, FOXO3, HSF4, NFATC2, TCFE3, NFIC, FOXP3, MLL1	408	416	13588	0.96069	1	0.998889	100
GOTERM_BP_FAT	GO:0051173~positive regulation of nitrogen compound metabolic process	15	2.59067	0.713322	HMGB1, ITGB2, FOXO3, FOXP3, TCFE3, EYA3, STAT6, SLC11A1, HIF1A, THRAP3, HSF4, NFIC, NFATC2, CCNA2, MLL1	408	526	13588	0.949732	1	0.998988	100
GOTERM_BP_FAT	GO:0051254~positive regulation of RNA metabolic process	12	2.07254	0.715168	STAT6, SLC11A1, HMGB1, HIF1A, THRAP3, FOXO3, HSF4, NFATC2, TCFE3, NFIC, FOXP3, MLL1	408	419	13588	0.953812	1	0.998986	100
GOTERM_MF_FAT	GO:0043565~sequence-specific DNA binding	15	2.59067	0.753286	TLE4, ZEB2, POT1B, FOXO3, ELK3, ESR2, FOXP3, TCFE3, NR1H2, STAT6, NFE2L1, HSF4, ETV6, NFATC2, NCOR2	389	556	13288	0.921566	1	0.99895	100
GOTERM_BP_FAT	GO:0045935~positive regulation of nucleobase, nucleoside, nucleotide and nucleic acid metabolic process	14	2.41796	0.763421	HMGB1, FOXO3, FOXP3, TCFE3, STAT6, EYA3, SLC11A1, HIF1A, THRAP3, HSF4, NFIC, NFATC2, CCNA2, MLL1	408	510	13588	0.914225	1	0.999509	100
GOTERM_BP_FAT	GO:0045941~positive regulation of transcription	13	2.24525	0.76723	HMGB1, FOXO3, FOXP3, TCFE3, STAT6, SLC11A1, HIF1A, THRAP3, HSF4, NFIC, NFATC2, CCNA2, MLL1	408	475	13588	0.911476	1	0.999521	100
GOTERM_BP_FAT	GO:0010628~positive regulation of gene expression	13	2.24525	0.79739	HMGB1, FOXO3, FOXP3, TCFE3, STAT6, SLC11A1, HIF1A, THRAP3, HSF4, NFIC, NFATC2, CCNA2, MLL1	408	488	13588	0.887195	1	0.999748	100
GOTERM_MF_FAT	GO:0003700~transcription factor activity	18	3.10881	0.91683	TLE4, ZEB2, HMG20B, FOXO3, ESR2, ELK3, FOXP3, TCFE3, NR1H2, STAT6, HIF1A, MAPK3, ZFP263, NFE2L1, HSF4, NFIC, ETV6, NFATC2	389	776	13288	0.792357	1	0.999969	100
GOTERM_MF_FAT	GO:0030528~transcription regulator activity	29	5.00864	0.920465	ZEB2, FOXO3, ELK3, TCFE3, RGL2, NR1H2, STAT6, LYL1, GM608, HSF4, NFATC2, ETV6, CUTA, TLE4, TLE1, HMG20B, ICMT, ESR2, FOXP3, HIF1A, MED8, THRAP3, MAPK3, ZFP263, ATP6V0A1, NFE2L1, RBM39, NFIC, NCOR2	389	1206	13288	0.821411	1	0.999972	100
GOTERM_BP_FAT	GO:0051252~regulation of RNA metabolic process	34	5.87219	0.977739	HMGB1, ZEB2, ELK3, FOXO3, TCFE3, AI987944, STAT6, NR1H2, PFN1, SLC11A1, TNFRSF1B, GM608, HSF4, NFATC2, ETV6, MLL1, ZFP53, TLE4, TLE1, HMG20B, ESR2, FOXP3, ZFP748, 1700029I01RIK, IFNAR2, HIF1A, ZFP790, MED8, THRAP3, ZFP263, PHF21A, NFE2L1, NFIC, NCOR2	408	1488	13588	0.760977	1	1	100
GOTERM_BP_FAT	GO:0006355~regulation of transcription, DNA-dependent	33	5.69948	0.981234	HMGB1, ZEB2, FOXO3, ELK3, TCFE3, AI987944, STAT6, NR1H2, PFN1, SLC11A1, GM608, HSF4, NFATC2, ETV6, MLL1, ZFP53, TLE4, TLE1, HMG20B, ESR2, FOXP3, ZFP748, 1700029I01RIK, IFNAR2, HIF1A, ZFP790, MED8, THRAP3, ZFP263, PHF21A, NFE2L1, NFIC, NCOR2	408	1465	13588	0.750191	1	1	100
Annotation Cluster 152	Enrichment Score: 0.15313569900396679
Category	Term	Count	%	PValue	Genes	List Total	Pop Hits	Pop Total	Fold Enrichment	Bonferroni	Benjamini	FDR
GOTERM_BP_FAT	GO:0001541~ovarian follicle development	3	0.518135	0.259878	FOXO3, ESR2, MMP14	408	33	13588	3.02763	1	0.9542	99.4335
GOTERM_BP_FAT	GO:0022602~ovulation cycle process	3	0.518135	0.413212	FOXO3, ESR2, MMP14	408	47	13588	2.12578	1	0.984147	99.9895
GOTERM_BP_FAT	GO:0042698~ovulation cycle	3	0.518135	0.423643	FOXO3, ESR2, MMP14	408	48	13588	2.0815	1	0.985275	99.9923
GOTERM_BP_FAT	GO:0008585~female gonad development	3	0.518135	0.474281	FOXO3, ESR2, MMP14	408	53	13588	1.88513	1	0.98915	99.9984
GOTERM_BP_FAT	GO:0046545~development of primary female sexual characteristics	3	0.518135	0.512802	FOXO3, ESR2, MMP14	408	57	13588	1.75284	1	0.99168	99.9996
GOTERM_BP_FAT	GO:0048511~rhythmic process	4	0.690846	0.566197	FOXO3, ESR2, MMP14, CDK4	408	98	13588	1.35934	1	0.994474	99.9999
GOTERM_BP_FAT	GO:0046660~female sex differentiation	3	0.518135	0.575589	FOXO3, ESR2, MMP14	408	64	13588	1.56112	1	0.994934	100
GOTERM_BP_FAT	GO:0008406~gonad development	3	0.518135	0.745141	FOXO3, ESR2, MMP14	408	88	13588	1.13536	1	0.999365	100
GOTERM_BP_FAT	GO:0048608~reproductive structure development	4	0.690846	0.751762	BAK1, FOXO3, ESR2, MMP14	408	130	13588	1.02474	1	0.999415	100
GOTERM_BP_FAT	GO:0045137~development of primary sexual characteristics	3	0.518135	0.822926	FOXO3, ESR2, MMP14	408	104	13588	0.96069	1	0.999839	100
SP_PIR_KEYWORDS	spermatogenesis	3	0.518135	0.890806	AGFG1, ODF2, SPATA6	542	123	17854	0.803438	1	0.994075	100
GOTERM_BP_FAT	GO:0048610~reproductive cellular process	4	0.690846	0.894975	MAST2, AGFG1, FOXO3, ESR2	408	173	13588	0.770033	1	0.999977	100
GOTERM_BP_FAT	GO:0003006~reproductive developmental process	6	1.03627	0.900732	BAK1, MAST2, AGFG1, FOXO3, ESR2, MMP14	408	264	13588	0.756907	1	0.999981	100
GOTERM_BP_FAT	GO:0007548~sex differentiation	3	0.518135	0.904862	FOXO3, ESR2, MMP14	408	130	13588	0.768552	1	0.999983	100
GOTERM_BP_FAT	GO:0048609~reproductive process in a multicellular organism	9	1.5544	0.927051	SPIN1, MAST2, AGFG1, CAPZA2, ODF2, FOXO3, ESR2, MMP14, SPATA6	408	409	13588	0.732849	1	0.999994	100
GOTERM_BP_FAT	GO:0032504~multicellular organism reproduction	9	1.5544	0.927051	SPIN1, MAST2, AGFG1, CAPZA2, ODF2, FOXO3, ESR2, MMP14, SPATA6	408	409	13588	0.732849	1	0.999994	100
GOTERM_BP_FAT	GO:0007276~gamete generation	6	1.03627	0.972217	SPIN1, MAST2, AGFG1, ODF2, FOXO3, SPATA6	408	331	13588	0.603696	1	1	100
GOTERM_BP_FAT	GO:0048232~male gamete generation	4	0.690846	0.983665	MAST2, AGFG1, ODF2, SPATA6	408	255	13588	0.522414	1	1	100
GOTERM_BP_FAT	GO:0007283~spermatogenesis	4	0.690846	0.983665	MAST2, AGFG1, ODF2, SPATA6	408	255	13588	0.522414	1	1	100
GOTERM_BP_FAT	GO:0019953~sexual reproduction	6	1.03627	0.991199	SPIN1, MAST2, AGFG1, ODF2, FOXO3, SPATA6	408	386	13588	0.517678	1	1	100
Annotation Cluster 153	Enrichment Score: 0.15057975149960193
Category	Term	Count	%	PValue	Genes	List Total	Pop Hits	Pop Total	Fold Enrichment	Bonferroni	Benjamini	FDR
GOTERM_BP_FAT	GO:0003007~heart morphogenesis	3	0.518135	0.654696	HIF1A, LY6E, NCOR2	408	74	13588	1.35016	1	0.997958	100
GOTERM_BP_FAT	GO:0007507~heart development	7	1.20898	0.66199	NRP2, HIF1A, LY6E, GNAQ, ATP6V0A1, VCAN, NCOR2	408	223	13588	1.04541	1	0.998096	100
GOTERM_BP_FAT	GO:0001701~in utero embryonic development	7	1.20898	0.815399	HIF1A, LY6E, INPP5K, ANKRD11, ATP6V0A1, ICMT, NCOR2	408	267	13588	0.873137	1	0.999818	100
Annotation Cluster 154	Enrichment Score: 0.13396713578243893
Category	Term	Count	%	PValue	Genes	List Total	Pop Hits	Pop Total	Fold Enrichment	Bonferroni	Benjamini	FDR
GOTERM_BP_FAT	GO:0006631~fatty acid metabolic process	6	1.03627	0.64941	SLC27A1, TBXAS1, NCF1, ALOX5AP, PRKAA1, ACOX3	408	184	13588	1.086	1	0.997848	100
GOTERM_BP_FAT	GO:0006633~fatty acid biosynthetic process	3	0.518135	0.702763	TBXAS1, ALOX5AP, PRKAA1	408	81	13588	1.23348	1	0.998832	100
GOTERM_BP_FAT	GO:0016053~organic acid biosynthetic process	4	0.690846	0.798733	TBXAS1, ALOX5AP, ASNS, PRKAA1	408	141	13588	0.944792	1	0.999751	100
GOTERM_BP_FAT	GO:0046394~carboxylic acid biosynthetic process	4	0.690846	0.798733	TBXAS1, ALOX5AP, ASNS, PRKAA1	408	141	13588	0.944792	1	0.999751	100
Annotation Cluster 155	Enrichment Score: 0.13389119783128617
Category	Term	Count	%	PValue	Genes	List Total	Pop Hits	Pop Total	Fold Enrichment	Bonferroni	Benjamini	FDR
SP_PIR_KEYWORDS	heme	5	0.863558	0.627878	CYBA, TBXAS1, SDHC, HMOX1, CYP4F16	542	142	17854	1.15989	1	0.952751	99.9999
UP_SEQ_FEATURE	metal ion-binding site:Iron (heme axial ligand)	4	0.690846	0.638133	CYBA, TBXAS1, SDHC, HMOX1	529	99	16021	1.22365	1	1	100
SP_PIR_KEYWORDS	iron	9	1.5544	0.760642	CYBA, SLC11A1, TBXAS1, PLOD1, SDHC, HMOX1, CYP4F16, KDM4A, PPP5C	542	321	17854	0.923578	1	0.977271	100
GOTERM_MF_FAT	GO:0005506~iron ion binding	9	1.5544	0.788677	CYBA, SLC11A1, TBXAS1, PLOD1, SDHC, HMOX1, CYP4F16, KDM4A, PPP5C	389	343	13288	0.89631	1	0.999443	100
GOTERM_MF_FAT	GO:0020037~heme binding	4	0.690846	0.796247	CYBA, TBXAS1, HMOX1, CYP4F16	389	144	13288	0.948872	1	0.999503	100
GOTERM_MF_FAT	GO:0046906~tetrapyrrole binding	4	0.690846	0.821748	CYBA, TBXAS1, HMOX1, CYP4F16	389	151	13288	0.904884	1	0.999661	100
Annotation Cluster 156	Enrichment Score: 0.1291260106517237
Category	Term	Count	%	PValue	Genes	List Total	Pop Hits	Pop Total	Fold Enrichment	Bonferroni	Benjamini	FDR
SP_PIR_KEYWORDS	mitochondrion	23	3.97237	0.6897	PACS2, MRPS17, PGS1, NDUFA3, OPA1, SSBP1, NDUFA7, BNIP3, NLRX1, COX4I1, PISD, DGUOK, TIMM13, HSCB, TRNT1, 2010107E04RIK, COQ2, HSDL1, TMEM8B, NT5M, SDHC, ABHD10, SLC25A42	542	790	17854	0.959041	1	0.965828	100
SP_PIR_KEYWORDS	transit peptide	13	2.24525	0.73394	MRPS17, PGS1, OPA1, SSBP1, NLRX1, COX4I1, DGUOK, HSCB, TRNT1, COQ2, NT5M, SDHC, ABHD10	542	457	17854	0.937051	1	0.973776	100
UP_SEQ_FEATURE	transit peptide:Mitochondrion	13	2.24525	0.809657	MRPS17, PGS1, OPA1, SSBP1, NLRX1, COX4I1, DGUOK, HSCB, TRNT1, COQ2, NT5M, SDHC, ABHD10	529	449	16021	0.876861	1	1	100
Annotation Cluster 157	Enrichment Score: 0.12561709148623465
Category	Term	Count	%	PValue	Genes	List Total	Pop Hits	Pop Total	Fold Enrichment	Bonferroni	Benjamini	FDR
GOTERM_BP_FAT	GO:0051327~M phase of meiotic cell cycle	3	0.518135	0.745141	SPIN1, SYCE2, PTTG1	408	88	13588	1.13536	1	0.999365	100
GOTERM_BP_FAT	GO:0007126~meiosis	3	0.518135	0.745141	SPIN1, SYCE2, PTTG1	408	88	13588	1.13536	1	0.999365	100
GOTERM_BP_FAT	GO:0051321~meiotic cell cycle	3	0.518135	0.75626	SPIN1, SYCE2, PTTG1	408	90	13588	1.11013	1	0.999459	100
Annotation Cluster 158	Enrichment Score: 0.11484642021536348
Category	Term	Count	%	PValue	Genes	List Total	Pop Hits	Pop Total	Fold Enrichment	Bonferroni	Benjamini	FDR
INTERPRO	IPR001092:Basic helix-loop-helix dimerisation region bHLH	4	0.690846	0.64009	HIF1A, LYL1, GM608, TCFE3	525	111	17763	1.21925	1	0.99996	100
INTERPRO	IPR011598:Helix-loop-helix DNA-binding	3	0.518135	0.719562	LYL1, GM608, TCFE3	525	85	17763	1.19415	1	0.999991	100
SMART	SM00353:HLH	4	0.690846	0.742667	HIF1A, LYL1, GM608, TCFE3	316	111	9131	1.04128	1	0.999457	100
UP_SEQ_FEATURE	domain:Helix-loop-helix motif	3	0.518135	0.878664	HIF1A, LYL1, TCFE3	529	109	16021	0.833544	1	1	100
UP_SEQ_FEATURE	DNA-binding region:Basic motif	4	0.690846	0.886833	HIF1A, LYL1, NFE2L1, TCFE3	529	154	16021	0.786635	1	1	100
Annotation Cluster 159	Enrichment Score: 0.10580875498549151
Category	Term	Count	%	PValue	Genes	List Total	Pop Hits	Pop Total	Fold Enrichment	Bonferroni	Benjamini	FDR
UP_SEQ_FEATURE	zinc finger region:C2H2-type 1	9	1.5544	0.602009	GTF3A, ZFP710, ZFP64, ZFP740, ZFP410, ZEB2, ZFP821, TRERF1, WIZ	529	254	16021	1.07311	1	1	100
UP_SEQ_FEATURE	zinc finger region:C2H2-type 2	9	1.5544	0.62394	GTF3A, ZFP710, ZFP64, ZFP740, ZFP410, ZEB2, ZFP821, TRERF1, WIZ	529	259	16021	1.05239	1	1	100
UP_SEQ_FEATURE	zinc finger region:C2H2-type 9	4	0.690846	0.64488	GTF3A, ZFP710, ZFP64, WIZ	529	100	16021	1.21142	1	1	100
INTERPRO	IPR015880:Zinc finger, C2H2-like	19	3.28152	0.706293	ZFP53, ZFP710, GTF3A, ZFP64, ZEB2, FOXP3, SF3A2, TRERF1, AI987944, ZFP748, 1700029I01RIK, ZFP740, ZFP790, ZFP263, ZFP688, ZFP410, ZFP821, TRAFD1, WIZ	525	676	17763	0.950964	1	0.999988	100
UP_SEQ_FEATURE	zinc finger region:C2H2-type 6	5	0.863558	0.73766	GTF3A, ZFP710, ZFP64, ZEB2, WIZ	529	151	16021	1.00283	1	1	100
UP_SEQ_FEATURE	zinc finger region:C2H2-type 5	6	1.03627	0.742341	GTF3A, ZFP710, ZFP64, ZFP410, ZEB2, WIZ	529	187	16021	0.971725	1	1	100
UP_SEQ_FEATURE	zinc finger region:C2H2-type 8	4	0.690846	0.75112	GTF3A, ZFP710, ZFP64, WIZ	529	118	16021	1.02663	1	1	100
UP_SEQ_FEATURE	zinc finger region:C2H2-type 7	4	0.690846	0.798195	GTF3A, ZFP710, ZFP64, WIZ	529	128	16021	0.94642	1	1	100
UP_SEQ_FEATURE	zinc finger region:C2H2-type 10	3	0.518135	0.801573	ZFP710, ZFP64, WIZ	529	90	16021	1.00951	1	1	100
INTERPRO	IPR013087:Zinc finger, C2H2-type/integrase, DNA-binding	13	2.24525	0.833592	GTF3A, ZFP53, ZFP710, ZFP64, ZEB2, AI987944, ZFP748, 1700029I01RIK, ZFP790, ZFP740, ZFP410, ZFP688, ZFP263	525	514	17763	0.855731	1	1	100
UP_SEQ_FEATURE	zinc finger region:C2H2-type 3	7	1.20898	0.841738	GTF3A, ZFP710, ZFP64, ZFP410, ZEB2, TRERF1, WIZ	529	252	16021	0.841262	1	1	100
INTERPRO	IPR007087:Zinc finger, C2H2-type	17	2.9361	0.856842	ZFP53, GTF3A, ZFP710, ZFP64, ZEB2, FOXP3, TRERF1, AI987944, ZFP748, 1700029I01RIK, ZFP740, ZFP790, ZFP263, ZFP688, ZFP410, ZFP821, WIZ	525	681	17763	0.844615	1	1	100
SMART	SM00355:ZnF_C2H2	19	3.28152	0.902649	ZFP53, ZFP710, GTF3A, ZFP64, ZEB2, FOXP3, SF3A2, TRERF1, AI987944, ZFP748, 1700029I01RIK, ZFP740, ZFP790, ZFP263, ZFP688, ZFP410, ZFP821, TRAFD1, WIZ	316	676	9131	0.812154	1	0.999972	100
UP_SEQ_FEATURE	zinc finger region:C2H2-type 4	5	0.863558	0.911648	GTF3A, ZFP710, ZFP64, ZFP410, WIZ	529	206	16021	0.735084	1	1	100
INTERPRO	IPR001909:Krueppel-associated box	6	1.03627	0.933713	ZFP53, 1700029I01RIK, ZFP790, ZFP263, AI987944, ZFP748	525	291	17763	0.697614	1	1	100
SMART	SM00349:KRAB	6	1.03627	0.975076	ZFP53, 1700029I01RIK, ZFP790, ZFP263, AI987944, ZFP748	316	291	9131	0.595785	1	1	100
Annotation Cluster 160	Enrichment Score: 0.10236671768279257
Category	Term	Count	%	PValue	Genes	List Total	Pop Hits	Pop Total	Fold Enrichment	Bonferroni	Benjamini	FDR
GOTERM_MF_FAT	GO:0009055~electron carrier activity	6	1.03627	0.70699	CYB5R1, TBXAS1, SDHC, CYP4F16, ERO1L, ACOX3	389	202	13288	1.01464	1	0.998218	100
SP_PIR_KEYWORDS	Flavoprotein	3	0.518135	0.823516	CYB5R1, ERO1L, ACOX3	542	103	17854	0.959445	1	0.986427	100
SP_PIR_KEYWORDS	FAD	3	0.518135	0.846866	CYB5R1, ERO1L, ACOX3	542	109	17854	0.906632	1	0.989155	100
Annotation Cluster 161	Enrichment Score: 0.09205311004224491
Category	Term	Count	%	PValue	Genes	List Total	Pop Hits	Pop Total	Fold Enrichment	Bonferroni	Benjamini	FDR
INTERPRO	IPR013089:Kelch related	4	0.690846	0.452639	BTBD3, KLHL12, BTBD6, NFE2L1	525	84	17763	1.61116	1	0.999266	99.9925
UP_SEQ_FEATURE	domain:BTB	3	0.518135	0.890894	BTBD3, KLHL12, BTBD6	529	113	16021	0.804038	1	1	100
INTERPRO	IPR013069:BTB/POZ	3	0.518135	0.89497	BTBD3, KLHL12, BTBD6	525	128	17763	0.792991	1	1	100
INTERPRO	IPR000210:BTB/POZ-like	4	0.690846	0.903709	BTBD3, KLHL12, KCTD18, BTBD6	525	180	17763	0.751873	1	1	100
INTERPRO	IPR011333:BTB/POZ fold	4	0.690846	0.903709	BTBD3, KLHL12, KCTD18, BTBD6	525	180	17763	0.751873	1	1	100
SMART	SM00225:BTB	4	0.690846	0.951126	BTBD3, KLHL12, KCTD18, BTBD6	316	180	9131	0.642124	1	0.999998	100
Annotation Cluster 162	Enrichment Score: 0.09077799964454382
Category	Term	Count	%	PValue	Genes	List Total	Pop Hits	Pop Total	Fold Enrichment	Bonferroni	Benjamini	FDR
GOTERM_CC_FAT	GO:0019717~synaptosome	3	0.518135	0.588735	DLG4, CYFIP1, BSN	373	66	12504	1.52376	1	0.967475	99.9995
GOTERM_CC_FAT	GO:0045202~synapse	7	1.20898	0.917003	CLN3, MYO7A, DLG4, CYFIP1, BSN, ATP6V1G1, IFNGR1	373	319	12504	0.73561	1	0.999158	100
SP_PIR_KEYWORDS	synapse	3	0.518135	0.989408	DLG4, CYFIP1, BSN	542	213	17854	0.463957	1	0.999946	100
Annotation Cluster 163	Enrichment Score: 0.08441470778854741
Category	Term	Count	%	PValue	Genes	List Total	Pop Hits	Pop Total	Fold Enrichment	Bonferroni	Benjamini	FDR
GOTERM_BP_FAT	GO:0032989~cellular component morphogenesis	11	1.89983	0.609481	BAK1, DOCK2, ARHGEF2, HIF1A, SSBP1, AGFG1, MYO7A, CYFIP1, NTNG2, PIP5K1C, VASP	408	351	13588	1.04371	1	0.996513	100
GOTERM_BP_FAT	GO:0030030~cell projection organization	9	1.5544	0.744062	ITGA6, RAC2, RASGRF1, MYO7A, WASF2, CYFIP1, NTNG2, PIP5K1C, VASP	408	319	13588	0.939609	1	0.999363	100
GOTERM_BP_FAT	GO:0000904~cell morphogenesis involved in differentiation	6	1.03627	0.765466	HIF1A, MYO7A, CYFIP1, NTNG2, PIP5K1C, VASP	408	212	13588	0.942564	1	0.999522	100
GOTERM_BP_FAT	GO:0032990~cell part morphogenesis	6	1.03627	0.765466	BAK1, SSBP1, CYFIP1, NTNG2, PIP5K1C, VASP	408	212	13588	0.942564	1	0.999522	100
GOTERM_BP_FAT	GO:0048667~cell morphogenesis involved in neuron differentiation	5	0.863558	0.798938	MYO7A, CYFIP1, NTNG2, PIP5K1C, VASP	408	182	13588	0.914943	1	0.999747	100
GOTERM_BP_FAT	GO:0000902~cell morphogenesis	8	1.38169	0.822724	DOCK2, ARHGEF2, HIF1A, MYO7A, CYFIP1, NTNG2, PIP5K1C, VASP	408	309	13588	0.862237	1	0.999842	100
GOTERM_BP_FAT	GO:0007409~axonogenesis	4	0.690846	0.870557	CYFIP1, NTNG2, PIP5K1C, VASP	408	163	13588	0.817274	1	0.999952	100
GOTERM_BP_FAT	GO:0048666~neuron development	7	1.20898	0.874565	GNAQ, RASGRF1, MYO7A, CYFIP1, NTNG2, PIP5K1C, VASP	408	292	13588	0.798382	1	0.999955	100
GOTERM_BP_FAT	GO:0031175~neuron projection development	5	0.863558	0.895678	RASGRF1, CYFIP1, NTNG2, PIP5K1C, VASP	408	218	13588	0.763851	1	0.999977	100
GOTERM_BP_FAT	GO:0048812~neuron projection morphogenesis	4	0.690846	0.901451	CYFIP1, NTNG2, PIP5K1C, VASP	408	176	13588	0.756907	1	0.999981	100
GOTERM_BP_FAT	GO:0048858~cell projection morphogenesis	4	0.690846	0.944131	CYFIP1, NTNG2, PIP5K1C, VASP	408	202	13588	0.659484	1	0.999998	100
GOTERM_BP_FAT	GO:0030182~neuron differentiation	8	1.38169	0.957457	GNAQ, AGTPBP1, RASGRF1, MYO7A, CYFIP1, NTNG2, PIP5K1C, VASP	408	399	13588	0.667748	1	0.999999	100
Annotation Cluster 164	Enrichment Score: 0.08373361861670961
Category	Term	Count	%	PValue	Genes	List Total	Pop Hits	Pop Total	Fold Enrichment	Bonferroni	Benjamini	FDR
GOTERM_MF_FAT	GO:0043492~ATPase activity, coupled to movement of substances	3	0.518135	0.779987	ABCC1, ATP6V1G1, ABCC5	389	97	13288	1.05648	1	0.999363	100
GOTERM_MF_FAT	GO:0016820~hydrolase activity, acting on acid anhydrides, catalyzing transmembrane movement of substances	3	0.518135	0.779987	ABCC1, ATP6V1G1, ABCC5	389	97	13288	1.05648	1	0.999363	100
GOTERM_MF_FAT	GO:0042626~ATPase activity, coupled to transmembrane movement of substances	3	0.518135	0.779987	ABCC1, ATP6V1G1, ABCC5	389	97	13288	1.05648	1	0.999363	100
GOTERM_MF_FAT	GO:0015405~P-P-bond-hydrolysis-driven transmembrane transporter activity	3	0.518135	0.824132	ABCC1, ATP6V1G1, ABCC5	389	107	13288	0.95774	1	0.999661	100
GOTERM_MF_FAT	GO:0015399~primary active transmembrane transporter activity	3	0.518135	0.828079	ABCC1, ATP6V1G1, ABCC5	389	108	13288	0.948872	1	0.999675	100
GOTERM_MF_FAT	GO:0016887~ATPase activity	7	1.20898	0.833707	ABCA7, DHX38, ATAD2, ABCC1, ATP6V1G1, MDN1, ABCC5	389	281	13288	0.850945	1	0.999684	100
GOTERM_MF_FAT	GO:0042623~ATPase activity, coupled	4	0.690846	0.960552	DHX38, ABCC1, ATP6V1G1, ABCC5	389	223	13288	0.612724	1	0.999998	100
Annotation Cluster 165	Enrichment Score: 0.08122035186009698
Category	Term	Count	%	PValue	Genes	List Total	Pop Hits	Pop Total	Fold Enrichment	Bonferroni	Benjamini	FDR
SP_PIR_KEYWORDS	neurogenesis	5	0.863558	0.638802	NRP2, NAV1, NGRN, CYFIP1, NTNG2	542	144	17854	1.14378	1	0.954503	99.9999
SP_PIR_KEYWORDS	differentiation	11	1.89983	0.894372	NRP2, LGALS3, AGFG1, NAV1, RASGRP4, RASGRP1, NGRN, CYFIP1, NTNG2, ODF2, SPATA6	542	460	17854	0.787719	1	0.994324	100
SP_PIR_KEYWORDS	developmental protein	13	2.24525	0.998745	NRP2, SPIN1, TMEFF1, ZFP64, AGFG1, NTNG2, RICTOR, EYA3, NAV1, NGRN, CYFIP1, ODF2, SPATA6	542	814	17854	0.526084	1	0.999999	100
Annotation Cluster 166	Enrichment Score: 0.07793387335546555
Category	Term	Count	%	PValue	Genes	List Total	Pop Hits	Pop Total	Fold Enrichment	Bonferroni	Benjamini	FDR
UP_SEQ_FEATURE	repeat:ANK 7	3	0.518135	0.525298	NFKBIZ, TANC2, RAI14	529	53	16021	1.71427	1	0.999998	99.9996
UP_SEQ_FEATURE	repeat:ANK 6	3	0.518135	0.732797	NFKBIZ, TANC2, RAI14	529	78	16021	1.16482	1	1	100
INTERPRO	IPR002110:Ankyrin	6	1.03627	0.790895	NFKBIZ, ANKRD50, TANC2, ANKRD11, RAI14, ANKLE2	525	223	17763	0.91034	1	0.999999	100
SP_PIR_KEYWORDS	ank repeat	6	1.03627	0.806612	NFKBIZ, ANKRD50, TANC2, ANKRD11, RAI14, ANKLE2	542	222	17854	0.890296	1	0.984405	100
UP_SEQ_FEATURE	repeat:ANK 5	3	0.518135	0.872085	NFKBIZ, TANC2, RAI14	529	107	16021	0.849125	1	1	100
SMART	SM00248:ANK	6	1.03627	0.888641	NFKBIZ, ANKRD50, TANC2, ANKRD11, RAI14, ANKLE2	316	223	9131	0.777459	1	0.999973	100
UP_SEQ_FEATURE	repeat:ANK 4	3	0.518135	0.923173	NFKBIZ, TANC2, RAI14	529	126	16021	0.721082	1	1	100
UP_SEQ_FEATURE	repeat:ANK 3	3	0.518135	0.969421	NFKBIZ, TANC2, RAI14	529	159	16021	0.571423	1	1	100
UP_SEQ_FEATURE	repeat:ANK 1	3	0.518135	0.98788	NFKBIZ, TANC2, RAI14	529	191	16021	0.475688	1	1	100
UP_SEQ_FEATURE	repeat:ANK 2	3	0.518135	0.98788	NFKBIZ, TANC2, RAI14	529	191	16021	0.475688	1	1	100
Annotation Cluster 167	Enrichment Score: 0.07720645265269677
Category	Term	Count	%	PValue	Genes	List Total	Pop Hits	Pop Total	Fold Enrichment	Bonferroni	Benjamini	FDR
GOTERM_BP_FAT	GO:0035239~tube morphogenesis	5	0.863558	0.757762	PFN1, HIF1A, ZEB2, MMP14, VASP	408	171	13588	0.973799	1	0.999465	100
GOTERM_BP_FAT	GO:0001701~in utero embryonic development	7	1.20898	0.815399	HIF1A, LY6E, INPP5K, ANKRD11, ATP6V0A1, ICMT, NCOR2	408	267	13588	0.873137	1	0.999818	100
GOTERM_BP_FAT	GO:0043009~chordate embryonic development	10	1.72712	0.888487	PFN1, HIF1A, LY6E, INPP5K, ANKRD11, ATP6V0A1, ICMT, ZEB2, VASP, NCOR2	408	421	13588	0.791067	1	0.999971	100
GOTERM_BP_FAT	GO:0009792~embryonic development ending in birth or egg hatching	10	1.72712	0.894582	PFN1, HIF1A, LY6E, INPP5K, ANKRD11, ATP6V0A1, ICMT, ZEB2, VASP, NCOR2	408	425	13588	0.783622	1	0.999977	100
Annotation Cluster 168	Enrichment Score: 0.06442542606990997
Category	Term	Count	%	PValue	Genes	List Total	Pop Hits	Pop Total	Fold Enrichment	Bonferroni	Benjamini	FDR
GOTERM_MF_FAT	GO:0004857~enzyme inhibitor activity	6	1.03627	0.842006	C4A, SERPINB2, PKIB, PTTG1, APLP2, ANXA2	389	243	13288	0.843442	1	0.999733	100
GOTERM_MF_FAT	GO:0004866~endopeptidase inhibitor activity	4	0.690846	0.853432	C4A, SERPINB2, PTTG1, APLP2	389	161	13288	0.84868	1	0.999796	100
GOTERM_MF_FAT	GO:0030414~peptidase inhibitor activity	4	0.690846	0.891743	C4A, SERPINB2, PTTG1, APLP2	389	176	13288	0.77635	1	0.999924	100
Annotation Cluster 169	Enrichment Score: 0.06267867066894095
Category	Term	Count	%	PValue	Genes	List Total	Pop Hits	Pop Total	Fold Enrichment	Bonferroni	Benjamini	FDR
INTERPRO	IPR018248:EF hand	4	0.690846	0.751391	RASGRP1, MYL12B, LPCAT2, LCP1	525	132	17763	1.02528	1	0.999996	100
UP_SEQ_FEATURE	domain:EF-hand 2	5	0.863558	0.777416	NIN, RASGRP1, MYL12B, LPCAT2, LCP1	529	160	16021	0.94642	1	1	100
UP_SEQ_FEATURE	domain:EF-hand 1	5	0.863558	0.781525	NIN, RASGRP1, MYL12B, LPCAT2, LCP1	529	161	16021	0.940542	1	1	100
INTERPRO	IPR018249:EF-HAND 2	5	0.863558	0.858449	NIN, RASGRP1, MYL12B, LPCAT2, LCP1	525	205	17763	0.825226	1	1	100
UP_SEQ_FEATURE	calcium-binding region:2	3	0.518135	0.881835	RASGRP1, LPCAT2, LCP1	529	110	16021	0.825967	1	1	100
INTERPRO	IPR011992:EF-Hand type	5	0.863558	0.905798	STAT6, RASGRP1, MYL12B, LPCAT2, LCP1	525	227	17763	0.745249	1	1	100
UP_SEQ_FEATURE	calcium-binding region:1	3	0.518135	0.909582	RASGRP1, LPCAT2, LCP1	529	120	16021	0.757136	1	1	100
INTERPRO	IPR002048:Calcium-binding EF-hand	3	0.518135	0.915425	MYL12B, LPCAT2, LCP1	525	137	17763	0.740897	1	1	100
INTERPRO	IPR018247:EF-HAND 1	4	0.690846	0.950652	RASGRP1, MYL12B, LPCAT2, LCP1	525	211	17763	0.641408	1	1	100
SMART	SM00054:EFh	3	0.518135	0.953086	MYL12B, LPCAT2, LCP1	316	137	9131	0.63275	1	0.999998	100
Annotation Cluster 170	Enrichment Score: 0.0607166153734727
Category	Term	Count	%	PValue	Genes	List Total	Pop Hits	Pop Total	Fold Enrichment	Bonferroni	Benjamini	FDR
GOTERM_BP_FAT	GO:0035107~appendage morphogenesis	3	0.518135	0.863317	BAK1, ACD, GNAQ	408	115	13588	0.868798	1	0.99994	100
GOTERM_BP_FAT	GO:0035108~limb morphogenesis	3	0.518135	0.863317	BAK1, ACD, GNAQ	408	115	13588	0.868798	1	0.99994	100
GOTERM_BP_FAT	GO:0060173~limb development	3	0.518135	0.875783	BAK1, ACD, GNAQ	408	119	13588	0.839595	1	0.999956	100
GOTERM_BP_FAT	GO:0048736~appendage development	3	0.518135	0.875783	BAK1, ACD, GNAQ	408	119	13588	0.839595	1	0.999956	100
Annotation Cluster 171	Enrichment Score: 0.043176617503269114
Category	Term	Count	%	PValue	Genes	List Total	Pop Hits	Pop Total	Fold Enrichment	Bonferroni	Benjamini	FDR
GOTERM_MF_FAT	GO:0008236~serine-type peptidase activity	5	0.863558	0.870833	SCPEP1, MMP8, SERPINB2, ABHD10, PREPL	389	212	13288	0.805646	1	0.999867	100
GOTERM_MF_FAT	GO:0017171~serine hydrolase activity	5	0.863558	0.873155	SCPEP1, MMP8, SERPINB2, ABHD10, PREPL	389	213	13288	0.801863	1	0.99986	100
GOTERM_MF_FAT	GO:0004252~serine-type endopeptidase activity	3	0.518135	0.975986	MMP8, SERPINB2, PREPL	389	189	13288	0.542212	1	1	100
Annotation Cluster 172	Enrichment Score: 0.03610263414420545
Category	Term	Count	%	PValue	Genes	List Total	Pop Hits	Pop Total	Fold Enrichment	Bonferroni	Benjamini	FDR
GOTERM_BP_FAT	GO:0007601~visual perception	3	0.518135	0.810186	OPA1, MYO7A, CLN5	408	101	13588	0.989225	1	0.999799	100
GOTERM_BP_FAT	GO:0050953~sensory perception of light stimulus	3	0.518135	0.814521	OPA1, MYO7A, CLN5	408	102	13588	0.979527	1	0.999818	100
GOTERM_BP_FAT	GO:0007600~sensory perception	7	1.20898	1	OPA1, ARRB2, ARRB1, MYO7A, MAPK3, CLN5, DIAP1	408	1402	13588	0.166282	1	1	100
GOTERM_BP_FAT	GO:0050890~cognition	8	1.38169	1	CLN3, OPA1, ARRB2, ARRB1, MYO7A, MAPK3, CLN5, DIAP1	408	1480	13588	0.180021	1	1	100
GOTERM_BP_FAT	GO:0050877~neurological system process	11	1.89983	1	CLN3, OPA1, ARRB2, AGTPBP1, ARRB1, MYO7A, CAPZA2, MAPK3, APLP2, CLN5, DIAP1	408	1681	13588	0.217932	1	1	100
Annotation Cluster 173	Enrichment Score: 0.0332509810984095
Category	Term	Count	%	PValue	Genes	List Total	Pop Hits	Pop Total	Fold Enrichment	Bonferroni	Benjamini	FDR
GOTERM_MF_FAT	GO:0003735~structural constituent of ribosome	4	0.690846	0.821748	MRPS17, RPL22L1, ITGAM, RPS24	389	151	13288	0.904884	1	0.999661	100
GOTERM_CC_FAT	GO:0030529~ribonucleoprotein complex	11	1.89983	0.886177	PATL1, HNRNPM, MRPS17, EDC3, BTBD6, RPL22L1, SF3A2, DGCR14, SF3A1, ITGAM, RPS24	373	462	12504	0.798162	1	0.998412	100
GOTERM_BP_FAT	GO:0006412~translation	7	1.20898	0.919791	MRPS17, TRNAU1AP, NCOA5, EIF2A, RPL22L1, ITGAM, RPS24	408	319	13588	0.730807	1	0.999992	100
GOTERM_CC_FAT	GO:0005840~ribosome	4	0.690846	0.928374	MRPS17, RPL22L1, ITGAM, RPS24	373	192	12504	0.698391	1	0.999337	100
SP_PIR_KEYWORDS	ribosomal protein	3	0.518135	0.972361	MRPS17, RPL22L1, RPS24	542	177	17854	0.558321	1	0.999645	100
GOTERM_MF_FAT	GO:0005198~structural molecule activity	8	1.38169	0.979221	MRPS17, TLN1, DLG4, ODF2, RPL22L1, CLTC, ITGAM, RPS24	389	450	13288	0.607278	1	1	100
SP_PIR_KEYWORDS	ribonucleoprotein	4	0.690846	0.988244	HNRNPM, MRPS17, RPL22L1, RPS24	542	266	17854	0.495353	1	0.999936	100
Annotation Cluster 174	Enrichment Score: 0.02670810715313303
Category	Term	Count	%	PValue	Genes	List Total	Pop Hits	Pop Total	Fold Enrichment	Bonferroni	Benjamini	FDR
GOTERM_CC_FAT	GO:0005654~nucleoplasm	15	2.59067	0.858158	RTCD1, BNIP3, TLE1, CDK4, TCFE3, 1600027N09RIK, APPL2, HIF1A, MED8, MAPK3, THRAP3, ATP6V0A1, PHF21A, MLL1, NCOR2	373	599	12504	0.839469	1	0.997515	100
GOTERM_CC_FAT	GO:0044451~nucleoplasm part	12	2.07254	0.902018	HIF1A, MED8, THRAP3, PHF21A, ATP6V0A1, TLE1, CDK4, TCFE3, 1600027N09RIK, APPL2, NCOR2, MLL1	373	513	12504	0.784159	1	0.998857	100
GOTERM_CC_FAT	GO:0031974~membrane-enclosed lumen	27	4.66321	0.960139	PACS2, BNIP3, TIMM13, 1600027N09RIK, TCFE3, ACOX3, HMOX1, TOR1B, BRD4, MLL1, OPA1, RTCD1, TLE1, POLR1B, CDK4, APPL2, HIF1A, MED8, KTELC1, THRAP3, MAPK3, ATP6V0A1, PHF21A, TMSB4X, NOP56, NCOR2, CLN5	373	1174	12504	0.770967	1	0.99985	100
GOTERM_CC_FAT	GO:0031981~nuclear lumen	19	3.28152	0.969771	RTCD1, BNIP3, TLE1, POLR1B, CDK4, TCFE3, 1600027N09RIK, APPL2, HIF1A, HMOX1, MED8, THRAP3, MAPK3, PHF21A, ATP6V0A1, BRD4, NOP56, MLL1, NCOR2	373	883	12504	0.721328	1	0.999918	100
GOTERM_CC_FAT	GO:0043233~organelle lumen	25	4.31779	0.974843	PACS2, BNIP3, 1600027N09RIK, TCFE3, ACOX3, HMOX1, TOR1B, BRD4, MLL1, RTCD1, TLE1, POLR1B, CDK4, APPL2, HIF1A, MED8, THRAP3, MAPK3, KTELC1, PHF21A, ATP6V0A1, TMSB4X, NOP56, NCOR2, CLN5	373	1136	12504	0.737737	1	0.999942	100
GOTERM_CC_FAT	GO:0070013~intracellular organelle lumen	24	4.14508	0.984082	PACS2, RTCD1, BNIP3, TLE1, POLR1B, CDK4, 1600027N09RIK, TCFE3, APPL2, ACOX3, HIF1A, HMOX1, MED8, KTELC1, THRAP3, MAPK3, TOR1B, PHF21A, ATP6V0A1, BRD4, NOP56, CLN5, MLL1, NCOR2	373	1133	12504	0.710103	1	0.999981	100
Annotation Cluster 175	Enrichment Score: 0.012697184162871855
Category	Term	Count	%	PValue	Genes	List Total	Pop Hits	Pop Total	Fold Enrichment	Bonferroni	Benjamini	FDR
GOTERM_MF_FAT	GO:0005244~voltage-gated ion channel activity	4	0.690846	0.898235	TRPM4, KCTD18, HVCN1, CLCN6	389	179	13288	0.763338	1	0.999933	100
GOTERM_MF_FAT	GO:0022832~voltage-gated channel activity	4	0.690846	0.898235	TRPM4, KCTD18, HVCN1, CLCN6	389	179	13288	0.763338	1	0.999933	100
GOTERM_MF_FAT	GO:0022836~gated channel activity	4	0.690846	0.989675	TRPM4, KCTD18, HVCN1, CLCN6	389	281	13288	0.486255	1	1	100
GOTERM_MF_FAT	GO:0046873~metal ion transmembrane transporter activity	4	0.690846	0.991675	TRPM4, SLC11A1, KCTD18, HVCN1	389	290	13288	0.471164	1	1	100
GOTERM_MF_FAT	GO:0005216~ion channel activity	5	0.863558	0.992279	TRPM4, FXYD2, KCTD18, HVCN1, CLCN6	389	349	13288	0.489389	1	1	100
GOTERM_MF_FAT	GO:0022838~substrate specific channel activity	5	0.863558	0.993977	TRPM4, FXYD2, KCTD18, HVCN1, CLCN6	389	360	13288	0.474436	1	1	100
GOTERM_MF_FAT	GO:0015267~channel activity	5	0.863558	0.994625	TRPM4, FXYD2, KCTD18, HVCN1, CLCN6	389	365	13288	0.467937	1	1	100
GOTERM_MF_FAT	GO:0022803~passive transmembrane transporter activity	5	0.863558	0.994625	TRPM4, FXYD2, KCTD18, HVCN1, CLCN6	389	365	13288	0.467937	1	1	100
GOTERM_MF_FAT	GO:0005261~cation channel activity	3	0.518135	0.994842	TRPM4, KCTD18, HVCN1	389	248	13288	0.413218	1	1	100
Annotation Cluster 176	Enrichment Score: 0.008789280957185513
Category	Term	Count	%	PValue	Genes	List Total	Pop Hits	Pop Total	Fold Enrichment	Bonferroni	Benjamini	FDR
GOTERM_BP_FAT	GO:0007268~synaptic transmission	3	0.518135	0.971747	CLN3, AGTPBP1, CAPZA2	408	178	13588	0.561302	1	1	100
GOTERM_BP_FAT	GO:0007267~cell-cell signaling	5	0.863558	0.976177	CLN3, AGTPBP1, STAB1, CAPZA2, IL1RN	408	290	13588	0.574206	1	1	100
GOTERM_BP_FAT	GO:0019226~transmission of nerve impulse	3	0.518135	0.992088	CLN3, AGTPBP1, CAPZA2	408	226	13588	0.442087	1	1	100
Annotation Cluster 177	Enrichment Score: 0.0022222845901714605
Category	Term	Count	%	PValue	Genes	List Total	Pop Hits	Pop Total	Fold Enrichment	Bonferroni	Benjamini	FDR
INTERPRO	IPR001841:Zinc finger, RING-type	4	0.690846	0.991338	PHF21A, UNK, TRAF5, RNF41	525	286	17763	0.473207	1	1	100
INTERPRO	IPR017907:Zinc finger, RING-type, conserved site	3	0.518135	0.99584	UNK, TRAF5, RNF41	525	254	17763	0.399618	1	1	100
SMART	SM00184:RING	4	0.690846	0.997521	PHF21A, UNK, TRAF5, RNF41	316	286	9131	0.404134	1	1	100
Annotation Cluster 178	Enrichment Score: 0.0021974392991691376
Category	Term	Count	%	PValue	Genes	List Total	Pop Hits	Pop Total	Fold Enrichment	Bonferroni	Benjamini	FDR
GOTERM_BP_FAT	GO:0043066~negative regulation of apoptosis	3	0.518135	0.994437	CLN3, AKT1S1, BNIP3	408	239	13588	0.418041	1	1	100
GOTERM_BP_FAT	GO:0043069~negative regulation of programmed cell death	3	0.518135	0.995146	CLN3, AKT1S1, BNIP3	408	244	13588	0.409474	1	1	100
GOTERM_BP_FAT	GO:0060548~negative regulation of cell death	3	0.518135	0.995276	CLN3, AKT1S1, BNIP3	408	245	13588	0.407803	1	1	100
Annotation Cluster 179	Enrichment Score: -0.0
Category	Term	Count	%	PValue	Genes	List Total	Pop Hits	Pop Total	Fold Enrichment	Bonferroni	Benjamini	FDR
SP_PIR_KEYWORDS	transducer	4	0.690846	1	GPR126, EMR1, GNAQ, CMKLR1	542	1467	17854	0.0898186	1	1	100
SP_PIR_KEYWORDS	g-protein coupled receptor	3	0.518135	1	GPR126, EMR1, CMKLR1	542	1411	17854	0.0700375	1	1	100
GOTERM_BP_FAT	GO:0007186~G-protein coupled receptor protein signaling pathway	6	1.03627	1	GPR126, EMR1, GNAQ, CMKLR1, CERK, PRKACB	408	1877	13588	0.106459	1	1	100

## Sheet: GO, Liver-specific
Annotation Cluster 1	Enrichment Score: 37.92463414584291
Category	Term	Count	%	PValue	Genes	List Total	Pop Hits	Pop Total	Fold Enrichment	Bonferroni	Benjamini	FDR
GOTERM_CC_FAT	GO:0005739~mitochondrion	374	15.8811	1.71147e-58	OXA1L, TARS2, AURKAIP1, PNKD, EHHADH, LDHD, TRMT2B, RAB1B, IARS2, OGDH, TMEM143, HIBADH, GLDC, BC026585, GOT2, ACBD3, HRSP12, MRPL37, ABCB10, MRPL38, DHX30, GPT2, MRPL33, AADAT, ACAA2, MRPL52, CRLS1, 1190003J15RIK, GTPBP3, NUDT13, POLG, GTPBP5, APOA1BP, DCTN6, LETM1, NME2, NME3, NME1, RARS, ATP5C1, ADSL, EEFSEC, MDH2, 1700034H14RIK, ATP5SL, BC002163, FDX1, TDRD7, TXN2, ACP6, MTX2, CHCHD3, CHCHD2,…	1591	1322	12504	2.22341	9.73824e-56	9.73824e-56	2.50935e-55
SP_PIR_KEYWORDS	mitochondrion	233	9.89384	5.3529e-38	OXA1L, TARS2, PNKD, LDHD, IARS2, OGDH, HIBADH, GLDC, GOT2, ACBD3, ABCB10, MRPL37, MRPL38, DHX30, MRPL33, AADAT, ACAA2, MRPL52, CRLS1, GTPBP3, POLG, LETM1, ATP5C1, MDH2, 1700034H14RIK, BC002163, FDX1, TXN2, MTX2, CHCHD3, MOSC2, CHCHD2, MTIF2, ACAT1, HADHA, HADHB, PEMT, ALDH4A1, GCSH, GCDH, MSTO1, FDXR, VDAC2, AFG3L2, PPA2, VDAC1, HMGCS2, MAGMAS, AGXT2, SPG7, ATP5B, MCCC2, LONP1, PARL, MCCC1, MCEE,…	2248	790	17854	2.34244	3.14215e-35	1.04738e-35	7.88213e-35
SP_PIR_KEYWORDS	transit peptide	162	6.87898	8.756e-37	GRPEL2, OXA1L, TARS2, LDHD, CAR5A, IARS2, COX5A, OGDH, AGXT, PDHB, HIBADH, GLDC, GOT2, ABCB10, MRPL37, MRPL38, OMA1, MTO1, HMGCL, AADAT, MRPL52, ACAA2, FECH, GTPBP3, CLPX, ISCU, LETM1, MRPS18A, ATP5C1, AKAP1, PCCB, LRPPRC, MDH2, 2410091C18RIK, 1700034H14RIK, ADHFE1, TXN2, FDX1, CHCHD3, MOSC2, CHCHD2, AGMAT, MTIF2, ACAT1, HADHA, HADHB, GFM2, GFM1, DHODH, GCSH, ALDH4A1, FH1, DNAJA3, GCDH, ABCB8, FD…	2248	457	17854	2.81539	5.13977e-34	1.28494e-34	1.28932e-33
UP_SEQ_FEATURE	transit peptide:Mitochondrion	157	6.66667	4.48018e-30	GRPEL2, OXA1L, TARS2, LDHD, CAR5A, IARS2, COX5A, OGDH, AGXT, PDHB, HIBADH, GLDC, GOT2, ABCB10, MRPL37, MRPL38, OMA1, MTO1, HMGCL, AADAT, MRPL52, FECH, GTPBP3, CLPX, ISCU, LETM1, MRPS18A, ATP5C1, AKAP1, PCCB, LRPPRC, MDH2, 2410091C18RIK, 1700034H14RIK, ADHFE1, TXN2, FDX1, CHCHD3, MOSC2, CHCHD2, AGMAT, MTIF2, ACAT1, HADHA, HADHB, GFM2, GFM1, DHODH, GCSH, ALDH4A1, FH1, DNAJA3, GCDH, ABCB8, FDXR, MTR…	2222	449	16021	2.52115	2.01832e-26	2.01832e-26	8.43246e-27
GOTERM_CC_FAT	GO:0044429~mitochondrial part	164	6.96391	6.6263e-30	GRPEL2, OXA1L, TARS2, IARS2, COX5A, OGDH, AGXT, PDHB, GOT2, SLC25A20, SLC25A23, SLC25A22, TIMM9, ABCB10, MRPL37, MRPL38, DHX30, HMGCL, MRPL52, ACAA2, CRLS1, FECH, POLG, PPP1CC, CLPX, COX6C, LETM1, ATP5C1, SLC25A38, AKAP1, PCCB, MDH2, MAVS, BC002163, FDX1, TDRD7, MTX2, CHCHD3, MOSC2, KMO, ACAT1, HADHA, HADHB, MTCH2, MTCH1, PEMT, DHODH, ALDH4A1, DNAJA3, GCDH, ABCB8, MSTO1, FDXR, MUL1, TOMM40, AFG3L…	1591	524	12504	2.45975	3.77036e-27	1.88518e-27	9.71547e-27
Annotation Cluster 2	Enrichment Score: 25.61305779554864
Category	Term	Count	%	PValue	Genes	List Total	Pop Hits	Pop Total	Fold Enrichment	Bonferroni	Benjamini	FDR
SP_PIR_KEYWORDS	mitochondrion	233	9.89384	5.3529e-38	OXA1L, TARS2, PNKD, LDHD, IARS2, OGDH, HIBADH, GLDC, GOT2, ACBD3, ABCB10, MRPL37, MRPL38, DHX30, MRPL33, AADAT, ACAA2, MRPL52, CRLS1, GTPBP3, POLG, LETM1, ATP5C1, MDH2, 1700034H14RIK, BC002163, FDX1, TXN2, MTX2, CHCHD3, MOSC2, CHCHD2, MTIF2, ACAT1, HADHA, HADHB, PEMT, ALDH4A1, GCSH, GCDH, MSTO1, FDXR, VDAC2, AFG3L2, PPA2, VDAC1, HMGCS2, MAGMAS, AGXT2, SPG7, ATP5B, MCCC2, LONP1, PARL, MCCC1, MCEE,…	2248	790	17854	2.34244	3.14215e-35	1.04738e-35	7.88213e-35
GOTERM_CC_FAT	GO:0044429~mitochondrial part	164	6.96391	6.6263e-30	GRPEL2, OXA1L, TARS2, IARS2, COX5A, OGDH, AGXT, PDHB, GOT2, SLC25A20, SLC25A23, SLC25A22, TIMM9, ABCB10, MRPL37, MRPL38, DHX30, HMGCL, MRPL52, ACAA2, CRLS1, FECH, POLG, PPP1CC, CLPX, COX6C, LETM1, ATP5C1, SLC25A38, AKAP1, PCCB, MDH2, MAVS, BC002163, FDX1, TDRD7, MTX2, CHCHD3, MOSC2, KMO, ACAT1, HADHA, HADHB, MTCH2, MTCH1, PEMT, DHODH, ALDH4A1, DNAJA3, GCDH, ABCB8, MSTO1, FDXR, MUL1, TOMM40, AFG3L…	1591	524	12504	2.45975	3.77036e-27	1.88518e-27	9.71547e-27
GOTERM_CC_FAT	GO:0031090~organelle membrane	216	9.17197	1.43763e-28	OXA1L, LEMD2, OGDH, GOT2, ABCB10, D230025D16RIK, ACAA2, CRLS1, POLG, DPAGT1, LETM1, ATP5C1, AMFR, EXT2, MDH2, CLCN3, BC002163, MTX2, CHCHD3, MOSC2, ARFGEF2, ACAT1, ATP6V0B, HADHA, HADHB, PEMT, ASPSCR1, SYS1, TRPC2, GCDH, MSTO1, FDXR, AFG3L2, VDAC2, VDAC1, HMGCS2, MAGMAS, NIPSNAP1, PRODH2, GOSR2, ALG12, RTN4, ATP5B, ST6GALNAC6, GOLGA7, POMGNT1, ATAD3A, PARL, COPB1, MCCC1, SLC25A3, SLC25A1, COX18, …	1591	809	12504	2.09838	8.18013e-26	2.72671e-26	2.10786e-25
GOTERM_CC_FAT	GO:0031967~organelle envelope	164	6.96391	3.01267e-28	EIF6, GRPEL2, OXA1L, XPO6, LEMD2, OGDH, COX5A, GOT2, SLC25A20, SLC25A23, SLC25A22, TIMM9, ABCB10, CYHR1, HMGCL, ACAA2, CRLS1, FECH, POLG, PPP1CC, NUPL1, CLPX, COX6C, LETM1, NPC1, NDEL1, AAAS, ATP5C1, SLC25A38, AKAP1, LRPPRC, MDH2, MAVS, BC002163, MTX2, CHCHD3, MOSC2, KMO, ACAT1, HADHA, HADHB, MTCH2, MTCH1, PEMT, DHODH, TRPC2, GCDH, ABCB8, MSTO1, FDXR, MUL1, TOMM40, NXF1, AFG3L2, ABCB7, VDAC2, ABC…	1591	540	12504	2.38687	1.71421e-25	4.28552e-26	4.41717e-25
GOTERM_CC_FAT	GO:0031975~envelope	164	6.96391	4.78292e-28	EIF6, GRPEL2, OXA1L, XPO6, LEMD2, OGDH, COX5A, GOT2, SLC25A20, SLC25A23, SLC25A22, TIMM9, ABCB10, CYHR1, HMGCL, ACAA2, CRLS1, FECH, POLG, PPP1CC, NUPL1, CLPX, COX6C, LETM1, NPC1, NDEL1, AAAS, ATP5C1, SLC25A38, AKAP1, LRPPRC, MDH2, MAVS, BC002163, MTX2, CHCHD3, MOSC2, KMO, ACAT1, HADHA, HADHB, MTCH2, MTCH1, PEMT, DHODH, TRPC2, GCDH, ABCB8, MSTO1, FDXR, MUL1, TOMM40, NXF1, AFG3L2, ABCB7, VDAC2, ABC…	1591	542	12504	2.37806	2.72148e-25	5.44296e-26	7.01271e-25
GOTERM_CC_FAT	GO:0031966~mitochondrial membrane	126	5.35032	5.81389e-27	GRPEL2, OXA1L, OGDH, COX5A, GOT2, SLC25A20, SLC25A23, SLC25A22, TIMM9, ABCB10, HMGCL, ACAA2, CRLS1, FECH, POLG, PPP1CC, CLPX, COX6C, LETM1, ATP5C1, SLC25A38, AKAP1, MDH2, MAVS, BC002163, MTX2, CHCHD3, MOSC2, KMO, ACAT1, HADHA, HADHB, MTCH2, MTCH1, DHODH, GCDH, MSTO1, ABCB8, FDXR, MUL1, TOMM40, AFG3L2, ABCB7, VDAC2, ABCB6, VDAC1, NDUFV3, USMG5, SLC25A14, SLC25A13, HMGCS2, TOMM70A, NDUFV1, SLC25A10…	1591	368	12504	2.69092	3.3081e-24	5.5135e-25	8.52432e-24
GOTERM_CC_FAT	GO:0005740~mitochondrial envelope	128	5.43524	2.42847e-25	GRPEL2, OXA1L, OGDH, COX5A, GOT2, SLC25A20, SLC25A23, SLC25A22, TIMM9, ABCB10, HMGCL, ACAA2, CRLS1, FECH, POLG, PPP1CC, CLPX, COX6C, LETM1, ATP5C1, SLC25A38, AKAP1, MDH2, MAVS, BC002163, MTX2, CHCHD3, MOSC2, KMO, ACAT1, HADHA, HADHB, MTCH2, MTCH1, PEMT, DHODH, GCDH, MSTO1, ABCB8, FDXR, MUL1, TOMM40, AFG3L2, ABCB7, VDAC2, ABCB6, VDAC1, NDUFV3, USMG5, SLC25A14, SLC25A13, HMGCS2, TOMM70A, NDUFV1, SL…	1591	391	12504	2.57284	1.3818e-22	1.974e-23	3.56062e-22
GOTERM_CC_FAT	GO:0019866~organelle inner membrane	109	4.62845	3.57621e-24	EIF6, GRPEL2, OXA1L, LEMD2, COX5A, GOT2, SLC25A20, SLC25A23, SLC25A22, TIMM9, ABCB10, HMGCL, ACAA2, CRLS1, FECH, POLG, CLPX, COX6C, LETM1, ATP5C1, SLC25A38, MDH2, LRPPRC, BC002163, CHCHD3, MOSC2, KMO, ACAT1, HADHA, HADHB, MTCH2, MTCH1, DHODH, GCDH, ABCB8, FDXR, AFG3L2, ABCB7, VDAC2, VDAC1, NDUFV3, USMG5, SLC25A14, SLC25A13, HMGCS2, NDUFV1, SLC25A10, NDUFV2, NIPSNAP1, MAGMAS, PRODH2, RHOT2, SLC25A…	1591	312	12504	2.74568	2.03486e-21	2.54358e-22	5.24343e-21
GOTERM_CC_FAT	GO:0005743~mitochondrial inner membrane	105	4.4586	6.8163e-24	GRPEL2, OXA1L, COX5A, GOT2, SLC25A20, SLC25A23, SLC25A22, TIMM9, ABCB10, HMGCL, ACAA2, CRLS1, FECH, POLG, CLPX, COX6C, LETM1, ATP5C1, SLC25A38, MDH2, BC002163, CHCHD3, MOSC2, KMO, ACAT1, HADHA, HADHB, MTCH2, MTCH1, DHODH, GCDH, ABCB8, FDXR, AFG3L2, VDAC2, ABCB7, VDAC1, NDUFV3, USMG5, SLC25A14, SLC25A13, HMGCS2, NDUFV1, SLC25A10, NDUFV2, NIPSNAP1, MAGMAS, PRODH2, RHOT2, SLC25A16, SLC25A15, SLC25A1…	1591	296	12504	2.78789	3.87848e-21	4.30942e-22	9.99406e-21
SP_PIR_KEYWORDS	mitochondrion inner membrane	56	2.37792	2.92751e-10	UQCRC2, OXA1L, UQCRC1, ATP5B, CYC1, COX5A, SLC25A20, PARL, SLC25A23, SLC25A22, TIMM9, SLC25A3, EXOG, ABCB10, NDUFS3, COX18, NDUFS2, NDUFS1, ATP5J, NDUFB11, CRLS1, FECH, 2310003L22RIK, TIMM23, TIMM44, COX6C, ACADVL, LETM1, UQCRH, ATP5C1, SLC25A38, BC002163, TIMM10, MTCH2, MTCH1, DHODH, ETFDH, SLC25A44, GTF3C2, ABCB8, NDUFA6, ATP5F1, ABCB7, NDUFV3, SDHB, SLC25A14, SLC25A13, NDUFV1, PHB2, SLC25A10, …	2248	183	17854	2.43039	1.71845e-07	8.18309e-09	4.31075e-07
Annotation Cluster 3	Enrichment Score: 12.42765823491907
Category	Term	Count	%	PValue	Genes	List Total	Pop Hits	Pop Total	Fold Enrichment	Bonferroni	Benjamini	FDR
GOTERM_CC_FAT	GO:0043233~organelle lumen	253	10.7431	4.27068e-21	TARS2, BTD, MED22, IARS2, MED21, OGDH, CTNNB1, GOT2, NONO, INTS8, SRSF4, INTS6, DHX33, MRPL37, MRPL38, DHX30, IKBKAP, KRR1, MRPL52, POLG, SRSF1, NOP2, HNF4A, MED16, TXNDC5, PIAS1, MYBBP1A, SUDS3, MDH2, CPSF3L, ALDOA, FDX1, ELL, TDRD7, ZNRD1, CALR, HADHA, CALU, HADHB, PPAN, WDR55, SRSF16, ALDH4A1, PRPF40B, ARHGEF10L, DHX9, GCDH, FDXR, SMAD1, NXF1, USF1, NOP14, PARP2, ADAR, ENY2, TAF1B, HNF1A, PDIA…	1591	1136	12504	1.75033	2.43002e-18	2.43002e-19	6.26166e-18
GOTERM_CC_FAT	GO:0070013~intracellular organelle lumen	252	10.7006	6.26747e-21	TARS2, BTD, MED22, IARS2, MED21, OGDH, CTNNB1, GOT2, NONO, INTS8, SRSF4, INTS6, DHX33, MRPL37, MRPL38, DHX30, IKBKAP, KRR1, MRPL52, POLG, SRSF1, NOP2, HNF4A, MED16, TXNDC5, PIAS1, MYBBP1A, SUDS3, MDH2, CPSF3L, FDX1, ELL, TDRD7, ZNRD1, CALR, HADHA, CALU, HADHB, PPAN, WDR55, SRSF16, ALDH4A1, PRPF40B, ARHGEF10L, DHX9, GCDH, FDXR, SMAD1, NXF1, USF1, NOP14, PARP2, ADAR, ENY2, TAF1B, HNF1A, PDIA3, GTPB…	1591	1133	12504	1.74803	3.56619e-18	3.24199e-19	9.18936e-18
GOTERM_CC_FAT	GO:0031974~membrane-enclosed lumen	257	10.913	2.28559e-20	TARS2, BTD, MED22, IARS2, MED21, OGDH, CTNNB1, GOT2, NONO, INTS8, SRSF4, INTS6, DHX33, MRPL37, MRPL38, DHX30, IKBKAP, KRR1, MRPL52, POLG, SRSF1, NOP2, HNF4A, MED16, TXNDC5, PIAS1, MYBBP1A, SUDS3, MDH2, CPSF3L, ALDOA, FDX1, ELL, TDRD7, ZNRD1, CALR, HADHA, CALU, HADHB, PPAN, WDR55, SRSF16, ALDH4A1, PRPF40B, ARHGEF10L, DHX9, GCDH, FDXR, NXF1, SMAD1, USF1, NOP14, PARP2, ADAR, ENY2, TAF1B, HNF1A, PDIA…	1591	1174	12504	1.72046	1.3005e-17	1.08375e-18	3.35113e-17
GOTERM_CC_FAT	GO:0031981~nuclear lumen	172	7.30361	3.90978e-09	EIF6, MAEA, BTD, MED22, MED21, CNOT7, CTNNB1, NONO, TOP1, INTS8, SRSF4, ZFML, ATF6B, INTS6, DHX33, MYST2, IMP4, GNL3, IKBKAP, KRR1, RBL2, HNRNPA2B1, MLXIPL, HDAC11, SRSF1, RSL1D1, NVL, TCFCP2, PA2G4, NOP2, HNF4A, KDM2A, MED16, PIAS1, MYBBP1A, LRPPRC, SUDS3, XRN2, SMARCA4, CPSF3L, ELL, ZNRD1, PPAN, WDR55, SRSF16, TCERG1, DDX3X, RPL6, HNRNPF, NPM1, SNF8, PRPF40B, ARHGEF10L, TFDP1, DDX42, DHX9, EPAS…	1591	883	12504	1.5309	2.22466e-06	1.17088e-07	5.73252e-06
GOTERM_CC_FAT	GO:0005654~nucleoplasm	107	4.54352	0.000199219	MED22, CNOT7, MED21, CTNNB1, NONO, INTS8, TOP1, SRSF4, ZFML, INTS6, MYST2, GNL3, IKBKAP, RBL2, HNRNPA2B1, MLXIPL, HDAC11, SRSF1, TCFCP2, KDM2A, HNF4A, MED16, PIAS1, SUDS3, LRPPRC, CPSF3L, ELL, SRSF16, DDX3X, HNRNPF, SNF8, NPM1, PRPF40B, ARHGEF10L, DDX42, TFDP1, EPAS1, WDR5, TEAD1, SMAD1, NXF1, USF1, HDAC5, ATF5, ATF4, PPIH, PARP2, TAF1B, ENY2, HNF1A, E2F5, CTCF, DMAP1, PCGF2, YAP1, E4F1, PRPF31, …	1591	599	12504	1.4039	0.107177	0.00257321	0.291698
GOTERM_CC_FAT	GO:0044451~nucleoplasm part	86	3.6518	0.00570139	ENY2, TAF1B, HNF1A, E2F5, DMAP1, MED22, CNOT7, MED21, CTNNB1, NONO, INTS8, PCGF2, SRSF4, ZFML, INTS6, YAP1, MYST2, IKBKAP, ELP3, PRPF31, CTBP1, SP100, BRF1, BRF2, RBL2, SNAPC4, MLXIPL, CDK8, PRPF3, MBD3, CDC5L, HDAC11, SRSF1, GTF2H2, GTF2H1, RFWD2, TCFCP2, HNF4A, MED16, THOC4, RUVBL2, PSME4, PIAS1, CHFR, SUDS3, MED1, CPSF3L, POLR2F, POLR2E, ELL, POLR2I, NFYC, NFYB, POLR2C, POLR2B, SUMO1, DDX3X, S…	1591	513	12504	1.31753	0.961356	0.0536491	8.04151
Annotation Cluster 4	Enrichment Score: 12.155734316947646
Category	Term	Count	%	PValue	Genes	List Total	Pop Hits	Pop Total	Fold Enrichment	Bonferroni	Benjamini	FDR
GOTERM_BP_FAT	GO:0008104~protein localization	172	7.30361	2.61883e-15	GNPTG, GRPEL2, OXA1L, AP1G2, XPO6, XPO5, VPS54, LMAN2L, VPS52, RAB1B, SELENBP2, CTNNB1, HOOK1, HOOK2, APOB, APOA1, VPS13D, ATG7, TIMM9, TRAK1, FAM53A, STAM, VPS13A, SAR1B, D230025D16RIK, SAR1A, SCAMP5, SCAMP1, ATG9A, SCAMP2, RAN, ERP29, PICK1, RINT1, TMSB10, OPTN, MYH9, NUPL1, CLPX, VTI1A, RAB18, VPS26B, RAB10, ARFGAP1, COPZ2, ARFGAP2, 1700034H14RIK, DERL1, MTX2, COPZ1, RAB6, SNX2, CCDC91, LMAN2,…	1720	753	13588	1.80452	9.38716e-12	4.69358e-12	4.88498e-12
GOTERM_BP_FAT	GO:0046907~intracellular transport	115	4.88323	2.99938e-15	GNPTG, GRPEL2, NCBP1, AP1G2, XPO6, XPO5, VPS54, HOOK1, HOOK2, ANKRD54, TIMM9, TRAK1, FAM53A, MCOLN1, STAM, SAR1B, D230025D16RIK, SAR1A, RAN, PICK1, MYH9, ERGIC2, VTI1A, NPC1, AAAS, NDEL1, RAB10, VPS26B, MYBBP1A, MYL6, COPZ2, DERL1, MTX2, COPZ1, SNX2, RAB6, MYO9B, LMAN1, CD74, GCKR, STX18, SPNB2, NPM1, SEC61A1, ASPSCR1, TOMM40, NXF1, SLC25A14, SLC25A13, AKTIP, VCP, SLC25A10, TSC2, RHOT1, HGS, RHOT…	1720	431	13588	2.10789	1.05606e-11	3.52018e-12	5.4956e-12
GOTERM_BP_FAT	GO:0015031~protein transport	152	6.45435	1.98075e-14	GNPTG, GRPEL2, AP1G2, XPO6, XPO5, VPS54, LMAN2L, VPS52, RAB1B, SELENBP2, HOOK1, HOOK2, APOB, ATG7, TIMM9, TRAK1, FAM53A, STAM, VPS13A, SAR1B, D230025D16RIK, SAR1A, SCAMP5, SCAMP1, ATG9A, SCAMP2, RAN, ERP29, PICK1, RINT1, MYH9, NUPL1, CLPX, VTI1A, RAB18, VPS26B, RAB10, COPZ2, ARFGAP1, ARFGAP2, 1700034H14RIK, DERL1, MTX2, COPZ1, RAB6, SNX2, CCDC91, LMAN2, LMAN1, CD74, GCKR, STX18, SPNB2, SNF8, DOPE…	1720	651	13588	1.84455	6.96214e-11	1.74053e-11	3.62266e-11
GOTERM_BP_FAT	GO:0045184~establishment of protein localization	152	6.45435	3.90342e-14	GNPTG, GRPEL2, AP1G2, XPO6, XPO5, VPS54, LMAN2L, VPS52, RAB1B, SELENBP2, HOOK1, HOOK2, APOB, ATG7, TIMM9, TRAK1, FAM53A, STAM, VPS13A, SAR1B, D230025D16RIK, SAR1A, SCAMP5, SCAMP1, ATG9A, SCAMP2, RAN, ERP29, PICK1, RINT1, MYH9, NUPL1, CLPX, VTI1A, RAB18, VPS26B, RAB10, COPZ2, ARFGAP1, ARFGAP2, 1700034H14RIK, DERL1, MTX2, COPZ1, RAB6, SNX2, CCDC91, LMAN2, LMAN1, CD74, GCKR, STX18, SPNB2, SNF8, DOPE…	1720	656	13588	1.83049	1.37678e-10	2.75356e-11	7.16316e-11
SP_PIR_KEYWORDS	protein transport	115	4.88323	4.1663e-13	AP1G2, XPO6, XPO5, VPS54, VPS52, RAB1B, SELENBP2, HOOK1, HOOK2, ATG7, TIMM9, VPS13A, STAM, SAR1B, SAR1A, SCAMP5, SCAMP1, SCAMP2, ATG9A, RAN, RINT1, NUPL1, VTI1A, RAB18, VPS26B, RAB10, COPZ2, ARFGAP1, ARFGAP2, 1700034H14RIK, DERL1, MTX2, COPZ1, SNX2, RAB6, CCDC91, LMAN2, LMAN1, STX18, SNF8, DOPEY2, TRAM1, SEC61A1, SYS1, RILP, TOMM40, RAB7L1, AKTIP, RABEP1, MAGMAS, HGS, YIPF5, GOSR2, ATG16L1, XPO7,…	2248	461	17854	1.98124	2.44583e-10	2.44583e-11	6.13543e-10
SP_PIR_KEYWORDS	transport	288	12.2293	8.24569e-12	AQP9, AQP8, VPS54, VPS52, RAB1B, SELENBP2, SLC26A11, ACBD5, GOT2, HOOK1, HOOK2, CHRNA4, ABCB10, STAM, VPS13A, SLC12A7, RAN, ABCB11, RINT1, VTI1A, ERGIC2, TTPAL, RAB18, ATP5C1, RAB10, GC, RBP4, 1700034H14RIK, CLCN3, BC002163, FDX1, TXN2, MTX2, RAB6, CCDC91, ATP6V0B, SLC29A1, STX18, TRAM1, TRPC2, SYS1, OSBPL9, FDXR, NXF1, RAB7L1, VDAC2, ABCG2, VDAC1, ABCG5, ATP2A2, RABEP1, MAGMAS, HGS, GOSR2, ENY2,…	2248	1571	17854	1.45598	4.84025e-09	4.03354e-10	1.21418e-08
GOTERM_BP_FAT	GO:0070727~cellular macromolecule localization	80	3.39703	9.17287e-11	GNPTG, COPA, GRPEL2, OXA1L, XPO6, AP1G2, XPO5, AP3S1, CTNNB1, BLZF1, COPB1, TRAK1, TIMM9, FAM53A, STAM, VPS16, SAR1B, TPR, D230025D16RIK, COX18, SAR1A, AP3B1, SEC23A, RAN, PICK1, OPTN, IPO8, TIMM23, M6PR, CDK5, TIMM44, VTI1A, MFN2, ATG4D, ATG4B, IPO7, IPO4, ARCN1, TOMM20, RAB10, COPG, KPNA1, H47, COPZ2, STON2, DERL1, MTX2, STX4A, COPZ1, SNX2, TIMM10, RAB6, CD74, STAU1, GCKR, CEP57, STX18, AP3M1, …	1720	301	13588	2.09967	3.2316e-07	2.693e-08	1.68129e-07
GOTERM_BP_FAT	GO:0006886~intracellular protein transport	75	3.18471	1.25258e-10	GNPTG, COPA, GRPEL2, XPO6, AP1G2, XPO5, AP3S1, BLZF1, COPB1, TRAK1, TIMM9, FAM53A, STAM, VPS16, SAR1B, TPR, D230025D16RIK, SAR1A, AP3B1, SEC23A, RAN, PICK1, IPO8, TIMM23, M6PR, TIMM44, CDK5, VTI1A, MFN2, ATG4D, ATG4B, IPO7, IPO4, ARCN1, TOMM20, RAB10, COPG, KPNA1, H47, COPZ2, STON2, DERL1, MTX2, STX4A, COPZ1, SNX2, TIMM10, RAB6, CD74, GCKR, CEP57, STX18, AP3M1, SPNB2, 1500001M20RIK, SEC61A1, ASPS…	1720	276	13588	2.14674	4.41285e-07	3.3945e-08	2.29585e-07
GOTERM_BP_FAT	GO:0034613~cellular protein localization	79	3.35456	1.65458e-10	GNPTG, COPA, GRPEL2, OXA1L, XPO6, AP1G2, XPO5, AP3S1, CTNNB1, BLZF1, COPB1, TRAK1, TIMM9, FAM53A, STAM, VPS16, SAR1B, TPR, D230025D16RIK, COX18, SAR1A, AP3B1, SEC23A, RAN, PICK1, OPTN, IPO8, TIMM23, M6PR, TIMM44, CDK5, VTI1A, MFN2, ATG4D, ATG4B, IPO7, IPO4, ARCN1, TOMM20, RAB10, COPG, KPNA1, H47, COPZ2, STON2, DERL1, MTX2, STX4A, COPZ1, SNX2, TIMM10, RAB6, CD74, GCKR, CEP57, STX18, AP3M1, SPNB2, …	1720	299	13588	2.08729	5.82908e-07	4.16363e-08	3.03267e-07
Annotation Cluster 5	Enrichment Score: 10.509635823347452
Category	Term	Count	%	PValue	Genes	List Total	Pop Hits	Pop Total	Fold Enrichment	Bonferroni	Benjamini	FDR
SP_PIR_KEYWORDS	fatty acid metabolism	30	1.27389	2.44506e-11	ACOX2, EHHADH, ECHDC2, ACSF3, DCI, ACSF2, HADHA, HADHB, ACSL1, ACOT12, HSD17B4, ACAA1A, ACSL4, ACSL3, ACAA1B, ACAA2, ACADM, ADIPOR2, ADIPOR1, ACADL, LPIN2, CPT1A, ACADVL, ACSM3, ACSM1, BAAT, SLC27A2, CROT, SLC27A5, ACSM5	2248	61	17854	3.90599	1.43525e-08	1.02518e-09	3.60034e-08
SP_PIR_KEYWORDS	lipid metabolism	48	2.03822	2.90274e-11	ACOX2, HDLBP, EHHADH, ECHDC2, ACSF3, DCI, ACSF2, HADHA, HADHB, SERINC5, ACSL1, APOA1, SULT1A1, LCAT, INSIG1, ACOT12, PCSK9, HSD17B6, HSD17B4, ACAA1A, ACSL4, ACAA1B, ACSL3, GBA, SREBF1, ACAA2, SOAT2, ACADM, FDXR, ADIPOR2, ADIPOR1, PNPLA2, ACADL, LPIN2, LDLRAP1, CPT1A, MTTP, SCAP, ACADVL, ACSM3, ACSM1, BAAT, DGAT2, LIPC, SLC27A2, CROT, ACSM5, SLC27A5	2248	136	17854	2.80312	1.70391e-08	1.13594e-09	4.27428e-08
GOTERM_BP_FAT	GO:0006631~fatty acid metabolic process	58	2.46285	4.16864e-11	ACOX2, PPARA, SC5D, HNF1A, EHHADH, PRKAG2, STAT5B, ECHDC2, ACSF3, ACSF2, SC4MOL, PECR, APOA2, ACOT7, ACOT11, ACOT12, ACAA2, ACADM, CYP2D22, ALDH5A1, ADIPOR2, PRKAB1, ADIPOR1, ACADL, ACADVL, SLC27A2, GPAM, SLC27A5, CROT, HADHA, DCI, CD74, HADHB, TNFRSF1A, ACSL1, FASN, HSD17B4, ACAA1A, ACSL4, ACSL3, ACAA1B, SCD1, FADS1, EPHX2, ACACA, FADS2, ACACB, CYB5, PHYH, CPT1A, ACSM3, CYP4A10, ACSM1, BAAT, FAA…	1720	184	13588	2.49022	1.46861e-07	1.3351e-08	7.64068e-08
Annotation Cluster 6	Enrichment Score: 9.864448678405358
Category	Term	Count	%	PValue	Genes	List Total	Pop Hits	Pop Total	Fold Enrichment	Bonferroni	Benjamini	FDR
GOTERM_CC_FAT	GO:0042598~vesicular fraction	65	2.76008	4.2457e-15	CYP2D9, GNPTG, COPA, CYP2D10, CYP2C69, CYP2D11, CYP2C67, HMOX2, POMGNT1, APOB, RDH7, FNDC3A, DNAJC1, CYP3A16, CYP3A13, CYP3A11, CYP2C29, WNK1, CCDC47, CYP1A2, CYP2E1, UGT1A1, POR, CYP2C50, DGAT1, NME1, H6PD, CYP2A5, CYP2D26, CYP3A59, SLC27A2, CYP2A4, CYP3A25, CYP2F2, CYP2B9, CYP2C40, CALR, CYP2A12, FMO5, ACSL1, FMO1, HSD17B6, SNAP23, ACSL4, ACSL3, ASPSCR1, CYP2C70, P4HB, CYP2C37, VAC14, FIBP, EPH…	1591	182	12504	2.80686	2.40052e-12	1.71418e-13	6.18394e-12
GOTERM_CC_FAT	GO:0005792~microsome	63	2.67516	1.03592e-14	GNPTG, CYP2D9, COPA, CYP2D10, CYP2C69, CYP2D11, CYP2C67, HMOX2, POMGNT1, APOB, RDH7, DNAJC1, CYP3A16, CYP3A13, CYP3A11, CYP2C29, CCDC47, CYP1A2, CYP2E1, UGT1A1, POR, CYP2C50, DGAT1, NME1, H6PD, CYP2A5, CYP2D26, CYP3A59, SLC27A2, CYP2A4, CYP3A25, CYP2F2, CYP2B9, CYP2C40, CALR, CYP2A12, FMO5, ACSL1, FMO1, HSD17B6, SNAP23, ACSL4, ACSL3, ASPSCR1, CYP2C70, P4HB, CYP2C37, VAC14, FIBP, EPHX1, CYP4F14, A…	1591	176	12504	2.81324	5.87497e-12	3.91687e-13	1.51434e-11
SP_PIR_KEYWORDS	microsome	39	1.65605	9.28542e-11	CYP2D9, CYP2D10, CYP3A25, CYP2F2, CYP2C69, CYP2D11, CYP2B9, CYP2C67, CYP2C40, CYP2A12, FMO5, HMOX2, RDH7, ACSL1, FMO1, HSD17B6, ACSL4, ACSL3, DNAJC1, CYP2C70, CYP2C37, VAC14, CYP3A16, CYP3A13, CYP3A11, CYP2C29, EPHX1, CYP4F14, CYP2E1, CYP1A2, CYB5, UGT1A1, CYP2C50, CYP4A10, CYP2A22, RDH10, CYP2A5, UGT2B5, CYP2D26, CYP3A59, CYP4A14, CYP2C39, CYP2A4	2248	100	17854	3.09745	5.45054e-08	3.40659e-09	1.36727e-07
GOTERM_CC_FAT	GO:0000267~cell fraction	126	5.35032	4.98838e-09	CYP2D9, GNPTG, CYP2D10, RAB3GAP2, SEPT2, CYP2C69, CYP2D11, CYP2C67, RPS6KB1, CTNNB1, APOB, CHRNA4, ITCH, D230025D16RIK, FNDC3A, DNAJC1, CYP3A16, CYP3A13, ABCB11, CYP3A11, PKIG, PICK1, WNK1, HAL, CORO7, CYP2E1, CYP1A2, POR, HRAS1, CYP2C50, NME1, CYP2D26, ME1, CYP3A25, CYP2B9, CYP2C40, CALR, GCLM, ECE1, ENTPD8, RAC1, GYS2, SCARB1, SDF4, GNAT1, ASPSCR1, P4HB, GPD1, CYP2C37, ACY1, VAC14, FIBP, ACY3, …	1591	596	12504	1.66151	2.83838e-06	1.41919e-07	7.31395e-06
GOTERM_CC_FAT	GO:0005626~insoluble fraction	108	4.58599	4.03658e-07	CYP2D9, GNPTG, CYP2D10, SEPT2, CYP2C69, CYP2D11, CYP2C67, RPS6KB1, CTNNB1, APOB, CHRNA4, ITCH, D230025D16RIK, FNDC3A, DNAJC1, CYP3A16, CYP3A13, ABCB11, CYP3A11, PICK1, WNK1, CORO7, CYP2E1, CYP1A2, POR, HRAS1, CYP2C50, NME1, CYP2D26, CYP3A25, CYP2B9, CYP2C40, CALR, ECE1, RAC1, ENTPD8, GYS2, SCARB1, GNAT1, ASPSCR1, P4HB, CYP2C37, VAC14, FIBP, ACY3, EPHX1, ABCB4, DVL1, BFAR, ABCG5, ATP2A2, VCP, NEDD…	1591	528	12504	1.60757	0.000229655	8.20287e-06	0.000591841
GOTERM_CC_FAT	GO:0005624~membrane fraction	104	4.41614	7.91147e-07	CYP2D9, GNPTG, CYP2D10, SEPT2, CYP2C69, CYP2D11, CYP2C67, RPS6KB1, CTNNB1, APOB, CHRNA4, ITCH, D230025D16RIK, FNDC3A, DNAJC1, CYP3A16, CYP3A13, ABCB11, CYP3A11, PICK1, WNK1, CORO7, CYP2E1, CYP1A2, POR, HRAS1, CYP2C50, NME1, CYP2D26, CYP3A25, CYP2B9, CYP2C40, CALR, ECE1, RAC1, ENTPD8, SCARB1, GNAT1, ASPSCR1, P4HB, CYP2C37, VAC14, FIBP, ACY3, EPHX1, DVL1, ABCB4, BFAR, ABCG5, ATP2A2, VCP, NEDD4, ULK…	1591	510	12504	1.60266	0.000450062	1.55227e-05	0.00115997
Annotation Cluster 7	Enrichment Score: 9.303089929350339
Category	Term	Count	%	PValue	Genes	List Total	Pop Hits	Pop Total	Fold Enrichment	Bonferroni	Benjamini	FDR
GOTERM_MF_FAT	GO:0000166~nucleotide binding	400	16.9851	1.81254e-15	LDHD, KIFC3, ACTG1, MAP3K7, CLK2, MAT1A, CLK4, DHX33, PTBP2, DHX30, MAP2K7, MAP2K5, MARK3, MYH9, NME2, NME3, NME1, MAPK7, MYO18A, GNAI3, RAB6, MYEF2, MTIF2, HADHA, 1300010F03RIK, RAC1, PABPC1, SRSF12, DHX9, GPD1, MAP2K1, ACACA, ATP11C, ACACB, NXF1, RAB7L1, VDAC2, UBE2L3, GART, VDAC1, UBA1, UBA2, TNK2, ACAD11, ACAD10, CDC42BPB, ASPDH, UBE2G1, QARS, PMVK, MTHFD1, AIFM2, PKDCC, CCT6A, GRHPR, NDUFA10…	1713	2183	13288	1.42137	2.47269e-12	1.23634e-12	2.91989e-12
SP_PIR_KEYWORDS	nucleotide-binding	299	12.6964	2.96303e-12	TARS2, RAB1B, IARS2, CCT3, KIFC3, ACTG1, MAP3K7, DDX17, CLK2, MAT1A, CLK4, DHX33, ABCB10, RAPGEF4, DHX30, MAP2K7, MAP2K5, GTPBP1, GTPBP3, GTPBP5, RAN, ABCB11, AARS, WNK1, MARK3, MYH9, HRAS1, PNKP, NME2, NME3, RFC1, RAB18, RFC2, NME1, RARS, MAPK7, AMFR, RAB10, NEK4, EEFSEC, MYO18A, NEK6, CHKA, COASY, CLCN3, GNAI3, PFKFB1, RAB6, MYO9B, UBA5, CDC34, MTIF2, 1300010F03RIK, RAC1, GNAT1, DHX9, MAP2K1, D…	2248	1631	17854	1.45598	1.73932e-09	1.5812e-10	4.36312e-09
SP_PIR_KEYWORDS	atp-binding	243	10.3185	2.41036e-11	TARS2, CCT3, IARS2, KIFC3, ACTG1, MAP3K7, DDX17, MAT1A, CLK2, CLK4, DHX33, ABCB10, DHX30, MAP2K7, MAP2K5, ABCB11, AARS, WNK1, MYH9, MARK3, PNKP, NME2, NME3, RFC1, RFC2, NME1, RARS, MAPK7, AMFR, NEK4, MYO18A, NEK6, CHKA, COASY, CLCN3, PFKFB1, UBA5, MYO9B, CDC34, 1300010F03RIK, DHX9, MAP2K1, DDX1, ACACA, ATP11C, AFG3L2, UBE2L3, ABCG2, GART, CCT7, CCT5, ATP13A1, CCT4, ABCG5, ATP2A2, UBA1, UBA2, CCT8…	2248	1287	17854	1.49957	1.41488e-08	1.08837e-09	3.54925e-08
GOTERM_MF_FAT	GO:0017076~purine nucleotide binding	334	14.1826	2.83657e-11	TARS2, LDHD, RAB1B, IARS2, CCT3, KIFC3, ACTG1, MAP3K7, DDX17, CLK2, MAT1A, CLK4, ABCB10, DHX33, RAPGEF4, DHX30, MAP2K7, MAP2K5, GTPBP1, GTPBP3, ABCB11, GTPBP5, RAN, AARS, WNK1, MARK3, MYH9, HRAS1, PNKP, NME2, NME3, RFC1, RAB18, RFC2, NME1, RARS, MAPK7, AMFR, RAB10, EEFSEC, NEK4, MYO18A, NEK6, COASY, CHKA, CLCN3, GNAI3, PFKFB1, RAB6, MYO9B, CDC34, MTIF2, 1300010F03RIK, RAC1, GNAT1, DHX9, GCDH, MAP…	1713	1871	13288	1.38476	3.94851e-08	9.87128e-09	4.67047e-08
GOTERM_MF_FAT	GO:0030554~adenyl nucleotide binding	280	11.8896	1.86452e-10	TARS2, LDHD, IARS2, CCT3, KIFC3, ACTG1, MAP3K7, DDX17, CLK2, MAT1A, CLK4, DHX33, ABCB10, RAPGEF4, DHX30, MAP2K7, MAP2K5, ABCB11, AARS, WNK1, MARK3, MYH9, PNKP, NME2, NME3, RFC1, RAB18, RFC2, NME1, RARS, MAPK7, AMFR, NEK4, MYO18A, NEK6, CHKA, COASY, CLCN3, PFKFB1, MYO9B, CDC34, 1300010F03RIK, DHX9, GCDH, MAP2K1, DDX1, ACACA, DALRD3, ACACB, ATP11C, AARSD1, UBE2L3, AFG3L2, ABCG2, GART, CCT7, CCT5, A…	1713	1535	13288	1.41499	2.59541e-07	2.88379e-08	3.06996e-07
GOTERM_MF_FAT	GO:0001883~purine nucleoside binding	281	11.9321	2.86135e-10	TARS2, LDHD, IARS2, CCT3, KIFC3, ACTG1, MAP3K7, DDX17, CLK2, MAT1A, CLK4, DHX33, ABCB10, RAPGEF4, DHX30, MAP2K7, MAP2K5, ABCB11, AARS, WNK1, MARK3, MYH9, PNKP, NME2, NME3, RFC1, RAB18, RFC2, NME1, RARS, MAPK7, AMFR, NEK4, MYO18A, NEK6, CHKA, COASY, CLCN3, PFKFB1, MYO9B, CDC34, 1300010F03RIK, DHX9, GCDH, MAP2K1, DDX1, ACACA, DALRD3, ACACB, ATP11C, AARSD1, UBE2L3, AFG3L2, ABCG2, GART, CCT7, CCT5, A…	1713	1548	13288	1.40811	3.983e-07	3.62091e-08	4.71126e-07
GOTERM_MF_FAT	GO:0001882~nucleoside binding	282	11.9745	3.64829e-10	TARS2, LDHD, IARS2, CCT3, KIFC3, ACTG1, MAP3K7, DDX17, CLK2, MAT1A, CLK4, DHX33, ABCB10, RAPGEF4, DHX30, MAP2K7, MAP2K5, ABCB11, AARS, WNK1, MARK3, MYH9, PNKP, NME2, NME3, RFC1, RAB18, RFC2, NME1, RARS, MAPK7, AMFR, NEK4, MYO18A, NEK6, CHKA, COASY, CLCN3, PFKFB1, MYO9B, CDC34, 1300010F03RIK, DHX9, GCDH, MAP2K1, DDX1, ACACA, DALRD3, ACACB, ATP11C, AARSD1, UBE2L3, AFG3L2, ABCG2, GART, CCT7, CCT5, A…	1713	1558	13288	1.40405	5.07841e-07	4.23201e-08	6.00696e-07
GOTERM_MF_FAT	GO:0032553~ribonucleotide binding	315	13.3758	1.02542e-09	TARS2, RAB1B, IARS2, CCT3, KIFC3, ACTG1, MAP3K7, DDX17, CLK2, MAT1A, CLK4, ABCB10, DHX33, RAPGEF4, DHX30, MAP2K7, MAP2K5, GTPBP1, GTPBP3, GTPBP5, RAN, ABCB11, AARS, WNK1, MARK3, MYH9, HRAS1, PNKP, NME2, NME3, RFC1, RAB18, RFC2, NME1, RARS, MAPK7, AMFR, RAB10, NEK4, EEFSEC, MYO18A, NEK6, COASY, CHKA, CLCN3, GNAI3, PFKFB1, RAB6, MYO9B, CDC34, MTIF2, 1300010F03RIK, RAC1, GNAT1, DHX9, MAP2K1, DDX1, A…	1713	1796	13288	1.36052	1.42738e-06	1.09799e-07	1.68837e-06
GOTERM_MF_FAT	GO:0032555~purine ribonucleotide binding	315	13.3758	1.02542e-09	TARS2, RAB1B, IARS2, CCT3, KIFC3, ACTG1, MAP3K7, DDX17, CLK2, MAT1A, CLK4, ABCB10, DHX33, RAPGEF4, DHX30, MAP2K7, MAP2K5, GTPBP1, GTPBP3, GTPBP5, RAN, ABCB11, AARS, WNK1, MARK3, MYH9, HRAS1, PNKP, NME2, NME3, RFC1, RAB18, RFC2, NME1, RARS, MAPK7, AMFR, RAB10, NEK4, EEFSEC, MYO18A, NEK6, COASY, CHKA, CLCN3, GNAI3, PFKFB1, RAB6, MYO9B, CDC34, MTIF2, 1300010F03RIK, RAC1, GNAT1, DHX9, MAP2K1, DDX1, A…	1713	1796	13288	1.36052	1.42738e-06	1.09799e-07	1.68837e-06
GOTERM_MF_FAT	GO:0032559~adenyl ribonucleotide binding	261	11.0828	6.87412e-09	TARS2, CCT3, IARS2, KIFC3, ACTG1, MAP3K7, DDX17, MAT1A, CLK2, CLK4, DHX33, ABCB10, RAPGEF4, DHX30, MAP2K7, MAP2K5, ABCB11, AARS, WNK1, MYH9, MARK3, PNKP, NME2, NME3, RFC1, RAB18, RFC2, NME1, RARS, MAPK7, AMFR, NEK4, MYO18A, NEK6, CHKA, COASY, CLCN3, PFKFB1, MYO9B, CDC34, 1300010F03RIK, DHX9, MAP2K1, DDX1, ACACA, DALRD3, ACACB, ATP11C, AARSD1, UBE2L3, AFG3L2, ABCG2, GART, CCT7, CCT5, ATP13A1, CCT4…	1713	1460	13288	1.38672	9.56873e-06	5.62869e-07	1.13184e-05
GOTERM_MF_FAT	GO:0005524~ATP binding	257	10.913	1.32129e-08	TARS2, CCT3, IARS2, KIFC3, ACTG1, MAP3K7, DDX17, MAT1A, CLK2, CLK4, DHX33, ABCB10, DHX30, MAP2K7, MAP2K5, ABCB11, AARS, WNK1, MYH9, MARK3, PNKP, NME2, NME3, RFC1, RAB18, RFC2, NME1, RARS, MAPK7, AMFR, NEK4, MYO18A, NEK6, CHKA, COASY, CLCN3, PFKFB1, MYO9B, CDC34, 1300010F03RIK, DHX9, MAP2K1, DDX1, ACACA, DALRD3, ACACB, ATP11C, AARSD1, UBE2L3, AFG3L2, ABCG2, GART, CCT7, CCT5, ATP13A1, CCT4, ABCG5, …	1713	1443	13288	1.38156	1.83922e-05	9.68021e-07	2.17553e-05
UP_SEQ_FEATURE	nucleotide phosphate-binding region:ATP	146	6.19958	0.0337891	PRPF4B, STK38, TBK1, CLPB, DTYMK, DAK, RPS6KB2, RPS6KB1, DMPK, KIFC3, IGHMBP2, MAP3K7, DDX27, DDX17, CSNK2A1, MAT1A, CLK2, CLK4, ABCB10, DHX33, DHX30, MAP2K7, INSR, MAP2K5, EGFR, STK25, WNK1, MYH9, MARK3, CLPX, HNRNPU, NVL, PNKP, RFC1, RFC2, MAPK7, NEK4, MYO18A, LRRK1, RAD17, NEK6, SMARCA4, COASY, CHKA, CLCN3, FGFR3, GNE, PFKFB1, MYO9B, MAPKAPK2, CMPK1, DDX3X, DDX49, 1300010F03RIK, DDX41, DDX42, …	2222	907	16021	1.16062	1	0.951988	47.6365
Annotation Cluster 8	Enrichment Score: 9.229480870105196
Category	Term	Count	%	PValue	Genes	List Total	Pop Hits	Pop Total	Fold Enrichment	Bonferroni	Benjamini	FDR
GOTERM_BP_FAT	GO:0051186~cofactor metabolic process	62	2.6327	1.82606e-13	MOCOS, ASPDH, KYNU, HNF1A, ALDH1L1, EHHADH, HIBADH, MTHFD1, GSS, HMOX2, ALAS1, ALAS2, ACOT12, SUCLA2, NAPRT1, FECH, ACO2, ALDH5A1, NADSYN1, GSTT1, GSTT2, COQ9, CYP1A2, COQ5, COQ6, PANK4, ISCU, PGLS, HNF4A, H6PD, GSTP2, MDH2, GSTP1, COASY, GCLC, UROS, NFS1, KMO, PDSS1, GCLM, PIPOX, GCH1, MTHFS, ADH4, HAAO, IDH1, FH1, MOCS2, IDH3B, ACLY, IDH3A, DBT, SDHB, BAAT, GCK, HPX, HEBP1, SDHD, QPRT, FPGS, GL…	1720	182	13588	2.69121	6.43411e-10	1.07235e-10	3.34743e-10
GOTERM_BP_FAT	GO:0006732~coenzyme metabolic process	51	2.16561	4.64729e-12	MOCOS, ASPDH, KYNU, ALDH1L1, EHHADH, HIBADH, MTHFD1, GSS, ACOT12, SUCLA2, NAPRT1, ACO2, ALDH5A1, NADSYN1, GSTT1, GSTT2, COQ9, COQ5, COQ6, PANK4, PGLS, HNF4A, H6PD, GSTP2, MDH2, GSTP1, COASY, GCLC, NFS1, KMO, PDSS1, GCLM, PIPOX, GCH1, MTHFS, HAAO, IDH1, FH1, MOCS2, IDH3B, ACLY, IDH3A, DBT, SDHB, BAAT, GCK, SDHD, QPRT, FPGS, GLYR1, SCP2, DCXR, GM2382	1720	143	13588	2.81748	1.63724e-08	1.81915e-09	8.51798e-09
GOTERM_BP_FAT	GO:0051188~cofactor biosynthetic process	31	1.31635	3.76995e-07	MOCOS, ASPDH, COASY, KYNU, HNF1A, GCLC, UROS, NFS1, KMO, GCLM, PDSS1, GCH1, GSS, MTHFD1, MTHFS, ALAS1, ALAS2, HAAO, NAPRT1, FECH, MOCS2, NADSYN1, ACLY, COQ9, COQ5, COQ6, PANK4, ISCU, DBT, QPRT, FPGS, GM2382	1720	91	13588	2.69121	0.00132727	4.74329e-05	0.000690989
GOTERM_BP_FAT	GO:0009108~coenzyme biosynthetic process	25	1.06157	3.77595e-07	MOCOS, ASPDH, COASY, KYNU, GCLC, NFS1, KMO, GCLM, PDSS1, GCH1, MTHFD1, GSS, MTHFS, HAAO, NAPRT1, MOCS2, NADSYN1, COQ9, ACLY, COQ5, COQ6, PANK4, DBT, QPRT, FPGS, GM2382	1720	64	13588	3.08594	0.00132938	4.58703e-05	0.00069209
Annotation Cluster 9	Enrichment Score: 8.017004282637139
Category	Term	Count	%	PValue	Genes	List Total	Pop Hits	Pop Total	Fold Enrichment	Bonferroni	Benjamini	FDR
GOTERM_BP_FAT	GO:0030163~protein catabolic process	123	5.22293	3.31198e-10	MKRN1, SAE1, MKRN2, CUL3, CUL2, GM11808, WWP2, ATG7, ITCH, FBXO22, CUL1, ANAPC1, SOCS2, ANAPC5, USP1, UBR3, UBR2, UBR1, MYH9, PSMA1, DCUN1D1, KDM2A, HUWE1, UBR5, PSMA4, AMFR, PIAS1, DERL1, SYVN1, UBA5, CDC34, SKP1A, PSMA7, PSMB4, PSMB7, FBXO6, RNF167, FBXO9, RNF14, HECTD1, FBXO7, MUL1, AFG3L2, UBE2L3, RNF8, UBE2E3, CBLC, PSMC4, VCP, OTUB1, UBA1, PSMC3, NEDD4, PSMC2, UBA2, PSMC1, FBXO31, SMURF1, U…	1720	556	13588	1.74766	1.16681e-06	7.29257e-08	6.07051e-07
GOTERM_BP_FAT	GO:0009057~macromolecule catabolic process	138	5.85987	7.30249e-10	MKRN1, NCBP1, LSM7, SAE1, MKRN2, CUL3, CUL2, APOB, GM11808, WWP2, PGLYRP2, ATG7, ITCH, FBXO22, CUL1, ANAPC1, SOCS2, ANAPC5, USP1, UBR3, UBR2, UBR1, MYH9, PSMA1, DCUN1D1, CHID1, HUWE1, KDM2A, UBR5, PSMA4, AMFR, PIAS1, XRN2, DERL1, SYVN1, UBA5, CDC34, SKP1A, PSMA7, PSMB4, PSMB7, FBXO6, RNF167, FBXO9, RNF14, FBXO7, HECTD1, MUL1, AFG3L2, UBE2L3, RNF8, UBE2E3, CBLC, PSMC4, VCP, OTUB1, UBA1, PSMC3, NED…	1720	654	13588	1.66697	2.57267e-06	1.42926e-07	1.33847e-06
GOTERM_BP_FAT	GO:0044257~cellular protein catabolic process	117	4.96815	2.46348e-09	MKRN1, SAE1, MKRN2, CUL3, CUL2, GM11808, WWP2, ATG7, ITCH, FBXO22, CUL1, ANAPC1, SOCS2, ANAPC5, USP1, UBR3, UBR2, UBR1, MYH9, PSMA1, DCUN1D1, KDM2A, HUWE1, UBR5, PSMA4, AMFR, PIAS1, DERL1, SYVN1, UBA5, CDC34, SKP1A, PSMA7, PSMB4, PSMB7, FBXO6, RNF167, FBXO9, RNF14, HECTD1, FBXO7, MUL1, UBE2L3, RNF8, CBLC, UBE2E3, VCP, OTUB1, UBA1, NEDD4, UBA2, FBXO31, SMURF1, USPL1, UBE2G1, MAN1B1, OS9, FANCL, US…	1720	537	13588	1.72123	8.67882e-06	4.56782e-07	4.5153e-06
GOTERM_BP_FAT	GO:0051603~proteolysis involved in cellular protein catabolic process	116	4.92569	3.49018e-09	MKRN1, SAE1, MKRN2, CUL3, CUL2, GM11808, WWP2, ATG7, ITCH, FBXO22, CUL1, ANAPC1, SOCS2, ANAPC5, USP1, UBR3, UBR2, UBR1, MYH9, PSMA1, DCUN1D1, KDM2A, HUWE1, UBR5, PSMA4, AMFR, PIAS1, DERL1, SYVN1, UBA5, CDC34, SKP1A, PSMA7, PSMB4, PSMB7, FBXO6, RNF167, FBXO9, RNF14, HECTD1, FBXO7, MUL1, UBE2L3, RNF8, CBLC, UBE2E3, VCP, OTUB1, UBA1, NEDD4, UBA2, FBXO31, SMURF1, USPL1, UBE2G1, MAN1B1, OS9, FANCL, US…	1720	534	13588	1.7161	1.22958e-05	6.14795e-07	6.39713e-06
GOTERM_BP_FAT	GO:0044265~cellular macromolecule catabolic process	127	5.39278	7.98722e-09	MKRN1, NCBP1, LSM7, SAE1, MKRN2, CUL3, CUL2, APOB, GM11808, WWP2, ATG7, ITCH, FBXO22, CUL1, ANAPC1, SOCS2, ANAPC5, USP1, UBR3, UBR2, UBR1, MYH9, PSMA1, DCUN1D1, KDM2A, HUWE1, UBR5, PSMA4, AMFR, PIAS1, XRN2, DERL1, SYVN1, UBA5, CDC34, SKP1A, PSMA7, PSMB4, PSMB7, FBXO6, RNF167, FBXO9, RNF14, HECTD1, FBXO7, MUL1, UBE2L3, RNF8, UBE2E3, CBLC, VCP, OTUB1, UBA1, NEDD4, UBA2, FBXO31, SMURF1, USPL1, UBE2G…	1720	609	13588	1.64745	2.81386e-05	1.27904e-06	1.46397e-05
GOTERM_BP_FAT	GO:0019941~modification-dependent protein catabolic process	109	4.62845	2.209e-08	MKRN1, SAE1, MKRN2, CUL3, CUL2, GM11808, WWP2, ATG7, ITCH, FBXO22, CUL1, ANAPC1, SOCS2, ANAPC5, USP1, UBR3, UBR2, UBR1, PSMA1, DCUN1D1, KDM2A, HUWE1, UBR5, PSMA4, AMFR, PIAS1, DERL1, SYVN1, UBA5, CDC34, SKP1A, PSMA7, FBXO6, RNF167, FBXO9, RNF14, HECTD1, FBXO7, MUL1, UBE2L3, RNF8, CBLC, UBE2E3, VCP, OTUB1, UBA1, NEDD4, UBA2, FBXO31, SMURF1, USPL1, UBE2G1, MAN1B1, OS9, FANCL, USP19, FBXL14, E4F1, U…	1720	508	13588	1.69508	7.78202e-05	3.11292e-06	4.04887e-05
GOTERM_BP_FAT	GO:0043632~modification-dependent macromolecule catabolic process	109	4.62845	2.209e-08	MKRN1, SAE1, MKRN2, CUL3, CUL2, GM11808, WWP2, ATG7, ITCH, FBXO22, CUL1, ANAPC1, SOCS2, ANAPC5, USP1, UBR3, UBR2, UBR1, PSMA1, DCUN1D1, KDM2A, HUWE1, UBR5, PSMA4, AMFR, PIAS1, DERL1, SYVN1, UBA5, CDC34, SKP1A, PSMA7, FBXO6, RNF167, FBXO9, RNF14, HECTD1, FBXO7, MUL1, UBE2L3, RNF8, CBLC, UBE2E3, VCP, OTUB1, UBA1, NEDD4, UBA2, FBXO31, SMURF1, USPL1, UBE2G1, MAN1B1, OS9, FANCL, USP19, FBXL14, E4F1, U…	1720	508	13588	1.69508	7.78202e-05	3.11292e-06	4.04887e-05
SP_PIR_KEYWORDS	ubl conjugation pathway	103	4.37367	7.7936e-08	MKRN1, SAE1, MKRN2, CUL3, CUL2, GM11808, WWP2, ATG7, ITCH, FBXO22, CUL1, ANAPC1, ANAPC5, SOCS2, USP1, UBR3, UBR2, UBR1, DCUN1D1, DCAF6, KDM2A, HUWE1, DCAF8, UBR5, AMFR, PIAS1, SYVN1, UBA5, CDC34, SKP1A, FBXO6, RCHY1, RNF167, FBXO9, RNF14, HECTD1, FBXO7, MUL1, UBE2L3, CDC27, RNF8, UBE2E3, VCP, OTUB1, UBA1, NEDD4, UBA2, FBXO31, SMURF1, UBE2G1, FANCL, USP19, DCAF11, FBXL14, E4F1, USP16, USP15, BRCC3…	2248	484	17854	1.69017	4.57474e-05	1.57753e-06	0.00011476
GOTERM_BP_FAT	GO:0006508~proteolysis	183	7.7707	1.11296e-06	MKRN1, MASP2, SAE1, MKRN2, CUL3, CUL2, C1RB, GM11808, WWP2, ATG7, ITCH, CFI, FBXO22, OMA1, CUL1, ADAM9, ANAPC1, F11, F12, F10, SOCS2, ANAPC5, USP1, UBR3, NRD1, UBR2, SERPING1, UBR1, MYH9, PSMA1, DCUN1D1, C4BP, HUWE1, KDM2A, UBR5, PSMA4, F2, PIAS1, AMFR, SYVN1, DERL1, AMZ2, MST1, UBA5, SKP1A, CDC34, PSMA7, PSMB4, PSMB7, ECE1, KLKB1, FBXO6, RNF167, FBXO9, RNF14, FBXO7, HECTD1, BMP1, OSGEP, ACY1, HC…	1720	1034	13588	1.39816	0.00391327	0.000105966	0.00203991
Annotation Cluster 10	Enrichment Score: 7.964054540882654
Category	Term	Count	%	PValue	Genes	List Total	Pop Hits	Pop Total	Fold Enrichment	Bonferroni	Benjamini	FDR
SP_PIR_KEYWORDS	proteasome	26	1.10403	1.17029e-09	PSMB10, PSMA7, PSMF1, PSMB4, PSMB7, PSMD2, PSMD3, PSMD5, PSMD6, PSMD7, PSMD8, PSMD9, PSMA1, ADRM1, PSMD14, PSMD13, PSMC4, PSME1, PSMC3, PSMD11, PSMD10, PSMC2, PSMA4, PSMC1, PSME3, PSME4	2248	54	17854	3.82401	6.86961e-07	2.64216e-08	1.72325e-06
GOTERM_CC_FAT	GO:0000502~proteasome complex	27	1.1465	1.57317e-09	PSMB10, PSMA7, PSMF1, PSMB4, PSMB7, PSMD2, PSMD3, PSMD5, PSMD6, PSMD7, PSMD8, PSMD9, UBR1, PSMA1, ADRM1, PSMD14, PSMD13, PSMC4, PSME1, PSMC3, PSMD11, PSMD10, PSMC2, PSMA4, PSMC1, PSME3, PSME4	1591	58	12504	3.6586	8.95132e-07	4.97296e-08	2.30658e-06
KEGG_PATHWAY	mmu03050:Proteasome	22	0.934183	6.96253e-07	PSMB10, PSMA7, PSMF1, PSMB4, PSMA1, PSMD14, PSMB7, PSMD13, PSMC4, PSME1, PSMC3, PSMD11, PSMA4, PSMC2, PSMC1, PSMD2, PSMD3, PSME3, PSME4, PSMD6, PSMD7, PSMD8	843	47	5738	3.18609	0.000131583	1.64488e-05	0.000864589
Annotation Cluster 11	Enrichment Score: 7.860855484175175
Category	Term	Count	%	PValue	Genes	List Total	Pop Hits	Pop Total	Fold Enrichment	Bonferroni	Benjamini	FDR
KEGG_PATHWAY	mmu00982:Drug metabolism	41	1.74098	3.38114e-15	CYP2D9, CYP2D10, CYP3A25, CYP2C44, CYP2C69, CYP2C68, CYP2B9, UGT2B1, CYP2C67, CYP2C40, GSTM6, GSTM1, CYP2A12, GSTM2, FMO5, GSTM3, GSTM4, ADH1, FMO1, ADH4, GSTZ1, CYP3A44, CYP2C70, CYP2C37, CYP3A16, CYP2D22, CYP3A13, CYP3A11, CYP2C29, GSTT1, CYP2B13, GSTT2, CYP2E1, CYP1A2, UGT1A1, CYP2C50, CYP2A22, UGT2B36, UGT2B5, CYP2A5, CYP2D26, CYP3A59, CYP2C39, GSTP2, GSTP1, CYP2A4	843	75	5738	3.72096	6.29496e-13	6.29496e-13	4.14113e-12
KEGG_PATHWAY	mmu00980:Metabolism of xenobiotics by cytochrome P450	35	1.4862	1.58196e-12	CYP3A25, CYP2C44, CYP2F2, CYP2C69, CYP2B9, CYP2C68, UGT2B1, CYP2C67, CYP2C40, GSTM6, GSTM1, GSTM2, GSTM3, GSTM4, ADH1, ADH4, GSTZ1, CYP3A44, CYP2C70, CYP2C37, CYP3A16, CYP3A13, CYP3A11, CYP2C29, GSTT1, EPHX1, CYP2B13, GSTT2, CYP2E1, CYP1A2, UGT1A1, DHDH, CYP2C50, UGT2B36, UGT2B5, CYP3A59, CYP2C39, GSTP2, GSTP1	843	66	5738	3.60958	2.9899e-10	1.49495e-10	1.96444e-09
GOTERM_MF_FAT	GO:0009055~electron carrier activity	65	2.76008	1.9418e-12	CYB5R3, ACOX2, CYP2D9, CYP2D10, CYP2C69, CYP2C68, CYP2D11, CYP2D12, CYC1, CYP2C67, NDUFS8, ACAD8, NDUFS2, MTO1, NDUFS1, CYP3A44, ABCE1, ACADM, CYP3A16, CYP2D22, CYP3A13, CYP3A11, CYP2C29, CMAH, CYP2B13, CYP1A2, CYP2E1, ACADL, POR, DHDH, CYP2C50, HAO1, ACADVL, CYP27A1, CYP2A5, CYP2D26, CYP3A59, CYP2A4, GLRX3, CYP3A25, CYP2F2, CYP2C44, TXN2, FDX1, CYP2B9, CYP2C40, AASS, GLRX2, CYP2A12, ETFDH, ETFA,…	1713	202	13288	2.49611	2.70296e-09	9.00986e-10	3.19718e-09
KEGG_PATHWAY	mmu00830:Retinol metabolism	34	1.44374	2.82111e-11	CYP3A25, CYP2C44, CYP2C69, CYP2B9, CYP2C68, UGT2B1, CYP2C67, CYP2C40, ALDH1A1, CYP2A12, ADH1, ADH4, CYP3A44, CYP2C70, CYP2C37, CYP3A16, CYP3A13, CYP3A11, CYP2C29, CYP2B13, CYP1A2, UGT1A1, CYP2C50, CYP4A10, CYP2A22, RDH10, UGT2B36, DHRS4, DGAT1, DGAT2, UGT2B5, CYP2A5, CYP3A59, RDH16, CYP4A14, CYP2C39, CYP2A4, RETSAT	843	68	5738	3.40332	5.3319e-09	1.7773e-09	3.5032e-08
GOTERM_MF_FAT	GO:0005506~iron ion binding	90	3.82166	3.0406e-11	CYP2D9, CYP2D10, SC5D, CYP2C69, CYP2D11, CYP2C68, CYP2D12, CYP2C67, CYC1, COX5A, SC4MOL, NDUFS7, HMOX2, PLOD3, NDUFS8, CAT, CDK5RAP1, KDM5A, NDUFS2, NT5E, NDUFS1, RTEL1, CYP3A44, HPD, ELP3, CYP3A16, FECH, CYP2D22, CYP3A13, ACO2, CYP3A11, CYP2C29, CMAH, CYP2B13, CYP2E1, CYP1A2, CDO1, PPP1CC, POR, CYP2C50, OGFOD1, AMBP, ISCU, KDM2A, CYP27A1, CYP2A5, CYP2D26, CYP3A59, CYP2A4, PHYHD1, PPP6C, CYP3A25,…	1713	343	13288	2.0354	4.23252e-08	8.46503e-09	5.0064e-08
GOTERM_MF_FAT	GO:0016712~oxidoreductase activity, acting on paired donors, with incorporation or reduction of molecular oxygen, reduced flavin or flavoprotein as one donor, and incorporation of one atom of oxygen	25	1.06157	4.9615e-11	CYP2D9, CYP2D10, CYP3A25, CYP2C44, CYP2C69, CYP2B9, CYP2D11, CYP2D12, CYP2C67, CYP2C40, CYP2A12, CYP3A44, CYP2C70, CYP2C37, CYP3A16, CYP2D22, CYP3A13, CYP3A11, CYP2C29, CYP2B13, CYP2E1, CYP1A2, CYP2C50, CYP2A22, CYP2A5, CYP3A59, CYP2D26, CYP2C39, CYP2A4	1713	44	13288	4.40747	6.9064e-08	1.15107e-08	8.16919e-08
SP_PIR_KEYWORDS	microsome	39	1.65605	9.28542e-11	CYP2D9, CYP2D10, CYP3A25, CYP2F2, CYP2C69, CYP2D11, CYP2B9, CYP2C67, CYP2C40, CYP2A12, FMO5, HMOX2, RDH7, ACSL1, FMO1, HSD17B6, ACSL4, ACSL3, DNAJC1, CYP2C70, CYP2C37, VAC14, CYP3A16, CYP3A13, CYP3A11, CYP2C29, EPHX1, CYP4F14, CYP2E1, CYP1A2, CYB5, UGT1A1, CYP2C50, CYP4A10, CYP2A22, RDH10, CYP2A5, UGT2B5, CYP2D26, CYP3A59, CYP4A14, CYP2C39, CYP2A4	2248	100	17854	3.09745	5.45054e-08	3.40659e-09	1.36727e-07
SP_PIR_KEYWORDS	iron	83	3.52442	1.54141e-10	CYP2D9, CYP2D10, SC5D, CYP2C69, CYP2D11, CYP2C68, CYP2D12, CYP2C67, CYC1, COX5A, SC4MOL, NDUFS7, HMOX2, PLOD3, NDUFS8, CAT, CDK5RAP1, KDM5A, NDUFS2, NDUFS1, RTEL1, CYP3A44, HPD, ELP3, CYP3A16, FECH, CYP2D22, CYP3A13, ACO2, CYP3A11, CYP2C29, CMAH, CYP2B13, CYP2E1, CYP1A2, CDO1, PPP1CC, CYP2C50, OGFOD1, ISCU, KDM2A, CYP27A1, CYP2A5, CYP2D26, CYP3A59, CYP2A4, PHYHD1, PPP6C, CYP3A25, CYP2F2, CYP2C44,…	2248	321	17854	2.05358	9.04805e-08	5.0267e-09	2.26971e-07
SP_PIR_KEYWORDS	Monooxygenase	40	1.69851	3.12718e-10	CYP2D9, CYP2D10, CYP3A25, CYP2C44, CYP2F2, CYP2C69, CYP2C68, CYP2D11, CYP2B9, CYP2D12, CYP2C67, CYP2C40, KMO, PAH, CYP2A12, FMO5, FMO1, CYP3A44, CYP2C70, CYP2C37, CYP3A16, CYP2D22, CYP2D40, CYP3A13, CYP3A11, CYP2C29, CYP2B13, CYP4F14, CYP2E1, CYP1A2, YWHAE, CYP2C50, COQ6, CYP4A10, CYP2A22, CYP27A1, DOHH, CYP4F15, CYP2A5, CYP2D26, CYP3A59, CYP4A14, CYP2C39, CYP2A4	2248	108	17854	2.94154	1.83566e-07	8.3439e-09	4.60477e-07
INTERPRO	IPR017973:Cytochrome P450, C-terminal region	33	1.40127	6.62625e-10	CYP2D9, CYP2D10, CYP3A25, CYP2C44, CYP2F2, CYP2C69, CYP2D11, CYP2B9, CYP2C68, CYP2D12, CYP2C67, CYP2C40, CYP2A12, CYP3A44, CYP2C70, CYP2C37, CYP3A16, CYP2D22, CYP3A13, CYP2D40, CYP3A11, CYP2C29, CYP4F14, CYP2B13, CYP2E1, CYP1A2, CYP2C50, CYP4A10, CYP2A22, CYP27A1, CYP4F15, CYP2A5, CYP2D26, CYP3A59, CYP4A14, CYP2C39, CYP2A4	2212	81	17763	3.2716	1.84276e-06	1.84276e-06	1.1831e-06
INTERPRO	IPR001128:Cytochrome P450	33	1.40127	5.41328e-09	CYP2D9, CYP2D10, CYP3A25, CYP2C44, CYP2F2, CYP2C69, CYP2D11, CYP2B9, CYP2C68, CYP2D12, CYP2C67, CYP2C40, CYP2A12, CYP3A44, CYP2C70, CYP2C37, CYP3A16, CYP2D22, CYP3A13, CYP2D40, CYP3A11, CYP2C29, CYP4F14, CYP2B13, CYP2E1, CYP1A2, CYP2C50, CYP4A10, CYP2A22, CYP27A1, CYP4F15, CYP2A5, CYP2D26, CYP3A59, CYP4A14, CYP2C39, CYP2A4	2212	87	17763	3.04597	1.50542e-05	5.0181e-06	9.66526e-06
INTERPRO	IPR017972:Cytochrome P450, conserved site	33	1.40127	1.0321e-08	CYP2D9, CYP2D10, CYP3A25, CYP2C44, CYP2F2, CYP2C69, CYP2D11, CYP2B9, CYP2C68, CYP2D12, CYP2C67, CYP2C40, CYP2A12, CYP3A44, CYP2C70, CYP2C37, CYP3A16, CYP2D22, CYP3A13, CYP2D40, CYP3A11, CYP2C29, CYP4F14, CYP2B13, CYP2E1, CYP1A2, CYP2C50, CYP4A10, CYP2A22, CYP27A1, CYP4F15, CYP2A5, CYP2D26, CYP3A59, CYP4A14, CYP2C39, CYP2A4	2212	89	17763	2.97752	2.87023e-05	7.17566e-06	1.84279e-05
PIR_SUPERFAMILY	PIRSF000045:cytochrome P450 CYP2D6	20	0.849257	2.06553e-08	CYP2D9, CYP2C70, CYP2D10, CYP2C37, CYP2F2, CYP2D22, CYP2C69, CYP2B9, CYP2D11, CYP2C68, CYP2C67, CYP2C29, CYP2C40, CYP2B13, CYP1A2, CYP2E1, CYP2C50, CYP2A12, CYP2A22, CYP2A5, CYP2D26, CYP2C39, CYP2A4	1093	36	8136	4.13541	2.34848e-05	2.34848e-05	3.31687e-05
GOTERM_MF_FAT	GO:0070330~aromatase activity	19	0.806794	2.49329e-08	CYP2D9, CYP2C70, CYP2D10, CYP2C37, CYP3A25, CYP3A16, CYP3A13, CYP2C69, CYP2B9, CYP2D11, CYP3A11, CYP2C67, CYP2C29, CYP2C40, CYP1A2, CYP2C50, CYP2A12, CYP2A22, CYP2A5, CYP3A59, CYP2D26, CYP2C39, CYP2A4	1713	34	13288	4.33488	3.4706e-05	1.73533e-06	4.10524e-05
INTERPRO	IPR002401:Cytochrome P450, E-class, group I	28	1.18896	2.59134e-08	CYP2D9, CYP2D10, CYP2F2, CYP2C44, CYP2C69, CYP2B9, CYP2D11, CYP2C68, CYP2D12, CYP2C67, CYP2C40, CYP2A12, CYP2C70, CYP2C37, CYP2D22, CYP2D40, CYP2C29, CYP4F14, CYP2B13, CYP1A2, CYP2E1, CYP2C50, CYP4A10, CYP2A22, CYP27A1, CYP4F15, CYP2A5, CYP2D26, CYP4A14, CYP2C39, CYP2A4	2212	70	17763	3.21212	7.20626e-05	1.20108e-05	4.62676e-05
GOTERM_MF_FAT	GO:0046906~tetrapyrrole binding	45	1.91083	8.9521e-08	CYP2D9, CYP2D10, CYP2C69, CYP2D11, CYP2C68, CYP2C67, CYC1, CYP2D12, CAT, CYP3A44, CYP3A16, FECH, CYP3A13, CYP2D22, CYP3A11, CYP2C29, CYP2B13, CYP1A2, CYP2E1, LMBRD1, TCN2, CYP2C50, AMBP, CYP27A1, CYP2A5, CYP3A59, CYP2D26, CYP2A4, CYP3A25, CYP2F2, CYP2C44, CYP2B9, CYP2C40, CYP2A12, CYP2C70, CYP2C37, CYP2D40, FADS1, FADS2, CYP4F14, CYB5, CYP4A10, CYP2A22, HPX, HEBP1, SDHD, CYP4F15, CYP4A14, CYP2C39	1713	151	13288	2.31173	0.000124606	5.66422e-06	0.000147398
GOTERM_MF_FAT	GO:0020037~heme binding	43	1.8259	1.69654e-07	CYP2D9, CYP2D10, CYP3A25, CYP2C44, CYP2F2, CYP2C69, CYP2C68, CYP2D11, CYP2B9, CYP2D12, CYC1, CYP2C67, CYP2C40, CYP2A12, CAT, CYP3A44, CYP2C70, CYP2C37, FECH, CYP3A16, CYP2D22, CYP2D40, CYP3A13, FADS1, CYP3A11, CYP2C29, CYP2B13, CYP4F14, FADS2, CYP2E1, CYP1A2, CYB5, CYP2C50, AMBP, CYP4A10, CYP2A22, CYP27A1, HPX, CYP4F15, SDHD, HEBP1, CYP2A5, CYP2D26, CYP3A59, CYP4A14, CYP2C39, CYP2A4	1713	144	13288	2.31637	0.000236131	9.83991e-06	0.000279338
COG_ONTOLOGY	Secondary metabolites biosynthesis, transport, and catabolism	39	1.65605	5.50262e-07	CYP2D9, CYP2D10, CYP3A25, CYP2C44, CYP2F2, CYP2C69, CYP2C68, CYP2D11, CYP2B9, CYP2D12, CYP2C67, CYP2C40, CYP2A12, CYP3A44, CYP2C70, CYP2C37, CYP3A16, CYP2D22, CYP3A13, CYP2D40, PYROXD2, CYP3A11, CYP2C29, CYP2B13, CYP4F14, CYP2E1, CYP1A2, CYP2C50, CYP4A10, AMDHD1, CYP2A22, F5, CYP27A1, CYP4F15, CYP2A5, CYP2D26, CYP3A59, CYP4A14, CYP2C39, BCO2, CYP2A4, RETSAT, CYP3A57	328	109	2040	2.22533	2.3661e-05	2.3661e-05	0.000512071
SP_PIR_KEYWORDS	electron transfer	15	0.636943	9.68741e-07	CYP2D9, CYP2D10, CYP3A16, CYP2F2, CYP3A13, FDX1, CYP3A11, CYP2D11, CYP2B9, CYP2B13, CYP1A2, CYP2E1, CYP2A12, CYP2A22, CYP2A5, CYP2A4	2248	27	17854	4.41232	0.000568489	1.67249e-05	0.00142646
SP_PIR_KEYWORDS	heme	40	1.69851	1.41469e-06	CYP2D9, CYP2D10, CYP3A25, CYP2C44, CYP2F2, CYP2C69, CYP2C68, CYP2D11, CYP2B9, CYP2D12, CYC1, CYP2C67, CYP2C40, COX5A, CYP2A12, HMOX2, CAT, CYP3A44, CYP2C70, CYP2C37, CYP3A16, CYP2D22, CYP2D40, CYP3A13, CYP3A11, CYP2C29, CYP2B13, CYP4F14, CYP2E1, CYP1A2, CYB5, CYP2C50, CYP4A10, CYP2A22, CYP27A1, HPX, CYP4F15, SDHD, CYP2A5, CYP2D26, CYP3A59, CYP4A14, CYP2C39, CYP2A4	2248	142	17854	2.23723	0.000830079	2.37261e-05	0.0020831
SP_PIR_KEYWORDS	metalloprotein	21	0.89172	7.79471e-06	CYP2D9, CYP2D10, CYP3A16, CYP2F2, CYP3A13, FDX1, CYP2B9, CYP2D11, CYP3A11, CYP2C29, PAH, CYP1A2, CYP2E1, PPP1CC, CYP2A12, CYP4A10, CYP2A22, ADH1, CYP2A5, CAT, NT5E, CYP2A4	2248	56	17854	2.97831	0.00456506	0.000106402	0.0114771
SP_PIR_KEYWORDS	chromoprotein	16	0.679406	5.48589e-05	CYP2D9, CYP2D10, CYP3A16, CYP2F2, CYP3A13, CYP2B9, CYP3A11, CYP2D11, CYP2C29, CYP1A2, CYP2E1, CYP2A12, CYP4A10, CYP2A22, CYP2A5, CAT, CYP2A4	2248	40	17854	3.17687	0.0316901	0.000643854	0.0807492
UP_SEQ_FEATURE	metal ion-binding site:Iron (heme axial ligand)	29	1.23142	0.000129971	CYP2D9, CYP2D10, CYP3A25, CYP2F2, CYP2C69, CYP2D11, CYP2B9, CYC1, CYP2C67, CYP2C40, CYP2A12, HMOX2, CAT, CYP2C70, CYP2C37, CYP3A16, CYP3A13, CYP3A11, CYP2C29, CYP4F14, CYP2E1, CYP1A2, CYB5, CYP2C50, CYP4A10, CYP2A22, CYP27A1, CYP2A5, CYP3A59, CYP2D26, CYP4A14, CYP2C39, CYP2A4	2222	99	16021	2.11207	0.443205	0.0705802	0.244345
KEGG_PATHWAY	mmu00591:Linoleic acid metabolism	17	0.721868	0.00052432	CYP2C70, CYP2C37, CYP3A25, CYP3A16, CYP3A13, CYP2C44, CYP2C69, CYP2C68, CYP3A11, CYP2C67, CYP2C29, CYP2C40, CYP1A2, CYP2E1, CYP2C50, AKR1C6, CYP3A59, PLA2G6, CYP2C39, CYP3A44	843	46	5738	2.5155	0.0943682	0.00470899	0.649144
KEGG_PATHWAY	mmu00590:Arachidonic acid metabolism	18	0.764331	0.0922752	CYP2C70, CYP2C37, CYP2C44, CYP2C69, CYP2B9, CYP2C68, CYP2C67, CYP2C29, EPHX2, CYP2C40, CYP2B13, CYP4F14, CYP2E1, CYP2C50, CYP4A10, GPX1, CYP4F15, PLA2G6, CYP4A14, CYP2C39	843	83	5738	1.47614	1	0.283006	69.9473
Annotation Cluster 12	Enrichment Score: 7.517228441439412
Category	Term	Count	%	PValue	Genes	List Total	Pop Hits	Pop Total	Fold Enrichment	Bonferroni	Benjamini	FDR
SP_PIR_KEYWORDS	peroxisome	37	1.57113	4.44187e-10	ACOX2, EHHADH, PEX6, PRDX5, PEX11C, PMVK, AGXT, PIPOX, PECR, ACSL1, LONP2, PEX1, PXMP4, ABCD3, GNPAT, CAT, HSD17B4, ACAA1A, ACSL4, ACSL3, ACAA1B, 1190003J15RIK, AMACR, EPHX2, DECR2, MUL1, PHYH, HAO1, DHRS4, BAAT, HSDL2, UOX, ACAD11, SLC27A2, SCP2, CROT, SLC25A17	2248	96	17854	3.06105	2.60738e-07	1.08641e-08	6.54063e-07
GOTERM_CC_FAT	GO:0005777~peroxisome	37	1.57113	6.9309e-09	ACOX2, EHHADH, PEX6, PRDX5, PEX11C, PMVK, AGXT, PIPOX, PECR, ACSL1, LONP2, PEX1, PXMP4, ABCD3, GNPAT, CAT, HSD17B4, ACAA1A, ACSL4, GTF3C2, ACSL3, ACAA1B, 1190003J15RIK, AMACR, EPHX2, DECR2, MUL1, PHYH, HAO1, DHRS4, BAAT, UOX, ACAD11, SLC27A2, SCP2, CROT, SLC25A17	1591	104	12504	2.79606	3.94368e-06	1.87794e-07	1.01621e-05
GOTERM_CC_FAT	GO:0042579~microbody	37	1.57113	6.9309e-09	ACOX2, EHHADH, PEX6, PRDX5, PEX11C, PMVK, AGXT, PIPOX, PECR, ACSL1, LONP2, PEX1, PXMP4, ABCD3, GNPAT, CAT, HSD17B4, ACAA1A, ACSL4, GTF3C2, ACSL3, ACAA1B, 1190003J15RIK, AMACR, EPHX2, DECR2, MUL1, PHYH, HAO1, DHRS4, BAAT, UOX, ACAD11, SLC27A2, SCP2, CROT, SLC25A17	1591	104	12504	2.79606	3.94368e-06	1.87794e-07	1.01621e-05
UP_SEQ_FEATURE	short sequence motif:Microbody targeting signal	18	0.764331	3.99891e-05	ACOX2, EHHADH, AMACR, EPHX2, DECR2, PRDX5, PMVK, AGXT, PIPOX, HAO1, PECR, AAAS, LONP2, DHRS4, UOX, GNPAT, SCP2, CROT	2222	44	16021	2.94962	0.164859	0.0295794	0.0752394
Annotation Cluster 13	Enrichment Score: 7.493365280720845
Category	Term	Count	%	PValue	Genes	List Total	Pop Hits	Pop Total	Fold Enrichment	Bonferroni	Benjamini	FDR
GOTERM_MF_FAT	GO:0051082~unfolded protein binding	30	1.27389	2.41322e-09	HSP90AB1, GRPEL2, DNAJC10, CCT3, CALR, CANX, SEC63, DNAJC17, DNAJC14, SLMAP, NPM1, DNAJA1, DNAJC4, DNAJC1, DNAJA3, HSPA8, C80913, TCP1, UBE4B, TBCE, CCT6A, CLPX, CCT7, UXT, HSP90B1, CCT5, DNAJB9, CCT4, CCT8, TOMM20	1713	70	13288	3.32449	3.3592e-06	2.23947e-07	3.97341e-06
GOTERM_BP_FAT	GO:0006457~protein folding	42	1.78344	5.83842e-09	HSP90AB1, GRPEL2, FKBP8, FKBP7, FKBP5, FKBP4, PPIL2, DNAJC10, FKBP1A, CCT3, CALR, STUB1, CANX, CD74, SEC63, DNAJC17, DNAJC14, SLMAP, DNAJA1, DNAJC4, QSOX1, DNAJA3, DNAJC1, HSPA8, C80913, TCP1, UBE4B, AARS, TBCE, CCT6A, CLPX, CCT7, UXT, CCT5, HSP90B1, PPIH, CCT4, DNAJB9, PPIA, CCT8, FKBP14, FKBP2	1720	127	13588	2.6126	2.05686e-05	9.79464e-07	1.07012e-05
SP_PIR_KEYWORDS	Chaperone	41	1.74098	2.34969e-06	HSP90AB1, GRPEL2, FKBP5, TIMM10, DNAJC10, CCT3, CALR, CANX, CD74, SEC63, DNAJC17, DNAJC14, DNAJC8, TIMM9, NPM1, DNAJA1, CCS, CABC1, DNAJC4, DNAJC3, DNAJA3, DNAJC1, HSPA8, ABCE1, P4HB, TCP1, TBCE, CCT6A, SGTA, PARK7, CLPX, CCT7, ST13, CCT5, HSP90B1, PPIH, CCT4, DNAJB9, TBCD, CCT8, THOC4	2248	150	17854	2.17086	0.00137832	3.62959e-05	0.00345986
Annotation Cluster 14	Enrichment Score: 7.481415698089542
Category	Term	Count	%	PValue	Genes	List Total	Pop Hits	Pop Total	Fold Enrichment	Bonferroni	Benjamini	FDR
GOTERM_BP_FAT	GO:0016054~organic acid catabolic process	34	1.44374	2.02078e-10	ACOX2, KYNU, AHCY, EHHADH, AASS, PAH, DCI, HADHA, HADHB, GLDC, MTHFD1, GOT2, AKR1A4, ACOT7, CSAD, GSTZ1, GCSH, ACAD8, HSD17B4, SARDH, HPD, ACADM, BCKDHB, HAL, FTCD, HGD, CDO1, TAT, PHYH, AMDHD1, FAAH, PRODH2, UROC1, SLC27A2	1720	81	13588	3.31605	7.11922e-07	4.74615e-08	3.70388e-07
GOTERM_BP_FAT	GO:0046395~carboxylic acid catabolic process	34	1.44374	2.02078e-10	ACOX2, KYNU, AHCY, EHHADH, AASS, PAH, DCI, HADHA, HADHB, GLDC, MTHFD1, GOT2, AKR1A4, ACOT7, CSAD, GSTZ1, GCSH, ACAD8, HSD17B4, SARDH, HPD, ACADM, BCKDHB, HAL, FTCD, HGD, CDO1, TAT, PHYH, AMDHD1, FAAH, PRODH2, UROC1, SLC27A2	1720	81	13588	3.31605	7.11922e-07	4.74615e-08	3.70388e-07
GOTERM_BP_FAT	GO:0009063~cellular amino acid catabolic process	22	0.934183	9.96644e-07	KYNU, AHCY, BCKDHB, HAL, FTCD, HGD, AASS, PAH, CDO1, TAT, GLDC, MTHFD1, GOT2, AMDHD1, CSAD, GSTZ1, PRODH2, GCSH, ACAD8, UROC1, SARDH, HPD	1720	54	13588	3.21852	0.00350502	0.000100314	0.00182673
GOTERM_BP_FAT	GO:0009310~amine catabolic process	22	0.934183	2.9158e-05	KYNU, AHCY, BCKDHB, HAL, FTCD, HGD, AASS, PAH, CDO1, TAT, GLDC, MTHFD1, GOT2, AMDHD1, CSAD, GSTZ1, PRODH2, GCSH, ACAD8, UROC1, SARDH, HPD	1720	65	13588	2.67385	0.097625	0.00213782	0.05343
Annotation Cluster 15	Enrichment Score: 6.596490171050429
Category	Term	Count	%	PValue	Genes	List Total	Pop Hits	Pop Total	Fold Enrichment	Bonferroni	Benjamini	FDR
SP_PIR_KEYWORDS	mitochondrion outer membrane	27	1.1465	1.02336e-07	MAVS, CYB5R3, MTX2, PINK1, MOSC2, KMO, ACSL1, ACSL4, ACSL3, MSTO1, AIFM2, TOMM40, MUL1, VDAC2, ABCB6, MARCH5, CPT1A, VDAC1, MFN2, MFN1, TOMM70A, RHOT1, TOMM20, RHOT2, MTOR, AKAP1, GPAM	2248	69	17854	3.10781	6.00696e-05	2.00238e-06	0.00015069
GOTERM_CC_FAT	GO:0031968~organelle outer membrane	31	1.31635	1.36105e-07	MAVS, CYB5R3, MTX2, PINK1, MOSC2, KMO, ACSL1, ACSL4, ACSL3, MSTO1, AIFM2, TOMM40, MUL1, PPP1CC, VDAC2, SIGMAR1, ABCB6, MARCH5, CPT1A, VDAC1, MFN2, MFN1, TOMM70A, RHOT1, TOMM20, RHOT2, MTOR, AKAP1, GPAM, LRPPRC, RETSAT	1591	87	12504	2.80041	7.74406e-05	3.22681e-06	0.000199556
GOTERM_CC_FAT	GO:0019867~outer membrane	31	1.31635	3.18147e-07	MAVS, CYB5R3, MTX2, PINK1, MOSC2, KMO, ACSL1, ACSL4, ACSL3, MSTO1, AIFM2, TOMM40, MUL1, PPP1CC, VDAC2, SIGMAR1, ABCB6, MARCH5, CPT1A, VDAC1, MFN2, MFN1, TOMM70A, RHOT1, TOMM20, RHOT2, MTOR, AKAP1, GPAM, LRPPRC, RETSAT	1591	90	12504	2.70706	0.000181009	6.70463e-06	0.000466465
GOTERM_CC_FAT	GO:0005741~mitochondrial outer membrane	28	1.18896	9.27917e-07	MAVS, CYB5R3, MTX2, PINK1, MOSC2, KMO, ACSL1, ACSL4, ACSL3, MSTO1, AIFM2, TOMM40, MUL1, PPP1CC, VDAC2, ABCB6, MARCH5, CPT1A, VDAC1, MFN2, MFN1, TOMM70A, RHOT1, TOMM20, RHOT2, MTOR, AKAP1, GPAM	1591	80	12504	2.75072	0.000527845	1.70316e-05	0.0013605
Annotation Cluster 16	Enrichment Score: 6.0487199356278465
Category	Term	Count	%	PValue	Genes	List Total	Pop Hits	Pop Total	Fold Enrichment	Bonferroni	Benjamini	FDR
GOTERM_BP_FAT	GO:0034660~ncRNA metabolic process	56	2.37792	1.67308e-08	TARS2, VARS2, NARS, TRMT2B, INTS1, QARS, IARS2, WARS, INTS8, WDR36, INTS6, CDK5RAP1, TPR, DUS1L, IMP4, MTO1, KRR1, EXOSC8, GTPBP3, DARS, EXOSC4, SARS, AARS, 1190005F20RIK, TARS, PA2G4, NOP2, TRMT11, RARS, FARSB, FARSA, CPSF3L, ELAC2, PUS10, UTP6, NOB1, QTRT1, VARS, EXOSC10, IARS, UTP11L, WDR55, METTL1, WDR12, NSUN2, TSEN34, DALRD3, AARSD1, FBL, NOP14, DDX56, WDR4, POP1, PES1, DDX51, TRIT1	1720	202	13588	2.1901	5.8941e-05	2.56273e-06	3.06658e-05
GOTERM_BP_FAT	GO:0006396~RNA processing	92	3.90658	7.47912e-07	RALY, NCBP1, 2610101N10RIK, PRPF4B, TRMT2A, CWC15, TRMT2B, LSM7, MLH1, INTS1, NONO, INTS8, SRSF4, WDR36, TARDBP, INTS6, U2AF1, PTBP2, CDK5RAP1, DUS1L, IMP4, MTO1, PABPN1, PRPF31, KRR1, MRPL1, EXOSC8, PHRF1, GTPBP3, EXOSC4, HNRNPA2B1, AARS, PRPF3, CDC5L, SRSF1, SRPK1, 1190005F20RIK, RNMTL1, RSL1D1, PA2G4, SNRNP48, NOP2, TRMT11, PAPD4, SNRPB, THOC4, ESRP2, XRN1, XRN2, SSU72, CPSF3L, ELAC2, PUS10, U…	1720	437	13588	1.66316	0.00263143	7.74939e-05	0.00137083
GOTERM_BP_FAT	GO:0034470~ncRNA processing	39	1.65605	5.70784e-05	CPSF3L, ELAC2, PUS10, UTP6, TRMT2B, NOB1, INTS1, QTRT1, EXOSC10, INTS8, UTP11L, WDR36, WDR55, METTL1, INTS6, WDR12, CDK5RAP1, IMP4, DUS1L, NSUN2, MTO1, TSEN34, KRR1, EXOSC8, GTPBP3, EXOSC4, AARS, 1190005F20RIK, FBL, NOP14, PA2G4, DDX56, NOP2, TRMT11, POP1, WDR4, PES1, DDX51, TRIT1	1720	158	13588	1.95	0.182164	0.00378702	0.104567
Annotation Cluster 17	Enrichment Score: 5.999706992859115
Category	Term	Count	%	PValue	Genes	List Total	Pop Hits	Pop Total	Fold Enrichment	Bonferroni	Benjamini	FDR
GOTERM_BP_FAT	GO:0008202~steroid metabolic process	48	2.03822	1.74752e-08	TM7SF2, CYB5R3, GC, HSD3B3, OSBP, HDLBP, SC5D, HNF1A, HSD17B2, STAT5B, HSD17B12, APOC1, ABCA2, LSS, PMVK, SC4MOL, FDFT1, ACBD3, APOA2, APOA1, AKR1C6, OSBPL1A, DHCR7, SULT1A1, LCAT, INSIG1, PCSK9, HSD17B6, SCARB1, CAT, NR1H4, SREBF1, SOAT2, FECH, OSBPL9, PCTP, AMACR, FDXR, RDH1, SIGMAR1, LDLRAP1, SCAP, NPC1, BAAT, HMGCS2, PON1, LIPC, SLC27A5	1720	161	13588	2.35528	6.15631e-05	2.56521e-06	3.20301e-05
GOTERM_BP_FAT	GO:0016125~sterol metabolic process	29	1.23142	8.85606e-08	CYB5R3, TM7SF2, HDLBP, SC5D, HNF1A, APOC1, ABCA2, PMVK, SC4MOL, FDFT1, APOA2, APOA1, LCAT, DHCR7, INSIG1, PCSK9, SCARB1, CAT, SREBF1, SOAT2, FECH, PCTP, FDXR, SIGMAR1, LDLRAP1, SCAP, HMGCS2, PON1, LIPC	1720	77	13588	2.97532	0.00031195	1.15555e-05	0.000162322
GOTERM_BP_FAT	GO:0008203~cholesterol metabolic process	26	1.10403	6.392e-07	CYB5R3, TM7SF2, HDLBP, HNF1A, APOC1, ABCA2, PMVK, FDFT1, APOA2, APOA1, LCAT, DHCR7, INSIG1, PCSK9, SCARB1, CAT, SREBF1, SOAT2, FECH, PCTP, FDXR, LDLRAP1, SCAP, HMGCS2, PON1, LIPC	1720	70	13588	2.93429	0.00224937	7.03695e-05	0.00117158
GOTERM_BP_FAT	GO:0006694~steroid biosynthetic process	20	0.849257	0.00101362	TM7SF2, CYB5R3, HSD3B3, SC5D, HNF1A, HSD17B2, HSD17B12, AMACR, LSS, PMVK, SIGMAR1, FDFT1, SC4MOL, ACBD3, APOA1, HMGCS2, AKR1C6, DHCR7, INSIG1, SCARB1	1720	71	13588	2.22535	0.971922	0.0331437	1.84162
Annotation Cluster 18	Enrichment Score: 5.9600818870628
Category	Term	Count	%	PValue	Genes	List Total	Pop Hits	Pop Total	Fold Enrichment	Bonferroni	Benjamini	FDR
SP_PIR_KEYWORDS	pyridoxal phosphate	29	1.23142	9.37812e-11	MOCOS, KYNU, CCBL1, NFS1, CCBL2, AGXT, PDXDC1, GLDC, GOT2, ALAS1, ALAS2, SCLY, CSAD, FASN, SEPSECS, SRR, PNPO, GPT2, AADAT, ODC1, FTCD, TAT, CTH, PRLR, PYGL, SDS, THNSL2, AGXT2, GPT	2248	60	17854	3.83872	5.50496e-08	3.23821e-09	1.38092e-07
GOTERM_MF_FAT	GO:0019842~vitamin binding	44	1.86837	1.42611e-10	MOCOS, GC, RBP4, CCBL1, KYNU, TTPA, NFS1, MOSC2, OGDH, CCBL2, AGXT, PDXDC1, GLDC, GOT2, MTHFS, ALAS1, ALAS2, SCLY, CSAD, MCCC1, PLOD3, FASN, SRR, GNMT, DHTKD1, GPT2, AADAT, ACACA, FTCD, ACACB, TCN2, LMBRD1, TAT, PHYH, C8G, OGFOD1, PCX, CTH, PRLR, SDS, PYGL, GPT, AGXT2, THNSL2, GM2382	1713	121	13288	2.82078	1.98515e-07	2.48144e-08	2.34812e-07
GOTERM_MF_FAT	GO:0030170~pyridoxal phosphate binding	25	1.06157	1.08038e-08	MOCOS, KYNU, CCBL1, NFS1, MOSC2, CCBL2, AGXT, PDXDC1, GLDC, GOT2, ALAS1, ALAS2, SCLY, CSAD, SRR, GPT2, AADAT, TAT, CTH, PRLR, PYGL, SDS, THNSL2, AGXT2, GPT	1713	54	13288	3.59127	1.50388e-05	8.35497e-07	1.77887e-05
GOTERM_MF_FAT	GO:0070279~vitamin B6 binding	25	1.06157	1.08038e-08	MOCOS, KYNU, CCBL1, NFS1, MOSC2, CCBL2, AGXT, PDXDC1, GLDC, GOT2, ALAS1, ALAS2, SCLY, CSAD, SRR, GPT2, AADAT, TAT, CTH, PRLR, PYGL, SDS, THNSL2, AGXT2, GPT	1713	54	13288	3.59127	1.50388e-05	8.35497e-07	1.77887e-05
INTERPRO	IPR015421:Pyridoxal phosphate-dependent transferase, major region, subdomain 1	19	0.806794	5.6466e-07	MOCOS, AADAT, CCBL1, KYNU, NFS1, TAT, AGXT, CCBL2, GLDC, GOT2, ALAS1, CTH, ALAS2, SCLY, PRLR, CSAD, AGXT2, GPT, GPT2	2212	41	17763	3.72135	0.00156909	0.000224306	0.00100818
INTERPRO	IPR004839:Aminotransferase, class I and II	9	0.382166	0.000487327	GOT2, AADAT, ALAS1, CCBL1, ALAS2, GPT, TAT, CCBL2, GPT2	2212	17	17763	4.25133	0.742204	0.0864091	0.866543
GOTERM_MF_FAT	GO:0016769~transferase activity, transferring nitrogenous groups	12	0.509554	0.00151854	GOT2, AADAT, ALAS1, CCBL1, ALAS2, PRLR, AGXT2, GPT, TAT, CCBL2, GPT2, AGXT	1713	32	13288	2.90893	0.879416	0.0449458	2.47115
SP_PIR_KEYWORDS	Aminotransferase	10	0.424628	0.00172489	GOT2, AADAT, CCBL1, PRLR, AGXT2, GPT, TAT, CCBL2, GPT2, AGXT	2248	24	17854	3.30924	0.637012	0.0167479	2.51005
GOTERM_MF_FAT	GO:0008483~transaminase activity	10	0.424628	0.00203256	GOT2, AADAT, CCBL1, PRLR, AGXT2, GPT, TAT, CCBL2, GPT2, AGXT	1713	24	13288	3.23215	0.941117	0.0584798	3.29455
Annotation Cluster 19	Enrichment Score: 5.419546918632062
Category	Term	Count	%	PValue	Genes	List Total	Pop Hits	Pop Total	Fold Enrichment	Bonferroni	Benjamini	FDR
GOTERM_BP_FAT	GO:0006412~translation	88	3.73673	1.04203e-12	EIF6, RPL18, TARS2, VARS2, RPL14, NARS, RPL13, RPL15, EIF5, HBS1L, RPLP2, QARS, IARS2, MRPS30, IGHMBP2, WARS, GM11808, RPS3A, RPLP0, RPL10, RPL11, TPR, MRPL33, EIF2B4, EIF2B5, RPL36AL, MRPL2, MRPL52, MRPL1, BRF1, DARS, SARS, AARS, MRPS5, MRPS6, MRPS7, RSL1D1, TARS, RPS18, RPL41, MRPS18A, RARS, EIF2S1, MTRF1, EFTUD1, FARSB, RPS13, EEF1G, FARSA, EEF1D, EEFSEC, PTRH1, ABTB1, RPS15A, VARS, MTIF2, MET…	1720	319	13588	2.17931	3.67116e-09	5.24452e-10	1.90997e-09
GOTERM_CC_FAT	GO:0030529~ribonucleoprotein complex	103	4.37367	8.79493e-09	RALY, RPL18, MRPS33, PRPF4B, RPL14, RPL13, LSM7, RPL15, RPLP2, RPS6KB1, MRPS30, IGHMBP2, GM11808, DDX23, RPLP0, U2AF1, MRPL37, RPL10, MRPL38, RPL11, PTBP2, MRPL33, IMP4, RPL36AL, MRPL52, KRR1, SNRPN, HNRNPA2B1, SRSF1, HNRNPU, RSL1D1, RPS18, PA2G4, MRPS18A, SNRPB, RPS13, SNRPC, MVP, TDRD7, CALR, RPS27, RPS29, RPL6, HNRNPF, RPL9, NPM1, RPL8, PABPC1, RPL4, DDX41, SRSF12, HNRNPAB, MRPS27, DHX9, DDX1,…	1591	462	12504	1.75216	5.0043e-06	2.27469e-07	1.28951e-05
SP_PIR_KEYWORDS	ribonucleoprotein	62	2.6327	1.8771e-06	RALY, RPL18, MRPS33, RPL14, RPL13, RPL15, LSM7, RPLP2, MRPS30, IGHMBP2, GM11808, RPS3A, RPLP0, U2AF1, MRPL37, RPL10, MRPL38, RPL11, IMP4, MRPL33, RPL36AL, MRPL2, MRPL52, MRPL1, PRPF31, KRR1, SNRPN, HNRNPA2B1, MRPS5, MRPS6, MRPS7, HNRNPU, RPS18, PA2G4, RPL41, MRPS18A, SNRPB, RPS13, SNRPC, MVP, RPS15A, METT11D1, UTP11L, RPS27, RPS29, RPL6, RPL9, HNRNPF, RPL8, MRPL18, FLT3L, RPL4, HNRNPAB, MRPS27, R…	2248	266	17854	1.85118	0.00110125	3.06068e-05	0.00276399
SP_PIR_KEYWORDS	ribosomal protein	45	1.91083	5.68072e-06	RPL18, MRPS33, RPL14, RPL13, RPL15, RPLP2, RPS15A, RPS6KB1, METT11D1, MRPS30, RPS27, GM11808, RPS29, RPL6, RPS3A, RPLP0, RPL9, RPL8, MRPL37, MRPL18, RPL10, MRPL38, RPL11, FLT3L, RPL4, MRPL33, RPL36AL, MRPL2, MRPS27, MRPL52, MRPL1, MRPS5, MRPS6, MRPS7, RPS8, RPL28, MRPL24, RPS18, MRPL21, RPL23, RPL41, MRPL28, MRPS18A, RPL21, RPS13	2248	177	17854	2.0192	0.00332904	8.33613e-05	0.00836451
GOTERM_CC_FAT	GO:0005840~ribosome	47	1.99575	1.24922e-05	RPL18, MRPS33, RPL14, RPL13, RPL15, RPLP2, RPS15A, RPS6KB1, METT11D1, MRPS30, RPS27, GM11808, RPS29, RPL6, RPS3A, RPLP0, RPL9, NPM1, RPL8, MRPL37, MRPL18, RPL10, MRPL38, RPL11, FLT3L, RPL4, MRPL33, RPL36AL, MRPL2, MRPS27, MRPL52, MRPL1, MRPS5, MRPS6, MRPS7, RPS8, RPL28, RSL1D1, MRPL24, RPS18, MRPL21, RPL23, RPL41, MRPL28, MRPS18A, RPL21, RPS13	1591	192	12504	1.92387	0.00708291	0.00020904	0.0183145
GOTERM_MF_FAT	GO:0003735~structural constituent of ribosome	38	1.61359	6.854e-05	RPL18, RPL14, RPL13, RPL15, RPLP2, RPS15A, MRPS30, RPS27, GM11808, RPS29, RPL6, RPS3A, RPL9, RPLP0, RPL8, RPL10, RPL11, FLT3L, RPL4, MRPL33, RPL36AL, MRPL2, MRPL52, MRPL1, MRPS5, MRPS6, MRPS7, RPS8, RPL28, RSL1D1, MRPL24, RPS18, MRPL21, RPL23, RPL41, MRPS18A, RPL21, RPS13	1713	151	13288	1.95213	0.0910007	0.00297715	0.112792
KEGG_PATHWAY	mmu03010:Ribosome	25	1.06157	0.00171691	RPL18, RPL14, RPL13, RPL15, RPS15A, RPLP2, RPS27, GM11808, RPS29, RPS3A, RPL6, RPL9, RPLP0, RPL8, RPL10, RPL11, RPL4, RPL36AL, RPL28, RPS8, RPS18, RPL41, RPL23, RPL21, RPS13	843	89	5738	1.91198	0.27731	0.0119567	2.11125
GOTERM_MF_FAT	GO:0005198~structural molecule activity	63	2.67516	0.306401	RPL18, COPA, SEPT2, RPL14, RPL13, RPL15, RPLP2, MRPS30, VCL, ACTG1, GM11808, RPS3A, COPB1, RPLP0, RPL10, RPL11, TUBG1, MRPL33, DLG1, RPL36AL, MRPL2, MRPL52, MRPL1, MRPS5, MRPS6, MRPS7, CTNNA1, RSL1D1, RPS18, KRT18, RPL41, MRPS18A, CTSE, CLDN2, MOSPD3, RPS13, MOSPD1, COPG, COPE, ADD1, MYL6, RPS15A, TPM2, CLDN14, RPS27, RPS29, RPL6, RPL9, SPNB2, KRT8, RPL8, FLT3L, RPL4, TNRC6A, COL18A1, COL4A1, RPS…	1713	450	13288	1.086	1	0.95088	99.758
Annotation Cluster 20	Enrichment Score: 5.262532281448151
Category	Term	Count	%	PValue	Genes	List Total	Pop Hits	Pop Total	Fold Enrichment	Bonferroni	Benjamini	FDR
GOTERM_MF_FAT	GO:0016879~ligase activity, forming carbon-nitrogen bonds	57	2.42038	1.92875e-09	AURKAIP1, UBE2G1, MTHFD1, GSS, PCGF2, WWP2, ITCH, CUL1, HAL, NADSYN1, UBR3, UBR2, UBE2I, UBR1, UBE2B, PJA1, HUWE1, UBR5, UBE2M, AMFR, CHFR, GCLC, SYVN1, UBE2Z, UBE3B, PPIL2, SKP1A, UBE3C, CDC34, GCLM, STUB1, PET112L, PRPF19, MTHFS, SUMO1, FBXO6, NEDD4L, RNF14, TRIP12, HECTD1, LRSAM1, UBE4B, ACACA, MUL1, UBE2L3, CPS1, GART, RNF8, CBLC, UBE2E3, AKTIP, WDSUB1, NEDD4, FAAH, ZRANB1, SMURF1, FPGS, GM23…	1713	193	13288	2.29097	2.68482e-06	1.91773e-07	3.17572e-06
GOTERM_MF_FAT	GO:0016881~acid-amino acid ligase activity	48	2.03822	8.67033e-08	SYVN1, GCLC, UBE2Z, UBE3B, AURKAIP1, UBE2G1, PPIL2, UBE3C, CDC34, SKP1A, STUB1, GCLM, GSS, PRPF19, SUMO1, PCGF2, WWP2, FBXO6, NEDD4L, ITCH, RNF14, TRIP12, CUL1, HECTD1, LRSAM1, UBE4B, MUL1, UBR3, UBR2, UBE2I, UBR1, UBE2L3, UBE2B, RNF8, UBE2E3, PJA1, CBLC, HUWE1, AKTIP, WDSUB1, NEDD4, UBR5, UBE2M, ZRANB1, AMFR, SMURF1, FPGS, CHFR	1713	166	13288	2.24303	0.000120684	5.74718e-06	0.000142758
GOTERM_MF_FAT	GO:0004842~ubiquitin-protein ligase activity	35	1.4862	1.26172e-07	UBE2Z, SYVN1, AURKAIP1, UBE2G1, PPIL2, CDC34, SKP1A, STUB1, PRPF19, PCGF2, FBXO6, ITCH, CUL1, HECTD1, LRSAM1, UBE4B, MUL1, UBR3, UBR2, UBR1, UBE2L3, UBE2B, RNF8, PJA1, UBE2E3, CBLC, HUWE1, NEDD4, WDSUB1, UBR5, UBE2M, ZRANB1, AMFR, SMURF1, CHFR	1713	104	13288	2.61058	0.000175616	7.63612e-06	0.000207744
GOTERM_MF_FAT	GO:0019787~small conjugating protein ligase activity	39	1.65605	2.01234e-07	SYVN1, UBE2Z, AURKAIP1, UBE2G1, PPIL2, CDC34, SKP1A, STUB1, PRPF19, PCGF2, SUMO1, FBXO6, ITCH, RNF14, CUL1, HECTD1, LRSAM1, UBE4B, MUL1, UBR3, UBR2, UBE2I, UBR1, UBE2L3, UBE2B, RNF8, UBE2E3, PJA1, CBLC, HUWE1, AKTIP, NEDD4, WDSUB1, UBR5, UBE2M, ZRANB1, AMFR, SMURF1, CHFR	1713	125	13288	2.42023	0.000280078	1.12046e-05	0.000331334
GOTERM_CC_FAT	GO:0000151~ubiquitin ligase complex	22	0.934183	7.75364e-06	SYVN1, BRCC3, AURKAIP1, UBE4B, PPIL2, UBR2, SKP1A, UBR1, STUB1, RNF8, CUL3, PRPF19, CUL2, CBLC, CUL4A, NEDD4, WDSUB1, BRE, FBXO6, FBXO31, ITCH, CUL1	1591	60	12504	2.88171	0.00440212	0.000133683	0.0113678
GOTERM_BP_FAT	GO:0070647~protein modification by small protein conjugation or removal	28	1.18896	0.000171183	AURKAIP1, PPIL2, 5430437P03RIK, STUB1, OS9, PRPF19, SUMO1, ATG7, OTUD7B, ITCH, USP16, USP33, HECTD1, LRSAM1, BRCC3, USP1, UBE4B, MUL1, RNF8, WDR48, SENP2, SENP1, HUWE1, NEDD4, WDSUB1, UBE2M, SMURF1, CHFR	1720	104	13588	2.12692	0.452904	0.00845882	0.313296
GOTERM_BP_FAT	GO:0032446~protein modification by small protein conjugation	19	0.806794	0.00871555	LRSAM1, AURKAIP1, UBE4B, PPIL2, MUL1, STUB1, OS9, RNF8, PRPF19, SUMO1, HUWE1, NEDD4, WDSUB1, ATG7, UBE2M, ITCH, SMURF1, CHFR, HECTD1	1720	79	13588	1.9	1	0.1599	14.8237
GOTERM_BP_FAT	GO:0016567~protein ubiquitination	16	0.679406	0.0161623	LRSAM1, AURKAIP1, PPIL2, UBE4B, MUL1, STUB1, OS9, RNF8, PRPF19, HUWE1, NEDD4, WDSUB1, ITCH, SMURF1, CHFR, HECTD1	1720	66	13588	1.91515	1	0.245271	25.8187
Annotation Cluster 21	Enrichment Score: 5.056014965579131
Category	Term	Count	%	PValue	Genes	List Total	Pop Hits	Pop Total	Fold Enrichment	Bonferroni	Benjamini	FDR
GOTERM_CC_FAT	GO:0005794~Golgi apparatus	130	5.52017	1.37595e-06	GNPTG, AP1G2, LMAN2L, TGOLN1, VPS52, SLC26A11, 3110056O03RIK, KIFC3, CUL3, ACBD3, ST3GAL3, PACSIN3, PACSIN2, AKR7A5, SAR1B, D230025D16RIK, SAR1A, FNDC3A, MTUS1, SCAMP5, SCAMP1, SCAMP2, STK25, BST2, PICK1, CORO7, OPTN, ERGIC2, VTI1A, HRAS1, RAB10, EXT2, GRB14, COPZ2, ARFGAP1, ARFGAP2, CLCN3, GNAI3, LITAF, COPZ1, RAB6, CCDC91, LMAN2, ARFGEF2, LMAN1, PAQR3, CD74, SERINC5, ECE1, STX18, GORASP2, ENTPD…	1591	682	12504	1.49809	0.000782608	2.44658e-05	0.00201739
SP_PIR_KEYWORDS	golgi apparatus	106	4.50106	8.37767e-06	GNPTG, AP1G2, LMAN2L, TGOLN1, VPS52, SLC26A11, 3110056O03RIK, CUL3, ACBD3, ST3GAL3, AKR7A5, SAR1B, SAR1A, FNDC3A, MTUS1, SCAMP5, SCAMP1, SCAMP2, STK25, BST2, CORO7, OPTN, ERGIC2, VTI1A, HRAS1, EXT2, GRB14, COPZ2, ARFGAP1, ARFGAP2, COPZ1, RAB6, CCDC91, LMAN2, LMAN1, PAQR3, STX18, GORASP2, ENTPD4, SDF4, SREBF1, SYS1, B4GALT3, CLCC1, BECN1, RHBDF1, GOLIM4, NDFIP2, GAS8, FURIN, DNMBP, FAAH, YIPF5, GO…	2248	553	17854	1.52237	0.00490564	0.00011176	0.0123354
GOTERM_CC_FAT	GO:0044431~Golgi apparatus part	51	2.16561	5.89156e-05	GNPTG, COPA, AP1G2, TGOLN1, AP3S1, ST6GALNAC6, ST3GAL3, POMGNT1, GOLGA7, BLZF1, PACSIN3, PACSIN2, COPB1, GOPC, GOLGA1, GOLGA5, D230025D16RIK, SCAMP5, AP3B1, SCAMP1, SEC23A, SCAMP2, RASIP1, PI4KA, CORO7, LDLRAP1, MAN2A1, COPG, EXT2, COPE, COPZ2, COPZ1, STX4A, ARFGEF2, GORASP2, MAN1A, SEC22B, SDF4, QSOX1, SYS1, TRPC2, BECN1, NSFL1C, FURIN, DNMBP, ABCB4, TOM1L1, MAPK8IP3, GOSR2, GGA1, AP4B1	1591	227	12504	1.76573	0.0329682	0.00088182	0.0863472
Annotation Cluster 22	Enrichment Score: 4.897273128567995
Category	Term	Count	%	PValue	Genes	List Total	Pop Hits	Pop Total	Fold Enrichment	Bonferroni	Benjamini	FDR
GOTERM_CC_FAT	GO:0042470~melanosome	30	1.27389	2.8453e-07	GNA13, HSP90AB1, AHCY, GANAB, PDIA3, RAB5C, PDIA6, ATP6V1B2, PDIA4, CANX, CALU, ANXA6, TPP1, RAC1, FASN, RPN1, SEC22B, HSPA5, HSPA8, RAB2A, P4HB, BSG, RAN, ERP29, YWHAE, NCSTN, HSP90B1, CCT4, SERPINF1, ANXA11	1591	85	12504	2.77384	0.000161885	6.22682e-06	0.000417177
GOTERM_CC_FAT	GO:0048770~pigment granule	30	1.27389	2.8453e-07	GNA13, HSP90AB1, AHCY, GANAB, PDIA3, RAB5C, PDIA6, ATP6V1B2, PDIA4, CANX, CALU, ANXA6, TPP1, RAC1, FASN, RPN1, SEC22B, HSPA5, HSPA8, RAB2A, P4HB, BSG, RAN, ERP29, YWHAE, NCSTN, HSP90B1, CCT4, SERPINF1, ANXA11	1591	85	12504	2.77384	0.000161885	6.22682e-06	0.000417177
GOTERM_CC_FAT	GO:0031988~membrane-bounded vesicle	83	3.52442	3.83215e-05	HSP90AB1, GNA13, COPA, PDIA3, AP1G2, RAB5C, 2400003C14RIK, TGOLN1, ESD, PDIA6, PDIA4, CANX, WHAMM, TPP1, PACSIN2, COPB1, GOPC, RPN1, D230025D16RIK, FNDC3A, CLINT1, ALS2CL, SCAMP5, SEC23A, EGFR, SCAMP1, BSG, RAN, ERP29, UQCC, PI4KA, PKN1, PIGT, CORO7, VEZT, LDLRAP1, SENP2, SERPINF1, F5, NCK1, COPG, COPE, ALDOA, COPZ2, CLCN3, GANAB, AHCY, COPZ1, ABCA2, ATP6V1B2, ABCA3, TRF, CALU, ANXA6, ECE1, RAC1,…	1591	420	12504	1.55313	0.0215693	0.00058916	0.0561722
GOTERM_CC_FAT	GO:0031982~vesicle	97	4.1189	7.76149e-05	GNA13, AP1G2, 2400003C14RIK, TGOLN1, KIFC3, PACSIN2, RPN1, ITCH, D230025D16RIK, FNDC3A, SCAMP5, EGFR, SCAMP1, BSG, ATG9A, RAN, ERP29, CORO7, SERPINF1, F5, ALDOA, COPZ2, CLCN3, AHCY, COPZ1, ABCA2, ATP6V1B2, ABCA3, TRF, CALU, ECE1, RAC1, ENTPD4, ASPSCR1, SREBF1, RILP, P4HB, BECN1, FURIN, DVL1, FNBP1, CCT4, ULK1, YIPF5, HSP90AB1, COPA, PDIA3, RAB5C, ESD, AP3S1, PDIA6, PDIA4, CANX, WHAMM, TPP1, COPB1…	1591	519	12504	1.46887	0.0432036	0.00110351	0.113739
GOTERM_CC_FAT	GO:0016023~cytoplasmic membrane-bounded vesicle	80	3.39703	0.000116995	GNA13, HSP90AB1, COPA, PDIA3, AP1G2, 2400003C14RIK, RAB5C, TGOLN1, ESD, PDIA6, PDIA4, CANX, WHAMM, TPP1, PACSIN2, COPB1, GOPC, RPN1, D230025D16RIK, FNDC3A, CLINT1, ALS2CL, SCAMP5, SEC23A, EGFR, SCAMP1, BSG, RAN, ERP29, UQCC, PI4KA, PKN1, PIGT, CORO7, VEZT, LDLRAP1, SENP2, SERPINF1, F5, COPG, COPE, ALDOA, COPZ2, GANAB, AHCY, COPZ1, ABCA2, ATP6V1B2, ABCA3, TRF, CALU, ANXA6, ECE1, RAC1, FASN, SEC22B…	1591	414	12504	1.51869	0.0644063	0.00162244	0.171401
GOTERM_CC_FAT	GO:0031410~cytoplasmic vesicle	94	3.99151	0.00014674	HSP90AB1, GNA13, COPA, PDIA3, AP1G2, RAB5C, 2400003C14RIK, TGOLN1, ESD, AP3S1, PDIA6, PDIA4, CANX, WHAMM, KIFC3, TPP1, PACSIN2, COPB1, GOPC, RPN1, ITCH, D230025D16RIK, FNDC3A, CLINT1, AP3B1, ALS2CL, SCAMP5, SEC23A, EGFR, SCAMP1, BSG, ATG9A, RAN, ERP29, UQCC, PI4KA, PKN1, PIGT, CORO7, VEZT, LDLRAP1, SCAP, SENP2, ZDHHC17, SERPINF1, F5, ARCN1, COPG, COPE, ALDOA, COPZ2, CLCN3, GANAB, AHCY, COPZ1, ABC…	1591	508	12504	1.45426	0.0801102	0.00198615	0.214935
Annotation Cluster 23	Enrichment Score: 4.618852381272931
Category	Term	Count	%	PValue	Genes	List Total	Pop Hits	Pop Total	Fold Enrichment	Bonferroni	Benjamini	FDR
KEGG_PATHWAY	mmu04610:Complement and coagulation cascades	31	1.31635	6.34956e-08	C9, MASP2, C1S, F13B, C1RB, FGG, SERPINA1B, FGA, FGB, SERPINA1A, KLKB1, SERPINC1, CFI, F11, KNG1, F12, KNG2, F10, HC, SERPING1, PLG, PROC, PLAUR, C8G, C8A, C4BP, F5, SERPINF2, F2, TFPI, SERPIND1	843	75	5738	2.81341	1.20006e-05	2.00011e-06	7.88475e-05
GOTERM_BP_FAT	GO:0007599~hemostasis	25	1.06157	3.29145e-06	GNA13, C9, MST1, F13B, ANXA7, FGG, FGA, FGB, KLKB1, PROZ, SERPINC1, AP3B1, F11, KNG1, F12, F10, EFEMP2, SERPING1, ANXA5, PLG, PROC, F5, F2, TFPI, SERPIND1	1720	71	13588	2.78169	0.0115288	0.000305106	0.0060327
SP_PIR_KEYWORDS	blood coagulation	17	0.721868	3.55342e-06	KNG1, F11, F10, SERPING1, ANXA5, PLG, PROC, F13B, FGG, F5, FGB, KLKB1, PROZ, F2, TFPI, SERPINC1, SERPIND1	2248	37	17854	3.64911	0.00208369	5.34822e-05	0.00523227
GOTERM_BP_FAT	GO:0050817~coagulation	24	1.01911	8.99909e-06	KNG1, GNA13, F11, F12, F10, C9, EFEMP2, MST1, SERPING1, ANXA5, PLG, PROC, F13B, FGG, F5, FGA, FGB, KLKB1, PROZ, F2, SERPINC1, TFPI, SERPIND1, AP3B1	1720	70	13588	2.70857	0.0312066	0.000772968	0.0164931
GOTERM_BP_FAT	GO:0007596~blood coagulation	24	1.01911	8.99909e-06	KNG1, GNA13, F11, F12, F10, C9, EFEMP2, MST1, SERPING1, ANXA5, PLG, PROC, F13B, FGG, F5, FGA, FGB, KLKB1, PROZ, F2, SERPINC1, TFPI, SERPIND1, AP3B1	1720	70	13588	2.70857	0.0312066	0.000772968	0.0164931
GOTERM_BP_FAT	GO:0050878~regulation of body fluid levels	26	1.10403	7.51132e-05	GNA13, COPA, C9, MST1, F13B, ANXA7, FGG, FGA, FGB, KLKB1, PROZ, SERPINC1, AP3B1, F11, KNG1, F12, F10, EFEMP2, SERPING1, ANXA5, PLG, PROC, F5, F2, TFPI, SERPIND1	1720	89	13588	2.30787	0.232513	0.00440085	0.137585
GOTERM_BP_FAT	GO:0042060~wound healing	29	1.23142	0.000260594	GNA13, PPARA, C9, MST1, F13B, GPX1, FGG, FGA, FGB, KLKB1, PROZ, SERPINC1, AP3B1, F11, KNG1, KLF6, F12, F10, EFEMP2, NF1, SERPING1, ANXA5, PLG, PROC, PLAUR, F5, F2, TFPI, SERPIND1	1720	112	13588	2.04554	0.60076	0.0115554	0.476565
BIOCARTA	m_intrinsicPathway:Intrinsic Prothrombin Activation Pathway	9	0.382166	0.00127905	F11, KNG1, F12, F10, F5, F2, SERPINC1, SERPING1, PROC	199	15	1171	3.53065	0.24153	0.24153	1.61127
GOTERM_BP_FAT	GO:0009611~response to wounding	64	2.71762	0.00178889	GNA13, PPARA, NDST1, MASP2, CRP, GPX1, C1RB, CASP3, PROZ, VNN1, CFI, LBP, AP3B1, KNG1, F11, F12, F10, SERPING1, C8G, PLAUR, PROC, C8A, SERPINA3N, C4BP, F5, SERPINF2, CD81, F2, TFPI, H47, C9, MST1, ABHD2, C1S, TRF, PLAA, F13B, ARG1, TNFRSF1A, FGG, FGA, SERPINA1B, SERPINA1A, FGB, KLKB1, SERPINC1, KLF6, HC, SAAL1, EFEMP2, NF1, ATRN, EPHX2, SMAD1, ANXA5, PLG, HDAC5, ORM1, SLC7A2, SERPIND1, ORM2, IGFB…	1720	347	13588	1.45706	0.998178	0.0524862	3.22852
Annotation Cluster 24	Enrichment Score: 4.574053165622374
Category	Term	Count	%	PValue	Genes	List Total	Pop Hits	Pop Total	Fold Enrichment	Bonferroni	Benjamini	FDR
INTERPRO	IPR016040:NAD(P)-binding domain	46	1.95329	1.123e-08	ME1, PYCRL, ASPDH, HSD3B3, AHCY, HSD17B2, EHHADH, HSD17B12, SAE1, HIBADH, HADHA, BC026585, MTHFD1, PECR, RDH7, ATG7, FASN, HSD17B6, SPR, GALE, TSTA3, HSD17B4, GPD1, CTBP1, PTGR2, DHRS11, DECR2, ACLY, GRHPR, RDH1, DECR1, DHDH, NAE1, RDH10, DHRS4, UBA1, HSDL2, H6PD, UBA2, BLVRB, TGDS, MAT2B, DPYD, RDH16, GLYR1, DCXR	2212	151	17763	2.44631	3.12302e-05	6.24611e-06	2.00509e-05
INTERPRO	IPR002198:Short-chain dehydrogenase/reductase SDR	19	0.806794	0.000598784	HSD17B2, DHRS11, HSD17B12, DECR2, QDPR, DECR1, RDH1, PECR, RDH10, RDH7, DHRS4, HSDL2, FASN, HSD17B6, SPR, HSD17B4, RDH16, SCP2, DCXR	2212	64	17763	2.38399	0.810945	0.0762556	1.06373
INTERPRO	IPR002347:Glucose/ribitol dehydrogenase	16	0.679406	0.00281962	HSD17B2, DHRS11, HSD17B12, DECR2, DECR1, RDH1, PECR, RDH10, RDH7, DHRS4, HSDL2, HSD17B6, SPR, HSD17B4, RDH16, DCXR	2212	56	17763	2.29437	0.999611	0.21176	4.91648
Annotation Cluster 25	Enrichment Score: 4.314111448442155
Category	Term	Count	%	PValue	Genes	List Total	Pop Hits	Pop Total	Fold Enrichment	Bonferroni	Benjamini	FDR
SP_PIR_KEYWORDS	Flavoprotein	35	1.4862	5.6396e-08	ACOX2, CYB5R3, LDHD, KMO, PIPOX, FMO5, FMO1, DHODH, ETFDH, PNPO, ACAD8, QSOX1, SARDH, DUS1L, MTO1, ETFA, GCDH, CHDH, ACADM, AIFM2, FDXR, ACADL, NDUFA10, POR, COQ6, IYD, HAO1, ACADVL, NDUFV1, PRODH2, FOXRED1, DPYD, ACAD11, ACAD10, RETSAT	2248	103	17854	2.6988	3.31039e-05	1.1823e-06	8.30429e-05
SP_PIR_KEYWORDS	FAD	32	1.35881	7.58894e-06	ACOX2, CYB5R3, DAK, LDHD, KMO, PIPOX, FMO5, FMO1, ETFDH, ACAD8, QSOX1, SARDH, DUS1L, MTO1, ETFA, GCDH, CHDH, ACADM, AIFM2, PYROXD2, FDXR, ACADL, NDUFA10, POR, COQ6, ACADVL, PRODH2, FOXRED1, DPYD, ACAD11, ACAD10, RETSAT	2248	109	17854	2.33165	0.00444481	0.000106059	0.0111741
UP_SEQ_FEATURE	nucleotide phosphate-binding region:FAD	18	0.764331	0.00169935	CYB5R3, GCDH, CHDH, ACADM, AIFM2, PYROXD2, FDXR, POR, PIPOX, ACADVL, FMO5, FMO1, ETFDH, ACAD8, ACAD11, ACAD10, MTO1, ETFA	2222	58	16021	2.23764	0.99953	0.294096	3.15049
GOTERM_MF_FAT	GO:0050660~FAD binding	18	0.764331	0.00761802	ACOX2, GCDH, CHDH, ACADM, AIFM2, LDHD, ACADL, COQ6, ACADVL, FMO5, FMO1, AOX3, ACAD8, ACAD11, DUS1L, ACAD10, MTO1, ETFA	1713	71	13288	1.9666	0.999976	0.167675	11.8308
Annotation Cluster 26	Enrichment Score: 4.106089516287277
Category	Term	Count	%	PValue	Genes	List Total	Pop Hits	Pop Total	Fold Enrichment	Bonferroni	Benjamini	FDR
GOTERM_BP_FAT	GO:0000096~sulfur amino acid metabolic process	13	0.552017	5.68634e-06	MRI1, BHMT2, GCLC, AHCY, NFS1, CDO1, GCLM, MTHFD1, CTH, CSAD, BHMT, MAT2B, GNMT	1720	23	13588	4.46522	0.0198337	0.000513536	0.0104219
GOTERM_BP_FAT	GO:0009069~serine family amino acid metabolic process	11	0.467091	0.00015582	CTH, GCLC, CSAD, NFS1, SRR, GCSH, CDO1, GCLM, SARDH, AGXT, GLDC	1720	22	13588	3.95	0.422471	0.00781215	0.285217
GOTERM_BP_FAT	GO:0006534~cysteine metabolic process	6	0.254777	0.000542344	CTH, GCLC, CSAD, NFS1, CDO1, GCLM	1720	7	13588	6.77143	0.852097	0.021484	0.989401
Annotation Cluster 27	Enrichment Score: 4.0098701847584275
Category	Term	Count	%	PValue	Genes	List Total	Pop Hits	Pop Total	Fold Enrichment	Bonferroni	Benjamini	FDR
GOTERM_MF_FAT	GO:0016887~ATPase activity	76	3.22718	2.75115e-10	ABCF1, ABCF3, HELQ, ATP6AP1, ATP5B, DDX27, IGHMBP2, DDX17, LONP1, LONP2, ABCB10, DHX33, DHX30, RTEL1, ABCE1, ABCB11, PICK1, IPO8, MYH9, ATP6V1D, GTF2H2, CLPX, GTF2H1, ATP6V1A, RFC1, BPTF, ATP9B, RFC2, ATP9A, ATP5C1, DDX31, SPAST, SMARCA4, MYL6, SKIV2L, ABCA2, MYO9B, ATP6V1B2, ABCA3, ABCA6, ATP6V0B, 0610007P08RIK, CHD1L, DDX3X, DDX49, DDX19A, 1300010F03RIK, ABCD3, DDX41, CHD6, HSPA8, DDX42, ERCC2,…	1713	281	13288	2.09802	3.82959e-07	3.8296e-08	4.52981e-07
GOTERM_MF_FAT	GO:0042623~ATPase activity, coupled	62	2.6327	4.63545e-09	HELQ, ATP6AP1, ATP5B, DDX27, IGHMBP2, DDX17, LONP1, LONP2, DHX33, ABCB10, DHX30, RTEL1, ABCB11, IPO8, MYH9, ATP6V1D, GTF2H2, GTF2H1, ATP6V1A, RFC1, BPTF, ATP9B, RFC2, ATP9A, ATP5C1, DDX31, SPAST, MYL6, SKIV2L, MYO9B, ATP6V1B2, ATP6V0B, 0610007P08RIK, DDX3X, DDX49, DDX19A, ABCD3, CHD6, DDX41, HSPA8, DDX42, ERCC2, DHX9, UPF1, ABCB8, ABCA8B, DDX1, ATP1A1, ATP11C, ABCB7, ABCB6, ABCB4, MNAT1, DDX56, A…	1713	223	13288	2.1567	6.45252e-06	4.03284e-07	7.63234e-06
INTERPRO	IPR003439:ABC transporter-like	20	0.849257	1.04666e-05	ABCF1, ABCE1, ABCF3, ABCB8, ABCB11, ABCA8B, ABCA8A, ABCA2, ABCB7, ABCA3, ABCB6, ABCA6, ABCB4, ABCG2, ABCG5, ABCC3, ABCD3, ABCB10, ABCC2, ABCC6	2212	53	17763	3.0303	0.0286881	0.00322896	0.0186861
KEGG_PATHWAY	mmu02010:ABC transporters	17	0.721868	0.00039475	ABCB8, ABCB11, ABCA8B, ABCA8A, ABCA2, ABCB7, ABCA3, ABCB6, ABCA6, ABCB4, ABCG2, ABCG5, ABCC3, ABCB10, ABCD3, ABCC2, ABCC6	843	45	5738	2.5714	0.0719061	0.00391979	0.489089
GOTERM_MF_FAT	GO:0016820~hydrolase activity, acting on acid anhydrides, catalyzing transmembrane movement of substances	26	1.10403	0.000437535	ATP5B, ATP6AP1, ATP6V1B2, ATP6V0B, ABCD3, ABCB10, ABCB8, ABCB11, ABCA8B, ATP1A1, ATP11C, IPO8, ABCB7, ABCB6, ATP6V1D, ABCB4, ATP6V1A, ATP13A1, ATP2A2, ATP9B, ATP9A, ATP5C1, ABCC3, ATP5A1, ABCC2, ABCC6	1713	97	13288	2.07924	0.456204	0.0154987	0.717976
GOTERM_MF_FAT	GO:0042626~ATPase activity, coupled to transmembrane movement of substances	26	1.10403	0.000437535	ATP5B, ATP6AP1, ATP6V1B2, ATP6V0B, ABCD3, ABCB10, ABCB8, ABCB11, ABCA8B, ATP1A1, ATP11C, IPO8, ABCB7, ABCB6, ATP6V1D, ABCB4, ATP6V1A, ATP13A1, ATP2A2, ATP9B, ATP9A, ATP5C1, ABCC3, ATP5A1, ABCC2, ABCC6	1713	97	13288	2.07924	0.456204	0.0154987	0.717976
GOTERM_MF_FAT	GO:0043492~ATPase activity, coupled to movement of substances	26	1.10403	0.000437535	ATP5B, ATP6AP1, ATP6V1B2, ATP6V0B, ABCD3, ABCB10, ABCB8, ABCB11, ABCA8B, ATP1A1, ATP11C, IPO8, ABCB7, ABCB6, ATP6V1D, ABCB4, ATP6V1A, ATP13A1, ATP2A2, ATP9B, ATP9A, ATP5C1, ABCC3, ATP5A1, ABCC2, ABCC6	1713	97	13288	2.07924	0.456204	0.0154987	0.717976
INTERPRO	IPR017940:ABC transporter integral membrane type 1	10	0.424628	0.0040398	ABCB8, ABCB11, ABCC3, ABCD3, ABCB10, ABCC2, ABCB7, ABCB6, ABCC6, ABCB4	2212	27	17763	2.97418	0.999987	0.240103	6.97256
INTERPRO	IPR001140:ABC transporter, transmembrane region	9	0.382166	0.00494551	ABCB8, ABCB11, ABCC3, ABCB10, ABCC2, ABCB7, ABCB6, ABCC6, ABCB4	2212	23	17763	3.14229	0.999999	0.269009	8.4715
UP_SEQ_FEATURE	domain:ABC transporter	7	0.29724	0.016287	ABCG5, ABCB8, ABCD3, ABCB10, ABCB7, ABCB6, ABCG2	2222	16	16021	3.15445	1	0.842672	26.5873
UP_SEQ_FEATURE	domain:ABC transmembrane type-1	5	0.212314	0.0542309	ABCB8, ABCD3, ABCB10, ABCB7, ABCB6	2222	11	16021	3.27735	1	0.983719	64.9866
Annotation Cluster 28	Enrichment Score: 4.003338897766275
Category	Term	Count	%	PValue	Genes	List Total	Pop Hits	Pop Total	Fold Enrichment	Bonferroni	Benjamini	FDR
GOTERM_BP_FAT	GO:0008203~cholesterol metabolic process	26	1.10403	6.392e-07	CYB5R3, TM7SF2, HDLBP, HNF1A, APOC1, ABCA2, PMVK, FDFT1, APOA2, APOA1, LCAT, DHCR7, INSIG1, PCSK9, SCARB1, CAT, SREBF1, SOAT2, FECH, PCTP, FDXR, LDLRAP1, SCAP, HMGCS2, PON1, LIPC	1720	70	13588	2.93429	0.00224937	7.03695e-05	0.00117158
SP_PIR_KEYWORDS	cholesterol metabolism	12	0.509554	0.000674395	SREBF1, SOAT2, APOB, HDLBP, APOA1, LCAT, INSIG1, FDXR, PCSK9, LDLRAP1, SCAP, MTTP	2248	30	17854	3.17687	0.326996	0.00758653	0.988462
SP_PIR_KEYWORDS	steroid metabolism	13	0.552017	0.0022669	SREBF1, SOAT2, HDLBP, FDXR, LDLRAP1, SCAP, MTTP, APOA1, LCAT, SULT1A1, INSIG1, HSD17B6, PCSK9	2248	39	17854	2.64739	0.736099	0.0212576	3.28657
Annotation Cluster 29	Enrichment Score: 3.9681823497833015
Category	Term	Count	%	PValue	Genes	List Total	Pop Hits	Pop Total	Fold Enrichment	Bonferroni	Benjamini	FDR
GOTERM_BP_FAT	GO:0005996~monosaccharide metabolic process	57	2.42038	6.39661e-10	PPARA, GNPDA2, IL6ST, PHKB, GNPNAT1, PGAM1, CAR5A, OGDH, PDHB, HIBADH, MAN2B2, DHTKD1, PFKL, ALDH5A1, INPPL1, FBP1, CMAH, RBKS, PPP1CC, UGT1A1, PMM2, MAN2A2, MAN2A1, PGLS, SDS, H6PD, PKLR, MDH2, XYLB, ALDOA, RBP4, GNE, PFKFB1, ALDOB, AKR1A4, GYS2, GALE, GNMT, AGL, PDK2, GPD1, GALT, BPGM, FUCA1, CPT1A, PCK1, GAPDHS, ATF4, MAN2C1, PCX, GBE1, GCK, PYGL, MAPK14, PGK1, GLYR1, DCXR	1720	191	13588	2.35759	2.25352e-06	1.3256e-07	1.17243e-06
GOTERM_BP_FAT	GO:0019318~hexose metabolic process	49	2.08068	3.22256e-08	PPARA, IL6ST, PHKB, PGAM1, CAR5A, OGDH, PDHB, HIBADH, MAN2B2, DHTKD1, PFKL, INPPL1, ALDH5A1, FBP1, PPP1CC, PMM2, MAN2A2, MAN2A1, PGLS, H6PD, SDS, PKLR, MDH2, ALDOA, RBP4, ALDOB, PFKFB1, GYS2, GALE, GNMT, AGL, PDK2, GPD1, GALT, BPGM, FUCA1, CPT1A, PCK1, GAPDHS, MAN2C1, PCX, ATF4, GBE1, GCK, PYGL, MAPK14, PGK1, GLYR1, DCXR	1720	169	13588	2.29053	0.000113524	4.36656e-06	5.90661e-05
GOTERM_BP_FAT	GO:0006006~glucose metabolic process	40	1.69851	1.05403e-06	ALDOA, RBP4, PPARA, PHKB, IL6ST, ALDOB, PGAM1, CAR5A, OGDH, HIBADH, PDHB, GYS2, GNMT, DHTKD1, AGL, GPD1, PDK2, PFKL, INPPL1, ALDH5A1, FBP1, BPGM, PPP1CC, CPT1A, PCK1, GAPDHS, PCX, ATF4, PGLS, GBE1, GCK, H6PD, PYGL, SDS, MAPK14, PKLR, PGK1, GLYR1, MDH2, DCXR	1720	140	13588	2.25714	0.00370645	0.000103143	0.0019319
GOTERM_BP_FAT	GO:0046164~alcohol catabolic process	20	0.849257	0.000303461	ALDOA, GPD1, PFKL, ALDOB, PGAM1, BPGM, OGDH, HIBADH, PDHB, GAPDHS, PGLS, GCK, ADH1, H6PD, ADH4, PKLR, DHTKD1, PGK1, GLYR1, MDH2	1720	65	13588	2.43077	0.656736	0.0131139	0.554751
GOTERM_BP_FAT	GO:0019320~hexose catabolic process	17	0.721868	0.000473701	ALDOA, PFKL, ALDOB, PGAM1, BPGM, OGDH, HIBADH, PDHB, GAPDHS, PGLS, GCK, H6PD, PKLR, PGK1, DHTKD1, GLYR1, MDH2	1720	52	13588	2.58269	0.811611	0.0190038	0.86469
GOTERM_BP_FAT	GO:0006007~glucose catabolic process	17	0.721868	0.000473701	ALDOA, PFKL, ALDOB, PGAM1, BPGM, OGDH, HIBADH, PDHB, GAPDHS, PGLS, GCK, H6PD, PKLR, PGK1, DHTKD1, GLYR1, MDH2	1720	52	13588	2.58269	0.811611	0.0190038	0.86469
GOTERM_BP_FAT	GO:0046365~monosaccharide catabolic process	17	0.721868	0.000753862	ALDOA, PFKL, ALDOB, PGAM1, BPGM, OGDH, HIBADH, PDHB, GAPDHS, PGLS, GCK, H6PD, PKLR, PGK1, DHTKD1, GLYR1, MDH2	1720	54	13588	2.48704	0.929832	0.02648	1.37276
GOTERM_BP_FAT	GO:0044275~cellular carbohydrate catabolic process	18	0.764331	0.000917167	ALDOA, GPD1, PFKL, ALDOB, PGAM1, BPGM, OGDH, HIBADH, PDHB, GAPDHS, PGLS, GCK, H6PD, PKLR, PGK1, DHTKD1, GLYR1, MDH2	1720	60	13588	2.37	0.960548	0.0308977	1.66778
GOTERM_BP_FAT	GO:0016052~carbohydrate catabolic process	21	0.89172	0.00220167	ALDOA, GPD1, PFKL, ALDOB, PGAM1, BPGM, OGDH, HIBADH, PDHB, GAPDHS, AKR1A4, PGLS, CHID1, GCK, H6PD, PGLYRP2, PKLR, DHTKD1, PGK1, GLYR1, MDH2	1720	81	13588	2.04815	0.999576	0.061179	3.95937
SP_PIR_KEYWORDS	glycolysis	13	0.552017	0.00447889	ALDOA, PFKL, ALDOB, PGAM1, BPGM, OGDH, PDHB, SLCO1B2, GAPDHS, GCK, PKLR, PGK1, DHTKD1	2248	42	17854	2.45829	0.928282	0.0369434	6.39624
GOTERM_BP_FAT	GO:0006096~glycolysis	13	0.552017	0.00699388	ALDOA, PFKL, ALDOB, PGAM1, BPGM, OGDH, PDHB, GAPDHS, GCK, PKLR, PGK1, DHTKD1, MDH2	1720	44	13588	2.33409	1	0.138389	12.071
KEGG_PATHWAY	mmu00010:Glycolysis / Gluconeogenesis	17	0.721868	0.0341441	ALDOA, PFKL, ALDOB, PGAM1, FBP1, BPGM, PDHB, ALDH3A2, PCK1, AKR1A4, GCK, ADH1, ADH4, PKLR, ALDH2, PGK1, ALDH9A1	843	68	5738	1.70166	0.998593	0.138626	35.0402
Annotation Cluster 30	Enrichment Score: 3.9247599099554704
Category	Term	Count	%	PValue	Genes	List Total	Pop Hits	Pop Total	Fold Enrichment	Bonferroni	Benjamini	FDR
GOTERM_CC_FAT	GO:0044432~endoplasmic reticulum part	59	2.50531	1.80057e-07	CYB5R3, RTN4, PDIA3, LMAN2L, DNAJC10, PDIA6, PDIA5, PDIA4, ALG8, PRKCSH, ALG9, OS9, PIGK, POMT1, RPN1, DNAJC3, DNAJC1, DLG1, PIGX, ERP29, DPAGT1, PIGT, SIGMAR1, PIGO, SCAP, H6PD, TXNDC5, FKBP14, SIL1, AMFR, DOLPP1, EXT2, H47, FKBP8, DERL1, FKBP7, GANAB, GPAA1, FKBP1A, CALR, EDEM1, CALU, FMO5, STT3A, FMO1, PEMT, ENTPD5, SEC22B, HSPA5, TRPC2, P4HB, CCPG1, HSP90B1, SUMF1, TRPC4AP, GOSR2, RDH16, ALG1…	1591	231	12504	2.00733	0.000102447	4.09808e-06	0.000263999
GOTERM_CC_FAT	GO:0042175~nuclear envelope-endoplasmic reticulum network	37	1.57113	0.000396396	RTN4, CYB5R3, FKBP8, DERL1, LMAN2L, GPAA1, FKBP1A, ALG8, ALG9, EDEM1, FMO5, PIGK, STT3A, FMO1, POMT1, RPN1, PEMT, SEC22B, DNAJC3, DLG1, TRPC2, CCPG1, PIGX, PIGT, DPAGT1, SIGMAR1, PIGO, SCAP, YIPF5, GOSR2, AMFR, DOLPP1, ALG12, EXT2, H47, LRPPRC, RETSAT	1591	160	12504	1.81744	0.201958	0.00489221	0.579625
GOTERM_CC_FAT	GO:0005789~endoplasmic reticulum membrane	35	1.4862	0.000634005	RTN4, CYB5R3, FKBP8, DERL1, LMAN2L, GPAA1, FKBP1A, ALG8, ALG9, EDEM1, FMO5, PIGK, STT3A, FMO1, POMT1, RPN1, PEMT, SEC22B, DNAJC3, DLG1, TRPC2, CCPG1, PIGX, PIGT, DPAGT1, SIGMAR1, PIGO, SCAP, GOSR2, AMFR, DOLPP1, ALG12, EXT2, H47, RETSAT	1591	152	12504	1.80969	0.302926	0.0074898	0.925563
GOTERM_CC_FAT	GO:0031227~intrinsic to endoplasmic reticulum membrane	15	0.636943	0.00441905	RTN4, FKBP8, DERL1, GPAA1, PIGT, ALG9, EDEM1, PIGK, FMO5, FMO1, AMFR, DOLPP1, EXT2, ALG12, H47	1591	52	12504	2.26708	0.919541	0.0432477	6.28722
Annotation Cluster 31	Enrichment Score: 3.874379401167542
Category	Term	Count	%	PValue	Genes	List Total	Pop Hits	Pop Total	Fold Enrichment	Bonferroni	Benjamini	FDR
GOTERM_BP_FAT	GO:0006091~generation of precursor metabolites and energy	76	3.22718	2.41007e-12	UQCRC2, UQCRC1, IL6ST, PHKB, ATP6AP1, ATP5B, CYC1, PGAM1, OGDH, PDHB, NDUFS7, NDUFS8, CAT, SUCLA2, DHTKD1, NDUFS3, NDUFS2, NDUFS1, MTO1, ATP5J, NDUFB11, ACO2, PFKL, ALDH5A1, CMAH, CYP1A2, PPP1CC, NDUFA10, ATP6V1D, ATP6V1A, UQCRH, PKLR, ATP5C1, MYBBP1A, MDH2, ALDOA, BC002163, TXN2, FDX1, ALDOB, AASS, ATP6V1B2, ATP5G3, ATP6V0B, GLRX2, ETFDH, IDH1, GYS2, GNMT, FH1, AGL, ETFA, NDUFA8, NDUFA6, FADS1, …	1720	261	13588	2.30038	8.49068e-09	1.06134e-09	4.4174e-09
GOTERM_BP_FAT	GO:0022900~electron transport chain	32	1.35881	1.50366e-05	UQCRC2, BC002163, UQCRC1, FDX1, TXN2, CYC1, GLRX2, NDUFS7, NDUFS8, ETFDH, NDUFS3, NDUFS2, NDUFS1, ETFA, NDUFB11, NDUFA8, ALDH5A1, FADS1, NDUFA6, FDXR, CMAH, FADS2, CYB5, NDUFA10, NDUFV3, SDHB, SLC25A13, UQCRH, NDUFV1, NDUFV2, SDHD, MYBBP1A	1720	112	13588	2.25714	0.0515958	0.00120324	0.027557
SP_PIR_KEYWORDS	electron transport	29	1.23142	2.81738e-05	UQCRC2, BC002163, UQCRC1, FDX1, TXN2, CYC1, GLRX2, NDUFS7, NDUFS8, ETFDH, NDUFS3, NDUFS2, NDUFS1, ETFA, NDUFB11, NDUFA8, FADS1, NDUFA6, FDXR, CMAH, FADS2, CYB5, NDUFA10, NDUFV3, SDHB, UQCRH, NDUFV1, SDHD, NDUFV2	2248	100	17854	2.30323	0.0164023	0.000351816	0.0414778
KEGG_PATHWAY	mmu05012:Parkinson's disease	35	1.4862	0.000608262	UQCRC2, BC002163, UQCRC1, ATP5B, UBE2G1, CYC1, PINK1, COX5A, ATP5G3, NDUFS7, CASP3, GM11808, NDUFS8, NDUFS3, NDUFS2, NDUFS1, ATP5J, NDUFA8, NDUFA6, ATP5F1, VDAC2, NDUFA10, UBE2L3, PARK7, COX6C, VDAC1, NDUFV3, SDHB, UBA1, UQCRH, NDUFV1, NDUFV2, SDHD, ATP5C1, ATP5A1	843	133	5738	1.79122	0.108631	0.00521347	0.752709
KEGG_PATHWAY	mmu00190:Oxidative phosphorylation	34	1.44374	0.00083148	UQCRC2, BC002163, UQCRC1, ATP5B, ATP6AP1, CYC1, ATP6V1B2, COX5A, ATP5G3, ATP6V0B, NDUFS7, NDUFS8, NDUFS3, NDUFS2, NDUFS1, ATP5J, COX15, NDUFA8, NDUFA6, ATP5F1, NDUFA10, ATP6V1D, PPA2, COX6C, NDUFV3, SDHB, ATP6V1A, UQCRH, NDUFV1, NDUFV2, SDHD, ATP5C1, ATP5A1, ATP6V0A2	843	130	5738	1.7802	0.14548	0.00652922	1.02763
SP_PIR_KEYWORDS	respiratory chain	18	0.764331	0.00130081	UQCRC2, NDUFB11, BC002163, UQCRC1, NDUFA8, NDUFA6, CYC1, COX5A, NDUFA10, NDUFV3, NDUFS7, UQCRH, NDUFV1, NDUFS8, NDUFV2, NDUFS3, NDUFS2, NDUFS1	2248	62	17854	2.30579	0.534235	0.0135515	1.89844
KEGG_PATHWAY	mmu05016:Huntington's disease	43	1.8259	0.00160193	UQCRC2, BC002163, POLR2F, POLR2E, UQCRC1, ATP5B, CYC1, POLR2I, COX5A, ATP5G3, POLR2C, POLR2B, NDUFS7, GPX1, CASP3, NDUFS8, TGM2, NDUFS3, NDUFS2, NDUFS1, ATP5J, DNALC4, NDUFA8, NDUFA6, RCOR1, ATP5F1, NDUFA10, DNAIC1, VDAC2, DCTN1, COX6C, VDAC1, NDUFV3, CYP4A10, SDHB, AP2A2, UQCRH, AP2A1, NDUFV1, NDUFV2, SDHD, ATP5C1, ATP5A1	843	183	5738	1.59938	0.261406	0.0120471	1.97115
SP_PIR_KEYWORDS	ubiquinone	10	0.424628	0.00172489	NDUFV3, NDUFS7, NDUFB11, NDUFV1, NDUFS8, NDUFV2, ETFDH, NDUFS3, NDUFS2, NDUFS1	2248	24	17854	3.30924	0.637012	0.0167479	2.51005
GOTERM_CC_FAT	GO:0070469~respiratory chain	17	0.721868	0.00631985	UQCRC2, NDUFB11, BC002163, UQCRC1, NDUFA8, NDUFA6, CYC1, NDUFA10, NDUFV3, NDUFS7, UQCRH, NDUFV1, NDUFV2, NDUFS8, NDUFS3, NDUFS2, NDUFS1	1591	65	12504	2.05549	0.972878	0.0583517	8.8766
KEGG_PATHWAY	mmu05010:Alzheimer's disease	33	1.40127	0.153785	UQCRC2, BC002163, UQCRC1, ATP5B, CYC1, COX5A, ATP5G3, NDUFS7, TNFRSF1A, CASP3, NDUFS8, NDUFS3, NDUFS2, NDUFS1, ATP5J, NDUFA8, NDUFA6, ATP5F1, NDUFA10, CDK5, COX6C, NAE1, NDUFV3, NCSTN, SDHB, ATP2A2, UQCRH, NDUFV1, NDUFV2, SDHD, PSEN2, ATP5C1, ATP5A1	843	182	5738	1.23417	1	0.38463	87.4261
Annotation Cluster 32	Enrichment Score: 3.8205385897004454
Category	Term	Count	%	PValue	Genes	List Total	Pop Hits	Pop Total	Fold Enrichment	Bonferroni	Benjamini	FDR
GOTERM_BP_FAT	GO:0018904~organic ether metabolic process	18	0.764331	4.44059e-05	TXN2, APOC1, PNPLA2, CYP1A2, PCK1, MTTP, GPX1, APOB, DGAT1, DGAT2, APOA5, INSIG1, GNPAT, PCSK9, CAT, LIPC, ANGPTL3, SLC27A5	1720	48	13588	2.9625	0.144822	0.00312402	0.0813601
GOTERM_BP_FAT	GO:0006641~triglyceride metabolic process	15	0.636943	6.38764e-05	APOC1, PNPLA2, PCK1, MTTP, GPX1, APOB, DGAT1, DGAT2, APOA5, INSIG1, PCSK9, CAT, LIPC, ANGPTL3, SLC27A5	1720	36	13588	3.29167	0.201519	0.00408335	0.117014
GOTERM_BP_FAT	GO:0006662~glycerol ether metabolic process	17	0.721868	7.01522e-05	TXN2, APOC1, PNPLA2, PCK1, MTTP, GPX1, APOB, DGAT1, DGAT2, APOA5, INSIG1, GNPAT, PCSK9, CAT, LIPC, ANGPTL3, SLC27A5	1720	45	13588	2.98444	0.21898	0.00425222	0.128503
GOTERM_BP_FAT	GO:0046486~glycerolipid metabolic process	33	1.40127	0.000114957	CHKA, GPAA1, APOC1, GPLD1, ALG9, GPX1, PIGK, SERINC5, APOB, PIGG, INSIG1, APOA5, PEMT, PCSK9, GNPAT, ETNK2, CAT, ANGPTL3, PIGX, ALDH5A1, PI4KA, ADNP, PIGT, PNPLA2, PIGO, MTTP, PCK1, DGAT1, DGAT2, CD81, LIPC, ALG12, SLC27A5	1720	129	13588	2.02093	0.333034	0.0063084	0.210494
GOTERM_BP_FAT	GO:0006639~acylglycerol metabolic process	15	0.636943	0.000559273	APOC1, PNPLA2, PCK1, MTTP, GPX1, APOB, DGAT1, DGAT2, APOA5, INSIG1, PCSK9, CAT, LIPC, ANGPTL3, SLC27A5	1720	43	13588	2.75581	0.860665	0.0219012	1.02014
GOTERM_BP_FAT	GO:0006638~neutral lipid metabolic process	15	0.636943	0.000932795	APOC1, PNPLA2, PCK1, MTTP, GPX1, APOB, DGAT1, DGAT2, APOA5, INSIG1, PCSK9, CAT, LIPC, ANGPTL3, SLC27A5	1720	45	13588	2.63333	0.962663	0.0311187	1.69596
Annotation Cluster 33	Enrichment Score: 3.793877889252722
Category	Term	Count	%	PValue	Genes	List Total	Pop Hits	Pop Total	Fold Enrichment	Bonferroni	Benjamini	FDR
SMART	SM00382:AAA	45	1.91083	1.43421e-11	ABCF1, ABCF3, SPG7, CLPB, ATP5B, PEX6, ABCA2, ABCA3, ABCA6, IGHMBP2, ATAD3A, LONP1, LONP2, PEX1, 1300010F03RIK, ABCB10, ABCD3, ABCE1, ABCB8, ABCB11, BC006779, ABCA8B, ABCA8A, AFG3L2, ABCB7, ABCB6, CLPX, ABCG2, MMAA, ABCB4, NVL, ABCG5, VCP, RFC1, PSMC4, RFC2, PSMC3, PSMC2, PSMC1, ABCC3, RUVBL2, ABCC2, RAD17, SPAST, ABCC6	991	138	9131	3.00454	5.2492e-09	5.2492e-09	1.97457e-08
INTERPRO	IPR003593:ATPase, AAA+ type, core	45	1.91083	1.60724e-09	ABCF1, ABCF3, SPG7, CLPB, ATP5B, PEX6, ABCA2, ABCA3, ABCA6, IGHMBP2, ATAD3A, LONP1, LONP2, PEX1, 1300010F03RIK, ABCB10, ABCD3, ABCE1, ABCB8, ABCB11, BC006779, ABCA8B, ABCA8A, AFG3L2, ABCB7, ABCB6, CLPX, ABCG2, MMAA, ABCB4, NVL, ABCG5, VCP, RFC1, PSMC4, RFC2, PSMC3, PSMC2, PSMC1, ABCC3, RUVBL2, ABCC2, RAD17, SPAST, ABCC6	2212	138	17763	2.61857	4.46971e-06	2.23486e-06	2.86967e-06
INTERPRO	IPR017871:ABC transporter, conserved site	23	0.976645	4.76383e-06	ABCF1, ABCE1, ABCF3, ABCB8, ABCB11, ABCA8B, ABCA8A, ABCA2, FKBP1A, ABCB7, ABCA3, ABCB6, ABCA6, ABCB4, GLDC, ABCG2, ABCG5, ABCC3, ABCD3, ABCB10, ABCC2, SMC1A, ABCC6	2212	64	17763	2.88589	0.0131609	0.00165466	0.00850533
INTERPRO	IPR003439:ABC transporter-like	20	0.849257	1.04666e-05	ABCF1, ABCE1, ABCF3, ABCB8, ABCB11, ABCA8B, ABCA8A, ABCA2, ABCB7, ABCA3, ABCB6, ABCA6, ABCB4, ABCG2, ABCG5, ABCC3, ABCD3, ABCB10, ABCC2, ABCC6	2212	53	17763	3.0303	0.0286881	0.00322896	0.0186861
INTERPRO	IPR003959:ATPase, AAA-type, core	17	0.721868	7.86979e-05	SPG7, PEX6, AFG3L2, NVL, ATAD3A, LONP1, LONP2, VCP, PEX1, PSMC4, RFC1, RFC2, PSMC3, PSMC2, PSMC1, RUVBL2, SPAST	2212	46	17763	2.96772	0.196572	0.016695	0.14042
UP_SEQ_FEATURE	domain:ABC transporter 1	13	0.552017	0.000171551	ABCF1, ABCE1, ABCF3, ABCB11, ABCA8B, ABCA8A, ABCA2, ABCA3, ABCA6, ABCB4, ABCC3, ABCC2, ABCC6	2222	28	16021	3.34758	0.538329	0.0743789	0.322395
UP_SEQ_FEATURE	domain:ABC transporter 2	13	0.552017	0.000171551	ABCF1, ABCE1, ABCF3, ABCB11, ABCA8B, ABCA8A, ABCA2, ABCA3, ABCA6, ABCB4, ABCC3, ABCC2, ABCC6	2222	28	16021	3.34758	0.538329	0.0743789	0.322395
KEGG_PATHWAY	mmu02010:ABC transporters	17	0.721868	0.00039475	ABCB8, ABCB11, ABCA8B, ABCA8A, ABCA2, ABCB7, ABCA3, ABCB6, ABCA6, ABCB4, ABCG2, ABCG5, ABCC3, ABCB10, ABCD3, ABCC2, ABCC6	843	45	5738	2.5714	0.0719061	0.00391979	0.489089
UP_SEQ_FEATURE	nucleotide phosphate-binding region:ATP 2	13	0.552017	0.000532549	ABCF1, ABCE1, ABCF3, ABCB11, ABCA8B, ABCA8A, ABCA2, ABCA3, ABCA6, ABCB4, ABCC3, ABCC2, ABCC6	2222	31	16021	3.02362	0.909262	0.181254	0.997606
UP_SEQ_FEATURE	nucleotide phosphate-binding region:ATP 1	13	0.552017	0.000532549	ABCF1, ABCE1, ABCF3, ABCB11, ABCA8B, ABCA8A, ABCA2, ABCA3, ABCA6, ABCB4, ABCC3, ABCC2, ABCC6	2222	31	16021	3.02362	0.909262	0.181254	0.997606
INTERPRO	IPR017940:ABC transporter integral membrane type 1	10	0.424628	0.0040398	ABCB8, ABCB11, ABCC3, ABCD3, ABCB10, ABCC2, ABCB7, ABCB6, ABCC6, ABCB4	2212	27	17763	2.97418	0.999987	0.240103	6.97256
INTERPRO	IPR001140:ABC transporter, transmembrane region	9	0.382166	0.00494551	ABCB8, ABCB11, ABCC3, ABCB10, ABCC2, ABCB7, ABCB6, ABCC6, ABCB4	2212	23	17763	3.14229	0.999999	0.269009	8.4715
GOTERM_CC_FAT	GO:0046581~intercellular canaliculus	4	0.169851	0.0483634	ABCB11, ABCC2, DPP4, ABCB4	1591	7	12504	4.49098	1	0.269047	51.6559
INTERPRO	IPR005292:Multi drug resistance-associated protein (MRP)	3	0.127389	0.078232	ABCC3, ABCC2, ABCC6	2212	4	17763	6.02272	1	0.884395	76.6477
UP_SEQ_FEATURE	domain:ABC transmembrane type-1 1	5	0.212314	0.09389	ABCB11, ABCC3, ABCC2, ABCC6, ABCB4	2222	13	16021	2.77314	1	0.997527	84.3659
UP_SEQ_FEATURE	domain:ABC transmembrane type-1 2	5	0.212314	0.09389	ABCB11, ABCC3, ABCC2, ABCC6, ABCB4	2222	13	16021	2.77314	1	0.997527	84.3659
Annotation Cluster 34	Enrichment Score: 3.59747850657655
Category	Term	Count	%	PValue	Genes	List Total	Pop Hits	Pop Total	Fold Enrichment	Bonferroni	Benjamini	FDR
GOTERM_CC_FAT	GO:0046930~pore complex	24	1.01911	2.11615e-05	MAD1L1, C9, XPO6, HC, IPO13, NUP88, NUP93, TOMM40, IPO8, NXF1, VDAC2, NUPL1, VDAC1, C8G, C8A, SENP2, AAAS, DDX19A, IPO7, IPO4, NUP210, TPR, XPO7, KPNA1	1591	73	12504	2.58385	0.0119688	0.000343971	0.0310226
GOTERM_CC_FAT	GO:0005635~nuclear envelope	36	1.52866	0.00034106	RTN4, EIF6, MAD1L1, XPO6, E2F5, LEMD2, NUP93, FANCL, ANXA7, SUMO1, DDX19A, NUP210, TPR, CYHR1, TRPC2, NUP88, IPO13, TRIM27, IPO8, NXF1, SIGMAR1, NUPL1, SENP2, NPC1, NDEL1, AAAS, BNIP1, BNIP2, IPO7, IPO4, TMPO, XPO7, KPNA1, UBXN4, LRPPRC, RETSAT	1591	153	12504	1.84923	0.176421	0.00430396	0.498899
GOTERM_CC_FAT	GO:0005643~nuclear pore	17	0.721868	0.00223453	MAD1L1, XPO6, IPO13, NUP88, NUP93, IPO8, NXF1, NUPL1, SENP2, AAAS, DDX19A, IPO7, IPO4, NUP210, TPR, XPO7, KPNA1	1591	59	12504	2.26452	0.719973	0.0246494	3.22673
Annotation Cluster 35	Enrichment Score: 3.574809965511861
Category	Term	Count	%	PValue	Genes	List Total	Pop Hits	Pop Total	Fold Enrichment	Bonferroni	Benjamini	FDR
GOTERM_BP_FAT	GO:0055088~lipid homeostasis	15	0.636943	2.9954e-05	ACACA, ABCA2, LDLRAP1, USF1, USF2, MTTP, APOA2, APOB, NPC1, APOA5, PCSK9, SCARB1, ANGPTL3, LIPC, NCOR1	1720	34	13588	3.48529	0.100152	0.00215135	0.0548882
GOTERM_BP_FAT	GO:0042632~cholesterol homeostasis	11	0.467091	0.00079352	APOA2, NPC1, APOB, PCSK9, ABCA2, SCARB1, LIPC, ANGPTL3, NCOR1, LDLRAP1, MTTP	1720	26	13588	3.34231	0.938988	0.0275793	1.44448
GOTERM_BP_FAT	GO:0055092~sterol homeostasis	11	0.467091	0.00079352	APOA2, NPC1, APOB, PCSK9, ABCA2, SCARB1, LIPC, ANGPTL3, NCOR1, LDLRAP1, MTTP	1720	26	13588	3.34231	0.938988	0.0275793	1.44448
Annotation Cluster 36	Enrichment Score: 3.534393794042521
Category	Term	Count	%	PValue	Genes	List Total	Pop Hits	Pop Total	Fold Enrichment	Bonferroni	Benjamini	FDR
GOTERM_BP_FAT	GO:0006399~tRNA metabolic process	35	1.4862	7.42746e-07	ELAC2, VARS2, TARS2, NARS, PUS10, TRMT2B, QARS, QTRT1, IARS2, VARS, IARS, WARS, METTL1, CDK5RAP1, TPR, DUS1L, NSUN2, MTO1, TSEN34, GTPBP3, DARS, SARS, AARS, DALRD3, AARSD1, 1190005F20RIK, FBL, TARS, TRMT11, RARS, POP1, WDR4, FARSB, FARSA, TRIT1	1720	113	13588	2.4469	0.00261328	7.92907e-05	0.00136137
GOTERM_BP_FAT	GO:0043039~tRNA aminoacylation	18	0.764331	2.34739e-05	TARS2, VARS2, NARS, DARS, SARS, AARS, DALRD3, QARS, IARS2, AARSD1, VARS, IARS, WARS, TARS, RARS, FARSB, FARSA, TPR	1720	46	13588	3.0913	0.0793723	0.0017962	0.0430164
GOTERM_BP_FAT	GO:0043038~amino acid activation	18	0.764331	2.34739e-05	TARS2, VARS2, NARS, DARS, SARS, AARS, DALRD3, QARS, IARS2, AARSD1, VARS, IARS, WARS, TARS, RARS, FARSB, FARSA, TPR	1720	46	13588	3.0913	0.0793723	0.0017962	0.0430164
GOTERM_BP_FAT	GO:0006418~tRNA aminoacylation for protein translation	18	0.764331	2.34739e-05	TARS2, VARS2, NARS, DARS, SARS, AARS, DALRD3, QARS, IARS2, AARSD1, VARS, IARS, WARS, TARS, RARS, FARSB, FARSA, TPR	1720	46	13588	3.0913	0.0793723	0.0017962	0.0430164
SP_PIR_KEYWORDS	Aminoacyl-tRNA synthetase	16	0.679406	3.87733e-05	TARS2, VARS2, DARS, NARS, SARS, AARS, QARS, IARS2, AARSD1, VARS, IARS, WARS, TARS, RARS, FARSB, FARSA	2248	39	17854	3.25833	0.0225033	0.000474062	0.0570784
GOTERM_MF_FAT	GO:0016876~ligase activity, forming aminoacyl-tRNA and related compounds	18	0.764331	5.61407e-05	TARS2, VARS2, NARS, DARS, SARS, AARS, DALRD3, QARS, IARS2, AARSD1, VARS, IARS, WARS, TARS, RARS, FARSB, FARSA, TPR	1713	48	13288	2.90893	0.0751744	0.0026912	0.0923966
GOTERM_MF_FAT	GO:0016875~ligase activity, forming carbon-oxygen bonds	18	0.764331	5.61407e-05	TARS2, VARS2, NARS, DARS, SARS, AARS, DALRD3, QARS, IARS2, AARSD1, VARS, IARS, WARS, TARS, RARS, FARSB, FARSA, TPR	1713	48	13288	2.90893	0.0751744	0.0026912	0.0923966
GOTERM_MF_FAT	GO:0004812~aminoacyl-tRNA ligase activity	18	0.764331	5.61407e-05	TARS2, VARS2, NARS, DARS, SARS, AARS, DALRD3, QARS, IARS2, AARSD1, VARS, IARS, WARS, TARS, RARS, FARSB, FARSA, TPR	1713	48	13288	2.90893	0.0751744	0.0026912	0.0923966
KEGG_PATHWAY	mmu00970:Aminoacyl-tRNA biosynthesis	17	0.721868	0.000156488	TARS2, VARS2, NARS, DARS, SARS, AARS, QARS, IARS2, VARS, IARS, PET112L, WARS, TARS, RARS, FARSB, SEPSECS, FARSA	843	42	5738	2.75507	0.0291455	0.00211053	0.194151
INTERPRO	IPR006195:Aminoacyl-tRNA synthetase, class II, conserved region	6	0.254777	0.0509647	TARS, TARS2, DARS, NARS, SARS, FARSA	2212	17	17763	2.83422	1	0.794276	60.7008
INTERPRO	IPR001412:Aminoacyl-tRNA synthetase, class I, conserved site	9	0.382166	0.053236	IARS, WARS, VARS2, DNAJC13, RARS, QARS, IARS2, VARS, WDR46	2212	34	17763	2.12566	1	0.795001	62.3467
INTERPRO	IPR014729:Rossmann-like alpha/beta/alpha sandwich fold	10	0.424628	0.053746	IARS, WARS, VARS2, RARS, NADSYN1, QARS, IARS2, VARS, PAPSS1, ETFA	2212	40	17763	2.00757	1	0.794818	62.7072
UP_SEQ_FEATURE	short sequence motif:"HIGH" region	6	0.254777	0.0750954	IARS, WARS, VARS2, RARS, IARS2, VARS	2222	17	16021	2.54477	1	0.993884	76.9916
Annotation Cluster 37	Enrichment Score: 3.354646675977457
Category	Term	Count	%	PValue	Genes	List Total	Pop Hits	Pop Total	Fold Enrichment	Bonferroni	Benjamini	FDR
GOTERM_MF_FAT	GO:0051536~iron-sulfur cluster binding	21	0.89172	1.42005e-06	ELP3, ABCE1, FECH, ACO2, FDX1, CMAH, GLRX2, NDUFS7, ISCU, SDHB, NDUFV1, NDUFS8, NDUFV2, ETFDH, AOX3, DPYD, CDK5RAP1, NDUFS2, NDUFS1, RTEL1, ERCC2	1713	50	13288	3.258	0.00197476	7.60246e-05	0.00233811
GOTERM_MF_FAT	GO:0051540~metal cluster binding	21	0.89172	1.42005e-06	ELP3, ABCE1, FECH, ACO2, FDX1, CMAH, GLRX2, NDUFS7, ISCU, SDHB, NDUFV1, NDUFS8, NDUFV2, ETFDH, AOX3, DPYD, CDK5RAP1, NDUFS2, NDUFS1, RTEL1, ERCC2	1713	50	13288	3.258	0.00197476	7.60246e-05	0.00233811
SP_PIR_KEYWORDS	iron-sulfur	19	0.806794	7.13016e-06	ELP3, FECH, ACO2, FDX1, CMAH, GLRX2, NDUFS7, SDHB, NDUFV1, NDUFS8, NDUFV2, ETFDH, AOX3, DPYD, CDK5RAP1, NDUFS2, NDUFS1, RTEL1, ERCC2	2248	47	17854	3.21066	0.00417667	0.000102078	0.0104986
SP_PIR_KEYWORDS	4fe-4s	10	0.424628	0.00121218	NDUFS7, SDHB, ACO2, NDUFV1, NDUFS8, ETFDH, DPYD, CDK5RAP1, NDUFS2, NDUFS1	2248	23	17854	3.45312	0.50933	0.0128617	1.77016
GOTERM_MF_FAT	GO:0051539~4 iron, 4 sulfur cluster binding	10	0.424628	0.00143236	NDUFS7, SDHB, ACO2, NDUFV1, NDUFS8, ETFDH, DPYD, CDK5RAP1, NDUFS2, NDUFS1	1713	23	13288	3.37267	0.864024	0.0433708	2.33246
UP_SEQ_FEATURE	metal ion-binding site:Iron-sulfur (4Fe-4S)	8	0.339703	0.00225828	NDUFS7, ACO2, NDUFV1, ETFDH, CDK5RAP1, NDUFS2, RTEL1, ERCC2	2222	15	16021	3.84542	0.999962	0.357783	4.16601
INTERPRO	IPR017896:4Fe-4S ferredoxin, iron-sulpur binding domain	5	0.212314	0.00291482	ABCE1, SDHB, NDUFS8, ETFDH, DPYD	2212	6	17763	6.69191	0.999702	0.201882	5.07843
SP_PIR_KEYWORDS	2Fe-2S	8	0.339703	0.00629245	SDHB, FECH, FDX1, NDUFV2, CMAH, AOX3, NDUFS1, GLRX2	2248	19	17854	3.34407	0.975408	0.0488392	8.87599
GOTERM_MF_FAT	GO:0051537~2 iron, 2 sulfur cluster binding	8	0.339703	0.00715464	SDHB, FECH, FDX1, NDUFV2, CMAH, AOX3, NDUFS1, GLRX2	1713	19	13288	3.26617	0.999954	0.160838	11.1504
UP_SEQ_FEATURE	metal ion-binding site:Iron-sulfur 2 (4Fe-4S)	4	0.169851	0.0384068	SDHB, NDUFS8, DPYD, NDUFS1	2222	6	16021	4.80678	1	0.959557	52.1515
Annotation Cluster 38	Enrichment Score: 3.070635285292911
Category	Term	Count	%	PValue	Genes	List Total	Pop Hits	Pop Total	Fold Enrichment	Bonferroni	Benjamini	FDR
SMART	SM00320:WD40	52	2.20807	1.4695e-05	COPA, RPLP2, WDR81, WDR36, WDR73, DCAF11, RAE1, GRWD1, MLST8, GNB1L, IFT80, CORO7, DNAIC1, RPTOR, SCAP, ARPC1A, EML2, WDR48, RFWD2, EML3, DCAF6, AAAS, DCAF8, MED16, GNB1, DDB2, WDR43, WDR46, WDR45, PLAA, PRPF19, ERCC8, WDR55, WDR18, WDR12, EIF3I, GTF3C2, KIF21A, PPP2R2D, GEMIN5, TBL2, WDR5, KCTD3, WDR70, WIPI2, ZFP106, WDSUB1, WSB2, WDR4, WDR1, ATG16L1, GNB2L1	991	259	9131	1.8499	0.00536396	0.00268559	0.0202296
INTERPRO	IPR019775:WD40 repeat, conserved site	54	2.29299	0.000147528	COPA, RPLP2, WDR81, WDR36, WDR73, DCAF11, RAE1, GRWD1, MLST8, GNB1L, IFT80, CORO7, DNAIC1, RPTOR, SCAP, ARPC1A, EML2, WDR48, RFWD2, EML3, DCAF6, AAAS, DCAF8, MED16, GNB1, DDB2, C030046E11RIK, WDR43, WDR46, WDR45, PLAA, PRPF19, ERCC8, WDR55, WDR18, WDR12, EIF3I, GTF3C2, KIF21A, PPP2R2D, GEMIN5, TBL2, WDR5, KCTD3, WDR70, WIPI2, NCSTN, ZFP106, WDSUB1, WSB2, WDR4, WDR1, ATG16L1, GNB2L1	2212	258	17763	1.68076	0.336552	0.0288822	0.26308
INTERPRO	IPR001680:WD40 repeat	52	2.20807	0.000556859	COPA, RPLP2, WDR81, WDR36, WDR73, DCAF11, RAE1, GRWD1, MLST8, GNB1L, IFT80, CORO7, DNAIC1, RPTOR, SCAP, ARPC1A, EML2, WDR48, RFWD2, EML3, DCAF6, AAAS, DCAF8, MED16, GNB1, DDB2, WDR43, WDR46, WDR45, PLAA, PRPF19, ERCC8, WDR55, WDR18, WDR12, EIF3I, GTF3C2, KIF21A, PPP2R2D, GEMIN5, TBL2, WDR5, KCTD3, WDR70, WIPI2, ZFP106, WDSUB1, WSB2, WDR4, WDR1, ATG16L1, GNB2L1	2212	259	17763	1.61226	0.787551	0.0782942	0.989603
SP_PIR_KEYWORDS	wd repeat	53	2.25053	0.000580336	COPA, RPLP2, WDR81, WDR36, WDR73, DCAF11, RAE1, GRWD1, MLST8, GNB1L, IFT80, CORO7, DNAIC1, RPTOR, SCAP, ARPC1A, EML2, WDR48, RFWD2, EML3, DCAF6, AAAS, DCAF8, MED16, GNB1, DDB2, C030046E11RIK, WDR43, WDR46, WDR45, PLAA, PRPF19, ERCC8, WDR55, WDR18, WDR12, EIF3I, GTF3C2, KIF21A, PPP2R2D, GEMIN5, TBL2, WDR5, KCTD3, WDR70, WIPI2, ZFP106, WDSUB1, WSB2, WDR4, WDR1, ATG16L1, GNB2L1	2248	263	17854	1.60051	0.288768	0.00665923	0.851149
INTERPRO	IPR017986:WD40 repeat, region	47	1.99575	0.000589668	COPA, RPLP2, WDR81, PLAA, PRPF19, ERCC8, WDR36, DCAF11, WDR55, WDR18, GRWD1, RAE1, WDR12, EIF3I, MLST8, KIF21A, GTF3C2, GEMIN5, TBL2, GNB1L, IFT80, WDR5, CORO7, WDR70, DNAIC1, RPTOR, SCAP, EML2, ARPC1A, WDR48, RFWD2, EML3, ZFP106, DCAF6, AAAS, DCAF8, MED16, WDSUB1, GNB1, WSB2, WDR4, DDB2, WDR1, ATG16L1, GNB2L1, WDR43, WDR46	2212	228	17763	1.65537	0.806088	0.0787442	1.04762
INTERPRO	IPR019781:WD40 repeat, subgroup	48	2.03822	0.000632003	COPA, RPLP2, WDR81, PLAA, PRPF19, ERCC8, WDR36, DCAF11, WDR73, WDR55, WDR18, GRWD1, RAE1, WDR12, EIF3I, MLST8, KIF21A, GTF3C2, GEMIN5, TBL2, GNB1L, IFT80, WDR5, CORO7, WDR70, DNAIC1, RPTOR, SCAP, EML2, ARPC1A, WDR48, RFWD2, EML3, ZFP106, DCAF6, AAAS, DCAF8, MED16, WDSUB1, GNB1, WSB2, WDR4, DDB2, WDR1, ATG16L1, GNB2L1, WDR43, WDR46	2212	235	17763	1.64023	0.827638	0.0768063	1.12243
UP_SEQ_FEATURE	repeat:WD 1	52	2.20807	0.000643298	COPA, RPLP2, WDR81, WDR73, DCAF11, RAE1, GRWD1, MLST8, GNB1L, IFT80, CORO7, DNAIC1, RPTOR, SCAP, ARPC1A, EML2, WDR48, RFWD2, EML3, DCAF6, AAAS, DCAF8, MED16, GNB1, DDB2, C030046E11RIK, WDR43, WDR46, WDR45, PLAA, PRPF19, ERCC8, WDR55, WDR18, WDR12, EIF3I, GTF3C2, KIF21A, PPP2R2D, GEMIN5, TBL2, WDR5, KCTD3, WDR70, WIPI2, ZFP106, WDSUB1, WSB2, WDR4, WDR1, ATG16L1, GNB2L1	2222	235	16021	1.59544	0.944921	0.187038	1.20388
UP_SEQ_FEATURE	repeat:WD 2	52	2.20807	0.000643298	COPA, RPLP2, WDR81, WDR73, DCAF11, RAE1, GRWD1, MLST8, GNB1L, IFT80, CORO7, DNAIC1, RPTOR, SCAP, ARPC1A, EML2, WDR48, RFWD2, EML3, DCAF6, AAAS, DCAF8, MED16, GNB1, DDB2, C030046E11RIK, WDR43, WDR46, WDR45, PLAA, PRPF19, ERCC8, WDR55, WDR18, WDR12, EIF3I, GTF3C2, KIF21A, PPP2R2D, GEMIN5, TBL2, WDR5, KCTD3, WDR70, WIPI2, ZFP106, WDSUB1, WSB2, WDR4, WDR1, ATG16L1, GNB2L1	2222	235	16021	1.59544	0.944921	0.187038	1.20388
UP_SEQ_FEATURE	repeat:WD 3	51	2.16561	0.000769015	COPA, RPLP2, WDR81, WDR73, DCAF11, RAE1, GRWD1, MLST8, GNB1L, IFT80, CORO7, DNAIC1, RPTOR, SCAP, EML2, WDR48, RFWD2, ARPC1A, EML3, DCAF6, AAAS, DCAF8, MED16, GNB1, DDB2, WDR43, WDR46, WDR45, PLAA, PRPF19, ERCC8, WDR55, WDR18, WDR12, EIF3I, GTF3C2, KIF21A, PPP2R2D, GEMIN5, TBL2, WDR5, KCTD3, WDR70, WIPI2, ZFP106, WDSUB1, WSB2, WDR4, WDR1, ATG16L1, GNB2L1	2222	231	16021	1.59186	0.96875	0.18443	1.43754
INTERPRO	IPR019782:WD40 repeat 2	44	1.86837	0.000951453	COPA, RPLP2, WDR81, PLAA, PRPF19, ERCC8, WDR36, DCAF11, WDR55, WDR18, GRWD1, RAE1, WDR12, EIF3I, MLST8, GTF3C2, KIF21A, GEMIN5, TBL2, GNB1L, IFT80, WDR5, CORO7, WDR70, DNAIC1, SCAP, EML2, ARPC1A, WDR48, RFWD2, EML3, ZFP106, DCAF8, MED16, WDSUB1, GNB1, WSB2, WDR4, DDB2, WDR1, ATG16L1, GNB2L1, WDR43, WDR46	2212	214	17763	1.65109	0.929154	0.100476	1.68524
UP_SEQ_FEATURE	repeat:WD 4	48	2.03822	0.00118619	COPA, RPLP2, WDR81, PLAA, PRPF19, ERCC8, DCAF11, WDR55, WDR18, GRWD1, RAE1, WDR12, EIF3I, MLST8, KIF21A, GTF3C2, PPP2R2D, GEMIN5, TBL2, GNB1L, IFT80, WDR5, KCTD3, CORO7, WDR70, DNAIC1, RPTOR, SCAP, EML2, ARPC1A, WDR48, RFWD2, EML3, ZFP106, DCAF6, AAAS, DCAF8, MED16, WDSUB1, GNB1, WSB2, WDR4, DDB2, WDR1, ATG16L1, GNB2L1, WDR43, WDR46	2222	218	16021	1.58756	0.995237	0.245287	2.20916
UP_SEQ_FEATURE	repeat:WD 5	45	1.91083	0.00134728	COPA, RPLP2, WDR81, PLAA, PRPF19, ERCC8, DCAF11, WDR55, WDR18, GRWD1, WDR12, EIF3I, MLST8, KIF21A, PPP2R2D, GEMIN5, TBL2, GNB1L, IFT80, WDR5, KCTD3, CORO7, WDR70, DNAIC1, RPTOR, SCAP, EML2, ARPC1A, WDR48, RFWD2, EML3, ZFP106, DCAF6, DCAF8, MED16, WDSUB1, GNB1, WSB2, WDR4, DDB2, WDR1, ATG16L1, GNB2L1, WDR43, WDR46	2222	202	16021	1.60623	0.997697	0.251152	2.5056
INTERPRO	IPR015943:WD40/YVTN repeat-like	56	2.37792	0.0028627	COPA, RPLP2, SELENBP2, WDR81, WDR36, WDR73, DCAF11, RAE1, GRWD1, MLST8, GNB1L, IFT80, PLXNB1, CORO7, DNAIC1, RPTOR, SCAP, ARPC1A, WDR48, EML2, RFWD2, EML3, DCAF6, AAAS, SEMA4G, DCAF8, MED16, GNB1, DDB2, WDR43, SEMA4A, WDR46, WDR45, PLAA, PRPF19, ERCC8, WDR55, WDR18, WDR12, EIF3I, GTF3C2, KIF21A, PPP2R2D, GEMIN5, TBL2, WDR5, KCTD3, WDR70, WIPI2, ZFP106, WDSUB1, WSB2, WDR4, WDR1, ATG16L1, GNB2L1	2212	305	17763	1.47441	0.999655	0.209024	4.9898
UP_SEQ_FEATURE	repeat:WD 6	34	1.44374	0.0127083	COPA, RPLP2, PLAA, PRPF19, WDR55, WDR18, DCAF11, WDR12, MLST8, KIF21A, PPP2R2D, GEMIN5, TBL2, GNB1L, IFT80, WDR5, CORO7, WDR70, RPTOR, SCAP, EML2, ARPC1A, RFWD2, WDR48, EML3, ZFP106, DCAF6, DCAF8, GNB1, WDSUB1, WDR1, ATG16L1, GNB2L1, WDR43	2222	161	16021	1.52264	1	0.789281	21.3941
UP_SEQ_FEATURE	repeat:WD 7	27	1.1465	0.0189695	PRPF19, PLAA, WDR55, DCAF11, WDR12, MLST8, KIF21A, PPP2R2D, GEMIN5, TBL2, IFT80, WDR5, CORO7, WDR70, RPTOR, SCAP, EML2, RFWD2, WDR48, EML3, DCAF6, DCAF8, GNB1, WDSUB1, WDR1, ATG16L1, GNB2L1	2222	124	16021	1.56996	1	0.871811	30.2651
Annotation Cluster 39	Enrichment Score: 3.012904192423697
Category	Term	Count	%	PValue	Genes	List Total	Pop Hits	Pop Total	Fold Enrichment	Bonferroni	Benjamini	FDR
GOTERM_BP_FAT	GO:0006869~lipid transport	32	1.35881	5.45135e-05	RBP4, HDLBP, OSBP, HNF1A, APOC1, APOC2, SLCO2A1, GOT2, APOA2, APOB, APOA1, PLIN2, OSBPL1A, LCAT, APOA5, SCARB1, LBP, OSBPL9, PCTP, ATP11C, SIGMAR1, MTTP, NPC1, ABCG5, ATP9B, ATP9A, APOL9B, LIPC, SLC27A2, SCP2, CROT, SLC27A5	1720	119	13588	2.12437	0.17474	0.00375873	0.0998703
GOTERM_BP_FAT	GO:0010876~lipid localization	33	1.40127	9.81407e-05	RBP4, HDLBP, OSBP, HNF1A, STAT5B, APOC1, APOC2, SLCO2A1, GOT2, APOA2, APOB, APOA1, PLIN2, OSBPL1A, LCAT, APOA5, SCARB1, LBP, OSBPL9, PCTP, ATP11C, SIGMAR1, MTTP, NPC1, ABCG5, ATP9B, ATP9A, APOL9B, LIPC, SLC27A2, SCP2, CROT, SLC27A5	1720	128	13588	2.03672	0.292322	0.00556136	0.179729
SP_PIR_KEYWORDS	lipid transport	15	0.636943	0.00333503	OSBP, HDLBP, OSBPL9, PCTP, APOC1, APOC2, SIGMAR1, GOT2, APOA2, APOB, APOA1, OSBPL1A, APOA5, LBP, SCP2	2248	51	17854	2.33593	0.859273	0.0284255	4.80001
GOTERM_MF_FAT	GO:0005319~lipid transporter activity	11	0.467091	0.0497656	APOB, ABCG5, APOA1, ATP9B, ATP9A, PCTP, ATP11C, SLC27A2, SLC27A5, SLCO2A1, MTTP	1713	44	13288	1.93929	1	0.519316	56.8501
Annotation Cluster 40	Enrichment Score: 2.9708279493847822
Category	Term	Count	%	PValue	Genes	List Total	Pop Hits	Pop Total	Fold Enrichment	Bonferroni	Benjamini	FDR
GOTERM_BP_FAT	GO:0009725~response to hormone stimulus	40	1.69851	6.90125e-05	ME1, RBP4, GCLC, ALDOB, STAT5B, SERPINA3F, ABCA2, ASL, AGXT, EIF4EBP1, SORBS1, SERPINA1B, ADH1, SERPINA1A, LCAT, SERPINA1C, PCSK9, INSR, EIF2B5, AKT2, ADAM9, MAP2K1, SNRPN, PTPN2, INPPL1, PTPRA, ADIPOR2, ADIPOR1, TAT, UGT1A1, ABCB4, SCAP, SERPINA3K, ZFP106, SERPINA3N, SERPINA3M, HMGCS2, SERPINA3G, GSK3A, MTOR	1720	165	13588	1.91515	0.215838	0.00433237	0.126417
GOTERM_BP_FAT	GO:0043434~response to peptide hormone stimulus	26	1.10403	0.000233852	RBP4, STAT5B, ALDOB, SERPINA3F, ASL, EIF4EBP1, SERPINA1B, SORBS1, SERPINA1A, SERPINA1C, PCSK9, INSR, AKT2, EIF2B5, INPPL1, PTPN2, PTPRA, SCAP, SERPINA3K, SERPINA3N, ZFP106, SERPINA3M, HMGCS2, GSK3A, SERPINA3G, MTOR	1720	95	13588	2.16211	0.561307	0.0106437	0.427758
GOTERM_BP_FAT	GO:0009719~response to endogenous stimulus	41	1.74098	0.000374485	ME1, RBP4, GCLC, ALDOB, STAT5B, SERPINA3F, ABCA2, ASL, AGXT, EIF4EBP1, SORBS1, SERPINA1B, ADH1, SERPINA1A, LCAT, SERPINA1C, PCSK9, INSR, EIF2B5, AKT2, ADAM9, MAP2K1, SNRPN, PTPN2, INPPL1, AARS, PTPRA, ADIPOR2, ADIPOR1, TAT, UGT1A1, ABCB4, SCAP, SERPINA3K, ZFP106, SERPINA3N, SERPINA3M, HMGCS2, SERPINA3G, GSK3A, MTOR	1720	184	13588	1.76033	0.732746	0.0154043	0.684168
GOTERM_BP_FAT	GO:0010033~response to organic substance	71	3.01486	0.216464	HNF1A, STAT5B, SERPINA3F, PRDX3, AGXT, EIF4EBP1, LCAT, ATF6B, CHRNA4, LBP, DNAJC3, INSR, EIF2B5, AKT2, ADAM9, CYP2D22, PFKL, SNRPN, INPPL1, AARS, ADIPOR2, ADIPOR1, UGT1A1, TAT, CDK5, SCAP, SERPINA3K, SERPINA3N, ACVR2B, SERPINA3M, HNF4A, SERPINA3G, NFE2L2, ME1, RBP4, GCLC, DERL1, SYVN1, SKIV2L, ALDOB, ABCA2, FKBP1A, VARS, ASL, EDEM1, TRF, GLRX2, SORBS1, SERPINA1B, SERPINA1A, ADH1, SERPINA1C, FBXO6…	1720	505	13588	1.11069	1	0.901375	98.8566
Annotation Cluster 41	Enrichment Score: 2.930908563754598
Category	Term	Count	%	PValue	Genes	List Total	Pop Hits	Pop Total	Fold Enrichment	Bonferroni	Benjamini	FDR
GOTERM_BP_FAT	GO:0008652~cellular amino acid biosynthetic process	15	0.636943	0.000725974	MRI1, PYCRL, BHMT2, PAH, ASL, AGXT, MTHFD1, GOT2, CTH, BHMT, SRR, PRODH2, ALDH4A1, THNSL2, MAT2B	1720	44	13588	2.69318	0.922582	0.0262994	1.3223
GOTERM_BP_FAT	GO:0016053~organic acid biosynthetic process	32	1.35881	0.00133836	PYCRL, SC5D, HNF1A, PRKAG2, PAH, ASL, AGXT, CD74, SC4MOL, GOT2, MTHFD1, PECR, AKR1A4, FASN, SRR, ALDH4A1, MRI1, SCD1, BHMT2, FADS1, AMACR, PRKAB1, ACACA, FADS2, ACACB, ACSM3, ACSM1, CTH, BHMT, PRODH2, MAT2B, THNSL2	1720	141	13588	1.79291	0.991069	0.0408943	2.42483
GOTERM_BP_FAT	GO:0046394~carboxylic acid biosynthetic process	32	1.35881	0.00133836	PYCRL, SC5D, HNF1A, PRKAG2, PAH, ASL, AGXT, CD74, SC4MOL, GOT2, MTHFD1, PECR, AKR1A4, FASN, SRR, ALDH4A1, MRI1, SCD1, BHMT2, FADS1, AMACR, PRKAB1, ACACA, FADS2, ACACB, ACSM3, ACSM1, CTH, BHMT, PRODH2, MAT2B, THNSL2	1720	141	13588	1.79291	0.991069	0.0408943	2.42483
GOTERM_BP_FAT	GO:0009309~amine biosynthetic process	20	0.849257	0.00145311	MRI1, PYCRL, CHDH, ODC1, BHMT2, SRM, PAH, ASL, AGMAT, AGXT, MTHFD1, GOT2, CTH, BHMT, SRR, ALDH4A1, PRODH2, ETNK2, THNSL2, MAT2B	1720	73	13588	2.16438	0.994042	0.0435705	2.63013
Annotation Cluster 42	Enrichment Score: 2.915162449725639
Category	Term	Count	%	PValue	Genes	List Total	Pop Hits	Pop Total	Fold Enrichment	Bonferroni	Benjamini	FDR
PIR_SUPERFAMILY	PIRSF002584:molecular chaperone t-complex-type	7	0.29724	0.000337276	CCT7, CCT5, TCP1, CCT4, CCT8, CCT6A, CCT3	1093	9	8136	5.78957	0.31856	0.174506	0.54023
INTERPRO	IPR017998:Chaperone, tailless complex polypeptide 1	7	0.29724	0.000495837	CCT7, CCT5, TCP1, CCT4, CCT8, CCT6A, CCT3	2212	10	17763	5.6212	0.748236	0.082593	0.881613
INTERPRO	IPR002194:Chaperonin TCP-1, conserved site	7	0.29724	0.000495837	CCT7, CCT5, TCP1, CCT4, CCT8, CCT6A, CCT3	2212	10	17763	5.6212	0.748236	0.082593	0.881613
GOTERM_CC_FAT	GO:0005832~chaperonin-containing T-complex	6	0.254777	0.000555564	CCT7, CCT5, TCP1, CCT4, CCT6A, CCT3	1591	7	12504	6.73646	0.271089	0.00670516	0.811483
SP_PIR_KEYWORDS	molecular chaperone	8	0.339703	0.000757933	CCT5, HSP90B1, CCT4, CCT8, CCT6A, CCT3, CANX, HSPA8	2248	14	17854	4.53838	0.359224	0.00836248	1.11027
INTERPRO	IPR002423:Chaperonin Cpn60/TCP-1	7	0.29724	0.00455084	CCT7, CCT5, TCP1, CCT4, CCT8, CCT6A, CCT3	2212	14	17763	4.01514	0.999997	0.255464	7.82114
GOTERM_CC_FAT	GO:0044445~cytosolic part	15	0.636943	0.0247027	C80913, TCP1, PFKL, PFKFB1, CCT6A, MRPS7, CCT3, CCT7, UXT, CCT5, CCT4, RPS29, RPL9, SLMAP, RPL10	1591	63	12504	1.87124	0.999999	0.168759	30.701
Annotation Cluster 43	Enrichment Score: 2.7687056922126176
Category	Term	Count	%	PValue	Genes	List Total	Pop Hits	Pop Total	Fold Enrichment	Bonferroni	Benjamini	FDR
GOTERM_BP_FAT	GO:0006733~oxidoreduction coenzyme metabolic process	17	0.721868	5.74997e-06	ASPDH, KYNU, NADSYN1, KMO, COQ9, PDSS1, HIBADH, COQ5, COQ6, PGLS, GCK, H6PD, HAAO, QPRT, GLYR1, DCXR, NAPRT1	1720	38	13588	3.53421	0.0200534	0.000506302	0.0105386
GOTERM_BP_FAT	GO:0019748~secondary metabolic process	23	0.976645	2.39379e-05	ASPDH, RBP4, KYNU, NADSYN1, KMO, CYP1A2, RDH1, HIBADH, ALDH1A1, PGLS, RDH10, DHRS4, ATN1, GCK, H6PD, ADH1, AS3MT, QPRT, RDH16, GLYR1, BCO2, DCXR, RETSAT	1720	69	13588	2.63333	0.0808761	0.00179274	0.0438666
GOTERM_BP_FAT	GO:0019362~pyridine nucleotide metabolic process	13	0.552017	6.95137e-05	ASPDH, KYNU, NADSYN1, KMO, HIBADH, PGLS, GCK, H6PD, HAAO, QPRT, GLYR1, DCXR, NAPRT1	1720	28	13588	3.66786	0.217221	0.00428737	0.127335
GOTERM_BP_FAT	GO:0043603~cellular amide metabolic process	15	0.636943	0.000175619	ASPDH, KYNU, STAT5B, NADSYN1, KMO, ASL, CPS1, HIBADH, ARG1, PGLS, GCK, H6PD, QPRT, GLYR1, DCXR	1720	39	13588	3.03846	0.461388	0.00855707	0.321402
GOTERM_BP_FAT	GO:0006769~nicotinamide metabolic process	11	0.467091	0.000371988	ASPDH, PGLS, KYNU, GCK, H6PD, NADSYN1, KMO, QPRT, GLYR1, DCXR, HIBADH	1720	24	13588	3.62083	0.730384	0.0156682	0.67962
GOTERM_BP_FAT	GO:0009820~alkaloid metabolic process	11	0.467091	0.000371988	ASPDH, PGLS, KYNU, GCK, H6PD, NADSYN1, KMO, QPRT, GLYR1, DCXR, HIBADH	1720	24	13588	3.62083	0.730384	0.0156682	0.67962
GOTERM_BP_FAT	GO:0046496~nicotinamide nucleotide metabolic process	11	0.467091	0.000371988	ASPDH, PGLS, KYNU, GCK, H6PD, NADSYN1, KMO, QPRT, GLYR1, DCXR, HIBADH	1720	24	13588	3.62083	0.730384	0.0156682	0.67962
GOTERM_BP_FAT	GO:0009110~vitamin biosynthetic process	11	0.467091	0.00209441	ALDH1A1, ASPDH, AKR1A4, KYNU, NADSYN1, HAAO, PNPO, KMO, QPRT, RDH16, NAPRT1	1720	29	13588	2.99655	0.99938	0.0587475	3.76996
GOTERM_BP_FAT	GO:0006767~water-soluble vitamin metabolic process	12	0.509554	0.00227822	ASPDH, AKR1A4, KYNU, ACADM, GCLC, NADSYN1, HAAO, PNPO, KMO, QPRT, ALDH9A1, NAPRT1	1720	34	13588	2.78824	0.999676	0.062746	4.09432
GOTERM_BP_FAT	GO:0042364~water-soluble vitamin biosynthetic process	9	0.382166	0.00399597	ASPDH, AKR1A4, KYNU, NADSYN1, HAAO, PNPO, KMO, QPRT, NAPRT1	1720	22	13588	3.23182	0.999999	0.0914988	7.07603
GOTERM_BP_FAT	GO:0019363~pyridine nucleotide biosynthetic process	7	0.29724	0.00493477	ASPDH, KYNU, NADSYN1, HAAO, KMO, QPRT, NAPRT1	1720	14	13588	3.95	1	0.107002	8.66837
GOTERM_BP_FAT	GO:0006739~NADP metabolic process	7	0.29724	0.00493477	ASPDH, PGLS, GCK, H6PD, GLYR1, DCXR, HIBADH	1720	14	13588	3.95	1	0.107002	8.66837
SP_PIR_KEYWORDS	pyridine nucleotide biosynthesis	6	0.254777	0.0115847	ASPDH, KYNU, HAAO, KMO, QPRT, NAPRT1	2248	12	17854	3.97109	0.99893	0.0809765	15.7667
GOTERM_BP_FAT	GO:0019674~NAD metabolic process	5	0.212314	0.0404485	ASPDH, KYNU, NADSYN1, KMO, QPRT	1720	11	13588	3.59091	1	0.446398	53.0829
GOTERM_BP_FAT	GO:0009435~NAD biosynthetic process	4	0.169851	0.0693381	ASPDH, KYNU, NADSYN1, QPRT	1720	8	13588	3.95	1	0.593807	73.209
GOTERM_BP_FAT	GO:0006098~pentose-phosphate shunt	4	0.169851	0.0693381	PGLS, H6PD, GLYR1, HIBADH	1720	8	13588	3.95	1	0.593807	73.209
GOTERM_BP_FAT	GO:0019359~nicotinamide nucleotide biosynthetic process	4	0.169851	0.0945099	ASPDH, KYNU, NADSYN1, QPRT	1720	9	13588	3.51111	1	0.691996	83.7922
Annotation Cluster 44	Enrichment Score: 2.7567126794095658
Category	Term	Count	%	PValue	Genes	List Total	Pop Hits	Pop Total	Fold Enrichment	Bonferroni	Benjamini	FDR
GOTERM_BP_FAT	GO:0015980~energy derivation by oxidation of organic compounds	27	1.1465	0.000153363	UQCRC1, PHKB, IL6ST, IDH1, GYS2, CAT, FH1, GNMT, SUCLA2, NDUFS1, MTO1, AGL, ACO2, ALDH5A1, IDH3B, CYP1A2, PPP1CC, IDH3A, PCK1, SDHB, SLC25A13, GBE1, PYGL, UQCRH, SDHD, MYBBP1A, MDH2	1720	98	13588	2.17653	0.417449	0.00780042	0.280725
KEGG_PATHWAY	mmu00020:Citrate cycle (TCA cycle)	14	0.59448	0.000210697	ACO2, IDH3B, ACLY, OGDH, IDH3A, PDHB, PCK1, SDHB, PCX, SDHD, IDH1, FH1, SUCLA2, MDH2	843	31	5738	3.07397	0.0390433	0.00265154	0.261324
GOTERM_BP_FAT	GO:0045333~cellular respiration	18	0.764331	0.000743576	UQCRC1, ACO2, ALDH5A1, IDH3B, CYP1A2, IDH3A, SDHB, SLC25A13, UQCRH, SDHD, IDH1, FH1, CAT, SUCLA2, MYBBP1A, NDUFS1, MTO1, MDH2	1720	59	13588	2.41017	0.92724	0.0266547	1.35415
GOTERM_BP_FAT	GO:0051187~cofactor catabolic process	12	0.509554	0.00130521	ASPDH, SDHB, HMOX2, ALDH1L1, ACO2, SDHD, IDH3B, IDH1, FH1, SUCLA2, IDH3A, MDH2	1720	32	13588	2.9625	0.989961	0.0402503	2.36545
GOTERM_BP_FAT	GO:0009109~coenzyme catabolic process	11	0.467091	0.00209441	ASPDH, SDHB, ALDH1L1, ACO2, SDHD, IDH3B, IDH1, FH1, SUCLA2, IDH3A, MDH2	1720	29	13588	2.99655	0.99938	0.0587475	3.76996
GOTERM_BP_FAT	GO:0006084~acetyl-CoA metabolic process	11	0.467091	0.00365931	SDHB, ACO2, SDHD, ACOT12, IDH3B, IDH1, ACLY, FH1, SUCLA2, IDH3A, MDH2	1720	31	13588	2.80323	0.999998	0.0857857	6.49865
GOTERM_BP_FAT	GO:0009060~aerobic respiration	10	0.424628	0.00450046	SDHB, ACO2, SDHD, IDH3B, IDH1, CAT, FH1, SUCLA2, IDH3A, MDH2	1720	27	13588	2.92593	1	0.100521	7.93495
GOTERM_BP_FAT	GO:0006099~tricarboxylic acid cycle	9	0.382166	0.00545761	SDHB, ACO2, SDHD, IDH3B, IDH1, FH1, SUCLA2, IDH3A, MDH2	1720	23	13588	3.0913	1	0.114873	9.54395
SP_PIR_KEYWORDS	tricarboxylic acid cycle	8	0.339703	0.00629245	SDHB, ACO2, SDHD, IDH1, FH1, SUCLA2, IDH3A, MDH2	2248	19	17854	3.34407	0.975408	0.0488392	8.87599
GOTERM_BP_FAT	GO:0046356~acetyl-CoA catabolic process	9	0.382166	0.0072937	SDHB, ACO2, SDHD, IDH3B, IDH1, FH1, SUCLA2, IDH3A, MDH2	1720	24	13588	2.9625	1	0.143097	12.5564
Annotation Cluster 45	Enrichment Score: 2.6282050734324276
Category	Term	Count	%	PValue	Genes	List Total	Pop Hits	Pop Total	Fold Enrichment	Bonferroni	Benjamini	FDR
GOTERM_BP_FAT	GO:0034470~ncRNA processing	39	1.65605	5.70784e-05	CPSF3L, ELAC2, PUS10, UTP6, TRMT2B, NOB1, INTS1, QTRT1, EXOSC10, INTS8, UTP11L, WDR36, WDR55, METTL1, INTS6, WDR12, CDK5RAP1, IMP4, DUS1L, NSUN2, MTO1, TSEN34, KRR1, EXOSC8, GTPBP3, EXOSC4, AARS, 1190005F20RIK, FBL, NOP14, PA2G4, DDX56, NOP2, TRMT11, POP1, WDR4, PES1, DDX51, TRIT1	1720	158	13588	1.95	0.182164	0.00378702	0.104567
GOTERM_BP_FAT	GO:0022613~ribonucleoprotein complex biogenesis	33	1.40127	0.00037367	EIF6, UTP6, GTPBP10, NOB1, EXOSC10, EIF3D, UTP11L, SBDS, EIF3A, WDR36, WDR55, RPLP0, NPM1, WDR12, PTBP2, GEMIN6, IMP4, NMD3, KRR1, PRPF31, EXOSC8, EXOSC4, NIP7, FBL, NOP14, PA2G4, DDX56, NOP2, IPO4, NOP58, PES1, ZNHIT6, DDX51	1720	137	13588	1.90292	0.731978	0.0155526	0.682684
GOTERM_BP_FAT	GO:0042254~ribosome biogenesis	28	1.18896	0.000617082	EIF6, UTP6, GTPBP10, NOB1, EXOSC10, UTP11L, SBDS, WDR36, WDR55, RPLP0, NPM1, WDR12, IMP4, NMD3, KRR1, EXOSC8, EXOSC4, NIP7, FBL, NOP14, PA2G4, DDX56, NOP2, IPO4, NOP58, PES1, ZNHIT6, DDX51	1720	112	13588	1.975	0.886352	0.023614	1.12502
GOTERM_BP_FAT	GO:0006364~rRNA processing	18	0.764331	0.00976808	KRR1, EXOSC8, EXOSC4, UTP6, NOB1, FBL, EXOSC10, NOP14, DDX56, UTP11L, PA2G4, NOP2, WDR55, WDR36, WDR12, PES1, IMP4, DDX51	1720	74	13588	1.92162	1	0.173918	16.4662
GOTERM_BP_FAT	GO:0016072~rRNA metabolic process	18	0.764331	0.0111826	KRR1, EXOSC8, EXOSC4, UTP6, NOB1, FBL, EXOSC10, NOP14, DDX56, UTP11L, PA2G4, NOP2, WDR55, WDR36, WDR12, PES1, IMP4, DDX51	1720	75	13588	1.896	1	0.191845	18.6264
SP_PIR_KEYWORDS	rrna processing	15	0.636943	0.013118	KRR1, EXOSC8, EXOSC4, UTP6, FBL, EXOSC10, NOP14, DDX56, PA2G4, UTP11L, WDR55, WDR12, PES1, IMP4, DDX51	2248	59	17854	2.0192	0.99957	0.0891603	17.6705
SP_PIR_KEYWORDS	ribosome biogenesis	12	0.509554	0.0212345	NOP14, KRR1, DDX56, SBDS, NIP7, GTPBP10, WDR12, NOP58, PES1, ZNHIT6, IMP4, DDX51	2248	45	17854	2.11791	0.999997	0.131997	27.0973
Annotation Cluster 46	Enrichment Score: 2.6054359914825054
Category	Term	Count	%	PValue	Genes	List Total	Pop Hits	Pop Total	Fold Enrichment	Bonferroni	Benjamini	FDR
GOTERM_BP_FAT	GO:0009062~fatty acid catabolic process	11	0.467091	0.000244563	ACOX2, ACOT7, ACADM, FAAH, EHHADH, HSD17B4, SLC27A2, PHYH, DCI, HADHA, HADHB	1720	23	13588	3.77826	0.577557	0.0109867	0.44731
GOTERM_BP_FAT	GO:0019395~fatty acid oxidation	11	0.467091	0.000371988	ACOX2, ACADM, MAPK14, EHHADH, ADIPOR2, ADIPOR1, HSD17B4, PHYH, DCI, HADHA, HADHB	1720	24	13588	3.62083	0.730384	0.0156682	0.67962
GOTERM_BP_FAT	GO:0034440~lipid oxidation	11	0.467091	0.000371988	ACOX2, ACADM, MAPK14, EHHADH, ADIPOR2, ADIPOR1, HSD17B4, PHYH, DCI, HADHA, HADHB	1720	24	13588	3.62083	0.730384	0.0156682	0.67962
GOTERM_BP_FAT	GO:0044242~cellular lipid catabolic process	16	0.679406	0.00328731	ACOX2, ACADM, EHHADH, AMACR, PNPLA2, PHYH, HADHA, DCI, HADHB, ACOT7, APOB, PLCG1, FAAH, HSD17B4, LIPC, SLC27A2	1720	56	13588	2.25714	0.999991	0.0795192	5.85671
GOTERM_BP_FAT	GO:0006635~fatty acid beta-oxidation	7	0.29724	0.0105259	ACOX2, ACADM, EHHADH, HSD17B4, DCI, HADHA, HADHB	1720	16	13588	3.45625	1	0.183399	17.6302
GOTERM_BP_FAT	GO:0016042~lipid catabolic process	27	1.1465	0.0165722	ACOX2, PAFAH2, EHHADH, ABHD4, APOC2, DCI, HADHA, PLBD2, HADHB, APOB, ACOT7, ASPG, PLA1A, SCARB1, HSD17B4, IAH1, ACADM, AMACR, PNPLA2, PHYH, DAGLB, PLCG1, PRDX6, FAAH, PLA2G6, LIPC, SLC27A2	1720	134	13588	1.59179	1	0.249628	26.3832
GOTERM_BP_FAT	GO:0030258~lipid modification	12	0.509554	0.0297864	ACOX2, ACADM, MAPK14, EHHADH, PI4KA, ADIPOR2, ADIPOR1, HSD17B4, PHYH, DCI, HADHA, HADHB	1720	47	13588	2.01702	1	0.37586	42.5496
Annotation Cluster 47	Enrichment Score: 2.536575105889126
Category	Term	Count	%	PValue	Genes	List Total	Pop Hits	Pop Total	Fold Enrichment	Bonferroni	Benjamini	FDR
GOTERM_BP_FAT	GO:0043161~proteasomal ubiquitin-dependent protein catabolic process	11	0.467091	0.00279039	CUL3, USP19, HSP90B1, DERL1, MAN1B1, FBXO6, FBXO31, AMFR, EDEM1, STUB1, OS9	1720	30	13588	2.89667	0.999947	0.0729291	4.99269
GOTERM_BP_FAT	GO:0010498~proteasomal protein catabolic process	11	0.467091	0.00279039	CUL3, USP19, HSP90B1, DERL1, MAN1B1, FBXO6, FBXO31, AMFR, EDEM1, STUB1, OS9	1720	30	13588	2.89667	0.999947	0.0729291	4.99269
GOTERM_BP_FAT	GO:0030433~ER-associated protein catabolic process	7	0.29724	0.00315461	HSP90B1, DERL1, MAN1B1, FBXO6, AMFR, EDEM1, OS9	1720	13	13588	4.25385	0.999985	0.0774938	5.6267
Annotation Cluster 48	Enrichment Score: 2.5354071054189484
Category	Term	Count	%	PValue	Genes	List Total	Pop Hits	Pop Total	Fold Enrichment	Bonferroni	Benjamini	FDR
GOTERM_BP_FAT	GO:0006396~RNA processing	92	3.90658	7.47912e-07	RALY, NCBP1, 2610101N10RIK, PRPF4B, TRMT2A, CWC15, TRMT2B, LSM7, MLH1, INTS1, NONO, INTS8, SRSF4, WDR36, TARDBP, INTS6, U2AF1, PTBP2, CDK5RAP1, DUS1L, IMP4, MTO1, PABPN1, PRPF31, KRR1, MRPL1, EXOSC8, PHRF1, GTPBP3, EXOSC4, HNRNPA2B1, AARS, PRPF3, CDC5L, SRSF1, SRPK1, 1190005F20RIK, RNMTL1, RSL1D1, PA2G4, SNRNP48, NOP2, TRMT11, PAPD4, SNRPB, THOC4, ESRP2, XRN1, XRN2, SSU72, CPSF3L, ELAC2, PUS10, U…	1720	437	13588	1.66316	0.00263143	7.74939e-05	0.00137083
SP_PIR_KEYWORDS	mrna splicing	39	1.65605	0.00265433	RALY, NCBP1, PRPF4B, CWC15, LSM7, SF4, PRPF19, NONO, SRSF4, SRSF16, HNRNPF, TARDBP, USP39, U2AF1, PABPC1, PTBP2, GEMIN6, DDX41, PRPF40B, SRSF14, RBM28, SRSF12, GEMIN5, PRPF31, HNRNPA2B1, PRPF3, CDC5L, SRSF1, HNRNPU, SRPK1, SNRNP48, PPIH, SNRPB, ZRANB2, THOC4, PHF5A, ESRP2, TXNL4A, RBM17	2248	191	17854	1.6217	0.789898	0.0240828	3.8381
SP_PIR_KEYWORDS	mrna processing	46	1.95329	0.00382546	RALY, NCBP1, PRPF4B, CWC15, LSM7, SF4, PRPF19, NONO, SRSF4, SRSF16, A1CF, HNRNPF, TARDBP, USP39, U2AF1, PABPC1, PTBP2, GEMIN6, PRPF40B, DDX41, RBM28, SRSF14, GEMIN5, TSEN34, SRSF12, PABPN1, PRPF31, HNRNPA2B1, PRPF3, CDC5L, SRSF1, HNRNPU, SRPK1, SNRNP48, PPIH, PAPD4, SNRPB, ZRANB2, THOC4, PHF5A, ESRP2, XRN2, TXNL4A, ADAR, RBM17, SSU72	2248	240	17854	1.52225	0.894585	0.0320807	5.48747
GOTERM_BP_FAT	GO:0008380~RNA splicing	39	1.65605	0.00692939	RALY, NCBP1, PRPF4B, CWC15, LSM7, SF4, PRPF19, NONO, SRSF4, SRSF16, HNRNPF, TARDBP, USP39, U2AF1, PABPC1, PTBP2, GEMIN6, DDX41, PRPF40B, SRSF14, RBM28, SRSF12, TSEN34, GEMIN5, PRPF31, HNRNPA2B1, PRPF3, CDC5L, SRSF1, SRPK1, SNRNP48, PPIH, SNRPB, ZRANB2, THOC4, PHF5A, ESRP2, TXNL4A, RBM17	1720	201	13588	1.53284	1	0.137972	11.9663
GOTERM_BP_FAT	GO:0016071~mRNA metabolic process	54	2.29299	0.00799288	RALY, NCBP1, PRPF4B, LSM7, CWC15, MLH1, NONO, SRSF4, TARDBP, U2AF1, 1500002O20RIK, PTBP2, PABPN1, PRPF31, PHRF1, BRF1, HNRNPA2B1, PRPF3, CDC5L, SRSF1, SRPK1, HNRPDL, SNRNP48, PAPD4, SNRPB, THOC4, ESRP2, XRN2, SSU72, MAPKAPK2, SF3B2, SF4, PRPF19, EXOSC10, SRSF16, A1CF, HNRNPF, USP39, PABPC1, GEMIN6, PRPF40B, DDX41, RBM28, SRSF14, TSEN34, SRSF12, GEMIN5, UPF1, PPIH, ZRANB2, PHF5A, TXNL4A, ADAR, RBM…	1720	302	13588	1.41258	1	0.14997	13.6783
GOTERM_BP_FAT	GO:0006397~mRNA processing	48	2.03822	0.00805249	RALY, NCBP1, PRPF4B, CWC15, LSM7, MLH1, SF3B2, SF4, PRPF19, NONO, SRSF4, SRSF16, A1CF, HNRNPF, TARDBP, USP39, U2AF1, PABPC1, PTBP2, GEMIN6, PRPF40B, DDX41, RBM28, SRSF14, GEMIN5, TSEN34, SRSF12, PABPN1, PRPF31, PHRF1, HNRNPA2B1, PRPF3, CDC5L, SRSF1, SRPK1, SNRNP48, PPIH, PAPD4, SNRPB, ZRANB2, THOC4, PHF5A, ESRP2, XRN2, TXNL4A, ADAR, RBM17, SSU72	1720	262	13588	1.44733	1	0.150209	13.7734
SP_PIR_KEYWORDS	Spliceosome	24	1.01911	0.0104075	RALY, PRPF31, PRPF4B, HNRNPA2B1, PRPF3, CDC5L, SRSF1, HNRNPU, PRPF19, SF4, PPIH, SNRNP48, HNRNPF, SNRPB, U2AF1, THOC4, PABPC1, PHF5A, DDX41, GEMIN6, RBM28, RBM17, GEMIN5, SRSF12	2248	111	17854	1.71723	0.997848	0.0747919	14.2773
GOTERM_CC_FAT	GO:0005681~spliceosome	26	1.10403	0.012368	RALY, PRPF4B, CWC15, PRPF19, SF4, HNRNPF, U2AF1, PABPC1, PTBP2, DDX41, GEMIN6, RBM28, GEMIN5, SRSF12, PRPF31, HNRNPA2B1, PRPF3, CDC5L, SRSF1, PPIH, SNRNP48, SNRPB, THOC4, PHF5A, RBM17, TXNL4A	1591	124	12504	1.6479	0.999159	0.103218	16.6791
KEGG_PATHWAY	mmu03040:Spliceosome	27	1.1465	0.0348236	NCBP1, 2610101N10RIK, CCDC12, LSM7, CWC15, SF3B2, CTNNBL1, PRPF19, SRSF4, TCERG1, DDX23, USP39, U2AF1, PRPF40B, HSPA8, DDX42, PRPF31, PRPF3, CDC5L, SRSF1, HNRNPU, PPIH, SNRPB, THOC4, PHF5A, SNRPC, RBM17	843	124	5738	1.48209	0.998768	0.138316	35.6055
Annotation Cluster 49	Enrichment Score: 2.526317531864121
Category	Term	Count	%	PValue	Genes	List Total	Pop Hits	Pop Total	Fold Enrichment	Bonferroni	Benjamini	FDR
GOTERM_BP_FAT	GO:0017038~protein import	24	1.01911	0.000147088	GRPEL2, XPO6, IPO13, RAN, MTX2, TIMM10, TOMM40, IPO8, MFN2, GCKR, CEP57, IPO7, IPO4, SPNB2, TSC2, TIMM9, TOMM20, FAM53A, NOP58, TPR, 1500001M20RIK, XPO7, KPNA1, TOB1	1720	82	13588	2.3122	0.404426	0.00770493	0.269254
GOTERM_BP_FAT	GO:0006605~protein targeting	33	1.40127	0.000211156	GNPTG, GRPEL2, XPO6, XPO5, MTX2, TIMM10, GCKR, CEP57, SPNB2, TIMM9, TRAK1, FAM53A, 1500001M20RIK, TPR, AP3B1, RAN, IPO13, PICK1, TOMM40, IPO8, YWHAE, MFN2, YWHAG, ATG4D, IPO7, ATG4B, IPO4, TSC2, TOMM20, NOP58, XPO7, KPNA1, TOB1	1720	133	13588	1.96015	0.524783	0.00987073	0.38632
GOTERM_BP_FAT	GO:0006913~nucleocytoplasmic transport	25	1.06157	0.000696171	NCBP1, XPO6, XPO5, ANKRD54, GCKR, CEP57, SPNB2, NPM1, FAM53A, LSG1, TPR, NMD3, IPO13, RAN, NXF1, IPO8, AAAS, IPO7, IPO4, TSC2, NOP58, XPO7, MYBBP1A, KPNA1, TOB1	1720	96	13588	2.05729	0.914005	0.025763	1.26834
GOTERM_BP_FAT	GO:0051169~nuclear transport	25	1.06157	0.000953648	NCBP1, XPO6, XPO5, ANKRD54, GCKR, CEP57, SPNB2, NPM1, FAM53A, LSG1, TPR, NMD3, IPO13, RAN, NXF1, IPO8, AAAS, IPO7, IPO4, TSC2, NOP58, XPO7, MYBBP1A, KPNA1, TOB1	1720	98	13588	2.01531	0.96531	0.0315054	1.73357
GOTERM_BP_FAT	GO:0033365~protein localization in organelle	24	1.01911	0.00190993	GRPEL2, XPO6, IPO13, RAN, MTX2, TIMM10, TOMM40, IPO8, MFN2, GCKR, CEP57, IPO7, IPO4, SPNB2, TSC2, TIMM9, TOMM20, FAM53A, NOP58, TPR, 1500001M20RIK, XPO7, KPNA1, TOB1	1720	97	13588	1.95464	0.998812	0.0550258	3.44336
GOTERM_BP_FAT	GO:0006606~protein import into nucleus	16	0.679406	0.00328731	XPO6, IPO13, RAN, IPO8, GCKR, CEP57, IPO7, IPO4, SPNB2, TSC2, FAM53A, NOP58, TPR, XPO7, KPNA1, TOB1	1720	56	13588	2.25714	0.999991	0.0795192	5.85671
GOTERM_BP_FAT	GO:0051170~nuclear import	16	0.679406	0.00471807	XPO6, IPO13, RAN, IPO8, GCKR, CEP57, IPO7, IPO4, SPNB2, TSC2, FAM53A, NOP58, TPR, XPO7, KPNA1, TOB1	1720	58	13588	2.17931	1	0.103819	8.30313
GOTERM_BP_FAT	GO:0034504~protein localization in nucleus	16	0.679406	0.00777285	XPO6, IPO13, RAN, IPO8, GCKR, CEP57, IPO7, IPO4, SPNB2, TSC2, FAM53A, NOP58, TPR, XPO7, KPNA1, TOB1	1720	61	13588	2.07213	1	0.148507	13.3267
INTERPRO	IPR001494:Importin-beta, N-terminal	6	0.254777	0.0305061	XPO6, IPO13, IPO7, IPO4, IPO8, XPO7	2212	15	17763	3.21212	1	0.650311	42.487
GOTERM_BP_FAT	GO:0000059~protein import into nucleus, docking	6	0.254777	0.032469	XPO6, IPO13, IPO7, IPO4, IPO8, XPO7	1720	15	13588	3.16	1	0.392913	45.3924
UP_SEQ_FEATURE	domain:Importin N-terminal	6	0.254777	0.0345273	XPO6, IPO13, IPO7, IPO4, IPO8, XPO7	2222	14	16021	3.09007	1	0.946676	48.3844
Annotation Cluster 50	Enrichment Score: 2.5182982451957434
Category	Term	Count	%	PValue	Genes	List Total	Pop Hits	Pop Total	Fold Enrichment	Bonferroni	Benjamini	FDR
INTERPRO	IPR017936:Thioredoxin-like	15	0.636943	5.36385e-05	GLRX3, P4HB, PDIA3, TXN2, DNAJC10, PDIA6, PRDX5, NHLRC2, PDIA5, PRDX3, PDIA4, PRDX6, TXNDC5, TXNDC15, QSOX1	2212	36	17763	3.34595	0.13858	0.0134696	0.0957267
INTERPRO	IPR012335:Thioredoxin fold	29	1.23142	7.2199e-05	GLRX3, PDIA3, TXN2, DNAJC10, PDIA6, PRDX5, PDIA5, NHLRC2, PDIA4, PRDX3, GSTM6, GLRX2, GSTM1, GPX1, GSTM2, GSTM3, GSTM4, GSTZ1, QSOX1, P4HB, ERP29, GSTT1, GSTT2, PRDX6, TXNDC5, TXNDC15, NDUFV2, GSTP2, GSTP1, TXNL4A	2212	106	17763	2.19697	0.181918	0.0165935	0.128831
UP_SEQ_FEATURE	domain:Thioredoxin 1	7	0.29724	0.000153582	P4HB, PDIA3, TXNDC5, DNAJC10, PDIA6, PDIA5, PDIA4	2222	8	16021	6.3089	0.499395	0.0740009	0.288671
UP_SEQ_FEATURE	domain:Thioredoxin 2	7	0.29724	0.000153582	P4HB, PDIA3, TXNDC5, DNAJC10, PDIA6, PDIA5, PDIA4	2222	8	16021	6.3089	0.499395	0.0740009	0.288671
GOTERM_CC_FAT	GO:0005788~endoplasmic reticulum lumen	22	0.934183	0.000165367	P4HB, FKBP7, PDIA3, ERP29, DNAJC10, PDIA6, PDIA5, PDIA4, CALR, CALU, OS9, HSP90B1, H6PD, TXNDC5, ENTPD5, SUMF1, FKBP14, TRPC4AP, SIL1, HSPA5, RDH16, DNAJC1	1591	72	12504	2.40142	0.0898096	0.00218601	0.242187
INTERPRO	IPR013766:Thioredoxin domain	11	0.467091	0.000699123	GLRX3, P4HB, PDIA3, TXN2, TXNDC5, TXNDC15, DNAJC10, PDIA6, PDIA5, PDIA4, QSOX1	2212	26	17763	3.39743	0.857004	0.0810859	1.24094
INTERPRO	IPR006662:Thioredoxin-like subdomain	7	0.29724	0.000975904	P4HB, PDIA3, TXN2, TXNDC5, PDIA6, PDIA5, PDIA4	2212	11	17763	5.11018	0.933816	0.0991668	1.72819
INTERPRO	IPR005788:Disulphide isomerase	5	0.212314	0.00291482	P4HB, PDIA3, TXNDC5, PDIA6, PDIA4	2212	6	17763	6.69191	0.999702	0.201882	5.07843
GOTERM_BP_FAT	GO:0045454~cell redox homeostasis	17	0.721868	0.00366404	GLRX3, P4HB, GCLC, PDIA3, TXN2, DNAJC10, PDIA6, PRDX5, NHLRC2, PDIA5, PRDX3, PDIA4, GLRX2, PRDX6, TXNDC5, TXNDC15, QSOX1	1720	62	13588	2.16613	0.999998	0.0853254	6.50677
PIR_SUPERFAMILY	PIRSF001487:protein disulfide-isomerase	5	0.212314	0.0038654	P4HB, PDIA3, TXNDC5, PDIA6, PDIA5	1093	6	8136	6.20311	0.987765	0.585505	6.02971
INTERPRO	IPR000886:Endoplasmic reticulum, targeting sequence	13	0.552017	0.00504196	P4HB, FKBP7, ERP29, DNAJC10, PDIA6, PDIA5, PDIA4, PRKCSH, CALR, HSP90B1, TXNDC5, FKBP14, HSPA5	2212	43	17763	2.42776	0.999999	0.268298	8.62977
UP_SEQ_FEATURE	short sequence motif:Prevents secretion from ER	17	0.721868	0.00537722	P4HB, FKBP7, PDIA3, ERP29, DNAJC10, PDIA6, PDIA5, PDIA4, CALR, PRKCSH, ALDH3A2, CALU, HSP90B1, TXNDC5, FKBP14, HSPA5, FKBP2	2222	59	16021	2.07751	1	0.579996	9.65022
INTERPRO	IPR017937:Thioredoxin, conserved site	9	0.382166	0.00869345	GLRX3, P4HB, PDIA3, TXN2, TXNDC5, DNAJC10, PDIA6, PDIA5, PDIA4	2212	25	17763	2.8909	1	0.356925	14.4353
UP_SEQ_FEATURE	domain:Thioredoxin 3	4	0.169851	0.00953918	TXNDC5, DNAJC10, PDIA5, PDIA4	2222	4	16021	7.21017	1	0.719171	16.5068
GOTERM_MF_FAT	GO:0016864~intramolecular oxidoreductase activity, transposing S-S bonds	5	0.212314	0.0124974	P4HB, PDIA3, PDIA6, PDIA5, PDIA4	1713	8	13288	4.84822	1	0.232979	18.7035
GOTERM_MF_FAT	GO:0003756~protein disulfide isomerase activity	5	0.212314	0.0124974	P4HB, PDIA3, PDIA6, PDIA5, PDIA4	1713	8	13288	4.84822	1	0.232979	18.7035
GOTERM_MF_FAT	GO:0016860~intramolecular oxidoreductase activity	11	0.467091	0.0192797	MRI1, HSD3B3, P4HB, PDIA3, GNPDA2, EHHADH, PDIA6, PDIA5, PDIA4, SIGMAR1, DCI	1713	38	13288	2.24549	1	0.303248	27.4246
SP_PIR_KEYWORDS	Redox-active center	11	0.467091	0.0198599	P4HB, PDIA3, TXN2, PRDX6, TXNDC5, PRDX5, PDIA6, PDIA5, PDIA4, PRDX3, GLRX2	2248	39	17854	2.2401	0.999992	0.125242	25.5751
GOTERM_MF_FAT	GO:0016862~intramolecular oxidoreductase activity, interconverting keto- and enol-groups	5	0.212314	0.0202266	P4HB, PDIA3, PDIA6, PDIA5, PDIA4	1713	9	13288	4.30953	1	0.308854	28.5697
INTERPRO	IPR005792:Protein disulphide isomerase	3	0.127389	0.078232	P4HB, PDIA3, PDIA4	2212	4	17763	6.02272	1	0.884395	76.6477
UP_SEQ_FEATURE	site:Contributes to redox potential value	3	0.127389	0.14421	P4HB, PDIA3, TXN2	2222	5	16021	4.3261	1	0.999808	94.6662
Annotation Cluster 51	Enrichment Score: 2.504402371985695
Category	Term	Count	%	PValue	Genes	List Total	Pop Hits	Pop Total	Fold Enrichment	Bonferroni	Benjamini	FDR
INTERPRO	IPR007863:Peptidase M16, C-terminal	6	0.254777	0.000502462	UQCRC2, UQCRC1, PITRM1, NRD1, PMPCA, PMPCB	2212	7	17763	6.88311	0.752835	0.0789284	0.893343
INTERPRO	IPR001431:Peptidase M16, zinc-binding site	6	0.254777	0.000502462	UQCRC2, UQCRC1, PITRM1, NRD1, PMPCA, PMPCB	2212	7	17763	6.88311	0.752835	0.0789284	0.893343
INTERPRO	IPR011237:Peptidase M16, core	6	0.254777	0.000502462	UQCRC2, UQCRC1, PITRM1, NRD1, PMPCA, PMPCB	2212	7	17763	6.88311	0.752835	0.0789284	0.893343
INTERPRO	IPR011765:Peptidase M16, N-terminal	5	0.212314	0.00291482	UQCRC2, UQCRC1, NRD1, PMPCA, PMPCB	2212	6	17763	6.69191	0.999702	0.201882	5.07843
[truncated: 3,727 more rows]
