# Supplementary material for: Mammalian tissues defective in nonsense-mediated mRNA decay display highly aberrant splicing patterns
Source: Genome Biol. 2012 May 24;13(5):R35. doi: 10.1186/gb-2012-13-5-r35 (PMC3446288; doi:10.1186/gb-2012-13-5-r35)
Supplement: Additional file 6 — Supplementary Table S6. Results from validation by manual inspection of output from isoform class inference. [file gb-2012-13-5-r35-S6.XLSX]

## Sheet: Sheet1
BMM	ES	A5SS	A3SS	Alt First	Alt Last	MX
Adcy7	O/P	NO/NP	NO/NP	O/P	NO/NP	NO/NP		O/P	Event observed and predicted by pipeline, true positive
Adora2a	NO/NP	NO/NP	NO/NP	O/P	NO/NP	NO/NP		NO/NP	Event not observed, nor predicted by pipeline, true negative
AI846148	NO/NP	NO/NP	NO/NP	NO/NP	NO/NP	NO/NP		NO/P	Event not observed, but predicted by pipeline, false positive
Brd2	O/P	NO/NP	O/P	O/P	NO/NP	NO/NP		NE	Not Expressed
Capns1	O/P	O/P	NO/NP	NO/NP	O/P	NO/NP
Caprin1	O/P	NO/NP	NO/NP	NO/NP	NO/NP	NO/NP		ES	Exon Skipping
Epn1	O/P	O/P	O/P	O/P	O/P	NO/NP		A5SS	Alternative 5'SS
Fbln2	O/P	NO/NP	NO/NP	NO/NP	NO/NP	NO/NP		A3SS	Alternative 3'SS
Fgf7	O/P	NO/NP	NO/NP	NO/NP	NO/NP	NO/NP		Alt First	Alternative first exon
Fyb	O/P	NO/NP	NO/NP	NO/NP	NO/NP	NO/NP		Alt Last	Alternative last exon
Gm71	O/P	O/P	NO/NP	NO/NP	NO/NP	NO/NP		MX	Mutually exclusive exons
Gpr137b	O/P	NO/NP	NO/NP	O/P	NO/NP	NO/NP
H2afy	O/P	O/P	NO/NP	O/P	NO/NP	NO/NP
Hexa	O/P	NO/NP	NO/NP	NO/NP	NO/NP	NO/NP
Hnrnpf	O/P	NO/NP	NO/NP	O/P	NO/NP	NO/NP
Hnrnph1	O/P	NO/NP	FP	NO/NP	NO/NP	NO/NP
Hnrnph3	O/P	O/P	NO/NP	NO/NP	NO/NP	NO/NP
Hnrnpk	O/P	NO/NP	NO/NP	O/P	O/P	NO/NP
Hnrnpl	O/P	NO/NP	O/P	O/P	NO/NP	NO/NP
Hoxa10	NO/NP	NO/NP	NO/NP	O/P	NO/NP	NO/NP
Hsf1	O/P	NO/NP	O/P	O/P	NO/NP	NO/NP
Il4ra	O/P	NO/NP	O/P	O/P	NO/NP	NO/NP
Ino80e	NO/NP	NO/NP	O/P	NO/NP	NO/NP	NO/NP
Jmjd6	O/P	O/P	NO/NP	NO/NP	NO/NP	NO/NP
Max	O/P	NO/NP	NO/NP	NO/NP	O/P	NO/NP
Mbd3	O/P	O/P	O/P	O/P	NO/NP	NO/NP
Mbnl1	O/P	O/P	O/P	O/P	NO/NP	NO/NP
Mdm2	O/P	O/P	NO/NP	NO/NP	NO/NP	NO/NP
Mfsd7a	NO/NP	NO/NP	NO/NP	NO/NP	NO/NP	NO/NP
Mgea5	O/P	NO/NP	NO/NP	NO/NP	NO/NP	NO/NP
Myo1f	O/P	NO/NP	O/P	O/P	O/P	NO/NP
Ncf4	O/P	NO/NP	NO/NP	NO/NP	O/P	NO/NP
Ndufa7	O/P	NO/NP	O/P	NO/NP	NO/NP	NO/NP
Ngf	NO/NP	NO/NP	NO/NP	NO/NP	NO/NP	NO/NP
Pgk1	O/P	NO/NP	NO/NP	NO/NP	NO/NP	NO/NP
Pkm2	O/P	O/P	NO/NP	O/P	NO/NP	O/P
Psen1	O/P	NO/NP	NO/NP	O/P	NO/NP	O/P
Ptbp2	O/P	NO/NP	O/P	NO/NP	O/P	NO/NP
Ptpn18	O/P	NO/NP	O/P	NO/NP	NO/NP	NO/NP
Rnf114	O/P	NO/NP	O/P	O/P	NO/NP	NO/NP
Rpl3	O/P	NO/NP	FP	O/P	NO/NP	NO/NP
Rps12	O/P	O/P	NO/NP	NO/NP	NO/NP	NO/NP
Sepx1	O/P	NO/NP	NO/NP	NO/NP	O/P	NO/NP
Setd6	O/P	NO/NP	NO/NP	NO/NP	NO/NP	NO/NP
Srsf2	O/P	O/P	O/P	NO/NP	O/P	NO/NP
Srsf3	O/P	O/P	NO/NP	NO/NP	NO/NP	NO/NP
Srsf4	NE	NE	NE	NE	NE	NE
Srsf5	O/P	NO/NP	O/P	O/P	O/P	NO/NP
Srsf6	O/P	NO/NP	NO/NP	NO/NP	NO/NP	NO/NP
Smg5	O/P	NO/NP	O/P	NO/NP	NO/NP	NO/NP
Smndc1	O/P	NO/NP	O/P	O/P	NO/NP	NO/NP
Stk16	O/P	O/P	O/P	NO/NP	NO/NP	NO/NP
Tet2	O/P	NO/NP	NO/NP	NO/NP	NO/NP	NO/NP
Tmem183a	O/P	NO/NP	O/P	NO/NP	NO/NP	NO/NP
Trub2	O/P	NO/NP	NO/NP	NO/NP	NO/NP	NO/NP
U2af2	O/P	O/P	O/P	NO/NP	NO/NP	NO/NP
Ube4b	O/P	NO/NP	NO/NP	NO/NP	NO/NP	NO/NP
Upf2	O/P	NO/NP	NO/NP	NO/NP	NO/NP	NO/NP
Usp1	NO/NP	NO/NP	O/P	NO/NP	NO/NP	NO/NP
Vti1b	O/P	NO/NP	NO/NP	NO/NP	NO/NP	NO/NP
Zfp446	NO/NP	NO/NP	NO/NP	NO/NP	NO/NP	NO/NP
Zfp593	NO/NP	NO/NP	NO/NP	NO/NP	NO/NP	NO/NP
Liver	ES	A5SS	A3SS	Alt First	Alt Last	MX
Adcy7	O/P	NO/NP	NO/NP	NO/NP	NO/NP	NO/NP
Adora2a	NO/NP	NO/NP	NO/NP	O/P	NO/NP	NO/NP
AI846148	O/P	O/P	NO/NP	NO/NP	NO/NP	NO/NP
Brd2	O/P	NO/NP	O/P	O/P	NO/NP	O/P
Capns1	O/P	O/P	O/P	NO/NP	NO/NP	NO/NP
Caprin1	O/P	FP	NO/NP	NO/NP	NO/NP	NO/NP
Epn1	O/P	NO/NP	O/P	O/P	O/P	NO/NP
Fbln2	O/P	NO/NP	NO/NP	NO/NP	NO/NP	NO/NP
Fgf7	NO/NP	NO/NP	NO/NP	NO/NP	NO/NP	NO/NP
Fyb	O/P	NO/NP	NO/NP	O/P	O/P	NO/NP
Gm71	O/P	O/P	NO/NP	NO/NP	NO/NP	NO/NP
Gpr137b	O/P	NO/NP	NO/NP	O/P	NO/NP	NO/NP
H2afy	O/P	NO/NP	O/P	O/P	NO/NP	NO/NP
Hexa	O/P	NO/NP	NO/NP	NO/NP	NO/NP	NO/NP
Hnrnpf	O/P	NO/NP	O/P	O/P	O/P	NO/NP
Hnrnph1	O/P	NO/NP	FP	NO/NP	O/P	NO/NP
Hnrnph3	O/P	O/P	O/P	O/P	NO/NP	NO/NP
Hnrnpk	O/P	NO/NP	O/P	O/P	O/P	NO/NP
Hnrnpl	O/P	NO/NP	O/P	O/P	NO/NP	NO/NP
Hoxa10	O/P	NO/NP	NO/NP	O/P	NO/NP	NO/NP
Hsf1	O/P	O/P	O/P	NO/NP	O/P	NO/NP
Il4ra	O/P	O/P	O/P	NO/NP	NO/NP	NO/NP
Ino80e	O/P	O/P	NO/NP	NO/NP	NO/NP	NO/NP
Jmjd6	O/P	NO/NP	O/P	NO/NP	NO/NP	NO/NP
Max	O/P	NO/NP	NO/NP	NO/NP	NO/NP	NO/NP
Mbd3	O/P	O/P	NO/NP	O/P	NO/NP	NO/NP
Mbnl1	O/P	NO/NP	O/P	O/P	NO/NP	NO/NP
Mdm2	O/P	O/P	NO/NP	NO/NP	NO/NP	NO/NP
Mfsd7a	O/P	NO/NP	NO/NP	NO/NP	NO/NP	NO/NP
Mgea5	O/P	FP	NO/NP	NO/NP	NO/NP	NO/NP
Myo1f	O/P	NO/NP	O/P	NO/NP	NO/NP	NO/NP
Ncf4	O/P	NO/NP	O/P	O/P	NO/NP	NO/NP
Ndufa7	O/P	NO/NP	O/P	NO/NP	NO/NP	NO/NP
Ngf	O/P	NO/NP	NO/NP	NO/NP	NO/NP	NO/NP
Pgk1	O/P	NO/NP	NO/NP	O/P	O/P	NO/NP
Pkm2	O/P	NO/NP	NO/NP	O/P	NO/NP	NO/NP
Psen1	O/P	NO/NP	NO/NP	NO/NP	NO/NP	NO/NP
Ptbp2	O/P	NO/NP	O/P	NO/NP	O/P	NO/NP
Ptpn18	O/P	NO/NP	NO/NP	NO/NP	O/P	NO/NP
Rnf114	O/P	O/P	O/P	O/P	NO/NP	NO/NP
Rpl3	O/P	O/P	O/P	O/P	O/P	NO/NP
Rps12	O/P	O/P	NO/NP	NO/NP	O/P	NO/NP
Sepx1	O/P	O/P	O/P	NO/NP	NO/NP	NO/NP
Setd6	O/P	O/P	NO/NP	O/P	NO/NP	NO/NP
Srsf2	O/P	O/P	NO/NP	NO/NP	NO/NP	NO/NP
Srsf3	O/P	NO/NP	O/P	O/P	NO/NP	NO/NP
Srsf4	O/P	NO/NP	NO/NP	NO/NP	NO/NP	NO/NP
Srsf5	O/P	NO/NP	O/P	O/P	O/P	NO/NP
Srsf6	O/P	NO/NP	O/P	NO/NP	O/P	NO/NP
Smg5	O/P	O/P	O/P	NO/NP	NO/NP	NO/NP
Smndc1	O/P	NO/NP	O/P	O/P	NO/NP	NO/NP
Stk16	O/P	O/P	O/P	O/P	O/P	O/P
Tet2	O/P	NO/NP	NO/NP	NO/NP	NO/NP	NO/NP
Tmem183a	O/P	O/P	O/P	NO/NP	NO/NP	NO/NP
Trub2	O/P	NO/NP	NO/NP	NO/NP	NO/NP	NO/NP
U2af2	O/P	O/P	O/P	NO/NP	NO/NP	NO/NP
Ube4b	O/P	NO/NP	O/P	O/P	NO/NP	NO/NP
Upf2	O/P	O/P	O/P	NO/NP	NO/NP	NO/NP
Usp1	O/P	NO/NP	O/P	NO/NP	NO/NP	NO/NP
Vti1b	O/P	NO/NP	O/P	O/P	NO/NP	NO/NP
Zfp446	O/P	O/P	NO/NP	NO/NP	NO/NP	NO/NP
Zfp593	O/P	NO/NP	NO/NP	NO/NP	NO/NP	NO/NP
