# Supplementary material for: Mammalian tissues defective in nonsense-mediated mRNA decay display highly aberrant splicing patterns
Source: Genome Biol. 2012 May 24;13(5):R35. doi: 10.1186/gb-2012-13-5-r35 (PMC3446288; doi:10.1186/gb-2012-13-5-r35)
Supplement: Additional file 8 — Supplementary Table S7. PTC upon inclusion isoforms (SES) upregulated in both Upf2 KO liver and BMM (ΔPSI > 20%). [file gb-2012-13-5-r35-S8.XLS]

## Sheet: Sheet1
PTC Upon Inclusion
Gene symbol	Descripion	Chr	Strand	Left jxn	Right jxn	Left exon	Right exon	PTC distance	BMM WT PSI	CI Low	CI High	BMM WT PSI	CI Low	CI High	BMM Delta PSI	BMM Gene Fc	Liver WT PSI	CI Low	CI High	Liver KO PSI	CI Low	CI High	Liver Delta PSI	Liver Gene Fc
1110038B12Rik	Pseudogene, snoRNA host gene	chr17	-	35087420	35087642	5	4	147	0.341176	0.229179	0.474604	0.857923	0.705168	0.961161	0.516747	2.6	0.522388	0.386062	0.66801	0.907445	0.768447	0.981	0.385057	10.53
				35087792	35088829	4	3
2410004B18Rik	hypothetical protein LOC66421	chr3	+	145601292	145601506	1	AE	301	0	0	0.353019	0.428571	0.079117	0.899795	0.428571	1.6	0.333333	0.00632937	0.975154	0.677419	0.165217	0.989949	0.344086	4.71
				145601633	145601861	AE	2
Arih2	ariadne homolog 2	chr9	-	108522457	108531619	4	AE	1122	0.111111	0.0221354	0.316561	0.555556	0.238957	0.833314	0.444444	2.65221	0.333333	0.164287	0.559806	0.641026	0.392162	0.89155	0.307692	2.38
				108531665	108546356	AE	3
C330023M02Rik / Naa25	N(alpha)-acetyltransferase 25, NatB auxiliary subunit	chr5	+	121876835	121879341	15	AE	1154	0	0	0.226555	0.290323	0.0913981	0.621017	0.290323	1.69924	0	0	0.298076	0.59375	0.249927	0.945251	0.59375	4.55816
				121879470	121880613	AE	16
Dnajc5	DnaJ (Hsp40) homolog, subfamily C, member 5	chr2	+	181283546	181283630	4	AE	66	0.266667	0.151476	0.420238	0.61039	0.434203	0.784892	0.343723	1.49159	0.357143	0.180553	0.577043	0.558442	0.34529	0.766415	0.201299	1.7
				181283705	181283977	AE	5
Hnrnpl	heterogeneous nuclear ribonucleoprotein L	chr7	+	29600371	29602353	6	AE	844	0.0344828	0.011122	0.0803572	0.228571	0.152274	0.326872	0.194089	1.1	0.0166667	0.0050241	0.0485	0.59292	0.472245	0.716	0.576254	1.69
				29602423	29603479	AE	7
Hnrpll	heterogeneous nuclear ribonucleoprotein L-like	chr17	-	80443905	80444279	7	AE	809	0	0	0.298076	0.294118	0.0735348	0.650153	0.294118	1.45	0.125	0.0127663	0.385133	0.560976	0.282394	0.813014	0.435976	1.66
				80444362	80447947	AE	6
Il4ra	interleukin 4 receptor, alpha	chr7	+	132715104	132715447	7	AE	231	0.105263	0.0540097	0.182794	0.366071	0.281248	0.460357	0.260808	1.3	0.0588235	0.00115081	0.26	0.55	0.264994	0.845207	0.491176	1.72
				132715561	132716364	AE	8
Luc7l	Luc7 homolog (S. cerevisiae)-like isoform 2	chr17	+	26390036	26390918	1	AE	807	0.25	0.0270868	0.744238	0.770492	0.561446	0.915457	0.520492	3.7	0	0	0.726946	0.923077	0.732004	0.988955	0.923077	4.79
				26390989	26391975	AE	2
Mett10d	methyltransferase 10 domain containing	chr11	+	74605820	74609253	5	AE	482	0.0909091	0.00210981	0.471924	0.294118	0.0270868	0.744238	0.203209	2.2	0	0	0.430988	0.347826	0.118574	0.759022	0.347826	2.86
				74609319	74609483	AE	6
Nktr	natural killer tumor recognition sequence	chr9	+	121638798	121639114	5	AE	3986	0.2	0.00421961	0.827654	0.578947	0.169879	0.929212	0.378947	2.5	0	0	0.95122	0.625	0.0494828	0.983333	0.625	3.83
				121639142	121640595	AE	6
Nt5c2	5'-nucleotidase, cytosolic II	chr19	-	46979582	46983979	7	AE	1321	0.1	0.00211204	0.580504	0.625	0.116564	0.984999	0.525	2.66852	0	0	0.179154	0.678112	0.298742	0.991624	0.678112	9.58
				46984038	46998751	AE	5
Patl1	protein associated with topoisomerase II homolog 1	chr19	+	11996053	11996410	5	AE	1722	0.111111	0.0221354	0.316561	0.625	0.373954	0.885859	0.513889	1.3	0.238095	0.0822415	0.476727	0.875	0.349076	0.994397	0.636905	2.74
				11996484	11996956	AE	6
Prpf38b	PRP38 pre-mRNA processing factor 38 (yeast) domain containing B	chr3	-	108711322	108713260	2	AE	555	0.04	0.000938136	0.237098	0.425532	0.151537	0.751573	0.385532	2.1	0	0	0.0700845	0.553073	0.28297	0.827578	0.553073	3.78
				108713313	108714081	AE	1
R3hdm1	R3H domain (binds single-stranded nucleic	chr1	+	130071809	130073400	9	AE	2359	0.111111	0.0127663	0.385133	0.473684	0.237473	0.788523	0.362573	1.88575	0	0	0.298076	0.875	0.248155	1	0.875	2.92
				130073533	130075459	AE	10
Rabggtb	RAB geranylgeranyl transferase, b subunit	chr3	-	153572562	153573027	6	AE	501	0.333333	0.117908	0.651603	0.626168	0.354671	0.879537	0.292835	4.7	0.212121	0.0891844	0.401204	0.680952	0.435229	0.876968	0.468831	10.69
				153573125	153573224	AE	4
Rps9	ribosomal protein S9-like	chr7	+	3657521	3657609	4	AE	163	0.157895	0.0808339	0.272181	0.433526	0.348896	0.526655	0.275631	0.8	0.0120482	0.000253178	0.0562	0.443609	0.346693	0.549353	0.431561	0.72
				3657783	3658252	AE	5
Scaf1	SR-related CTD-associated factor 1	chr7	-	52268963	52269574	2	AE	3691	0.222222	0.0734964	0.498209	0.419355	0.203894	0.698541	0.197133	1.02038	0.130435	0.0334363	0.41274	1	0.264883	1	0.869565	0.69
				52269705	52271449	AE	1
Srsf2	splicing factor, arginine/serine-rich 2	chr11	-	116712275	116712961	3	AE	113	0.0909091	0.038859	0.178011	0.486911	0.401945	0.580533	0.396002	0.996754	0.217391	0.129406	0.341	0.963077	0.896662	0.992165	0.745686	1.82
				116713065	116713334	AE	2
Srsf3	splicing factor, arginine/serine-rich 3 (SRp20)	chr17	+	29175569	29176398	3	3	550	0.375	0.13237	0.71308	0.72549	0.441117	0.905655	0.35049	1.99392	0.363636	0.181734	0.645682	0.860759	0.586916	0.980513	0.497123	7.12
				29176854	29177719	AE	4
Srsf6	arginine/serine-rich splicing factor 6	chr2	+	162757878	162758550	2	AE	536	0	0	0.0666651	0.228571	0.13015	0.373939	0.228571	1.4	0.0638298	0.0179435	0.199	0.473684	0.291083	0.658582	0.409854	2.18
				162758818	162759161	AE	3
St7	low density lipoprotein-related protein 12	chr6	+	17854969	17855706	11	AE	402	0	0	0.166122	0.25	0.0647089	0.584311	0.25	2.04	0.0909091	0.00180841	0.407	0.545455	0.125352	0.917046	0.454545	1.82
				17855842	17856407	AE	12
Tmem183a	hypothetical protein LOC57439 isoform a	chr1	-	136249012	136249551	6	AE	399	0	0	0.152504	0.510204	0.260541	0.801526	0.510204	2	0.0806452	0.0416567	0.141	0.616071	0.483416	0.74396	0.535426	1.75
				136249714	136251237	AE	5
Tra2b	splicing factor, arginine/serine-rich 10	chr16	-	22255190	22259058	2	AE	1017	0.0344828	0.000843927	0.190111	0.5	0.274149	0.745388	0.465517	1.66525	0.0425532	0.0138351	0.115	0.461009	0.304028	0.646279	0.418456	3
				22259334	22265813	AE	1
Usp7	ubiquitin specific peptidase 7	chr16	-	8712285	8715837	3	AE	3187	0	0	0.18238	0.219512	0.0833703	0.420645	0.219512	1.22467	0.047619	0.000973762	0.22	0.487179	0.237473	0.788523	0.43956	1.52
				8716012	8716607	AE	2
Zfp384	zinc finger protein 384	chr6	+	124975958	124976274	AE	AE	650	0.111111	0.0221354	0.316561	0.407407	0.192513	0.719152	0.296296	1.2	0.0769231	0.00158236	0.357321	0.393939	0.2012	0.663172	0.317016	1
				124976337	124980815	AE	7
																								AE = Alternative Exon
