# Supplementary material for: Mammalian tissues defective in nonsense-mediated mRNA decay display highly aberrant splicing patterns
Source: Genome Biol. 2012 May 24;13(5):R35. doi: 10.1186/gb-2012-13-5-r35 (PMC3446288; doi:10.1186/gb-2012-13-5-r35)
Supplement: Additional file 9 — Supplementary Table S8. PTC upon exclusion isoforms (SES) upregulated in both Upf2 KO liver and BMM (ΔPSI < -20%). [file gb-2012-13-5-r35-S9.XLS]

## Sheet: Sheet1
PTC Upon Exclusion
Gene symbol	Descripion	Chr	Strand	Left jxn	Right jxn	Left exon	Right exon	PTC distance	BMM WT PSI	CI Low	CI High	BMM KO PSI	CI Low	CI High	BMM Delta PSI	BMM Gene Fc	Liver WT PSI	CI Low	CI High	Liver KO PSI	CI Low	CI High	Liver Delta PSI	Liver Gene FC
Abhd10	abhydrolase domain containing 10	chr16	-	45737748	45742889	3	1	211	1	0.314213	1	0.652174	0.249927	0.945251	-0.347826	2.19778	0.714286	0.266847	0.992805	0.5	0.107494	0.98746	-0.214286	1.66771
Acot8	acyl-CoA thioesterase 8	chr2	-	164625445	164630189	3	1	367	1	0.427647	1	0.52	0.256776	0.778617	-0.48	1.78815	0.8125	0.583278	0.936154	0.508197	0.302955	0.720274	-0.304303	1.90876
Alkbh3	alkB, alkylation repair homolog 3	chr2	-	93836549	93843209	8	6	273	0.882353	0.53572	0.996843	0.55	0.3031	0.823238	-0.332353	1.47405	0.945946	0.781118	0.998823	0.476923	0.328523	0.637189	-0.469023	1.67373
Atg3	autophagy Apg3p/Aut1p-like	chr16	+	45162560	45169978	2	4	608	1	0.581467	1	0.793103	0.511018	0.948256	-0.206897	1.03661	1	0.880141	1	0.746032	0.565388	0.885539	-0.253968	0.865053
Atp6v1c1	ATPase, H+ transporting, lysosomal V1 subunit	chr15	+	38605868	38609074	4	6	654	1	0.92028	1	0.772358	0.642918	0.876849	-0.227642	1.25424	0.952381	0.804172	0.998967	0.742857	0.495583	0.89659	-0.209524	1.57206
Ccar1	cell division cycle and apoptosis regulator 1	chr10	-	62226271	62228014	15	13	1474	0.714286	0.218595	0.991614	0.25	0.00421961	0.827654	-0.464286	1.38357	1	0.556524	1	0.538462	0.264994	0.845207	-0.461538	1.74556
Clcn4-2	chloride channel 4	chr7	-	7248780	7251402	4	2	1859	0.764706	0.42389	0.967389	0.52381	0.237473	0.788523	-0.240896	1.0626	0.818182	0.562037	0.978807	0.565217	0.323672	0.775959	-0.252964	0.591494
Clk1	CDC-like kinase 1	chr1	-	58476577	58477926	5	3	811	0.846154	0.444256	0.995794	0.612903	0.35901	0.848128	-0.233251	1.32544	0.9375	0.751922	0.998633	0.323741	0.227321	0.432979	-0.613759	1.07826
Dazap1	DAZ associated protein 1	chr10	+	79741026	79745768	6	8	493	0.962264	0.813971	0.999027	0.661538	0.478147	0.821422	-0.300726	1.18214	0.75	0.578039	0.890017	0.245136	0.142706	0.384946	-0.504864	2.89552
Dpp7	dipeptidylpeptidase 7	chr2	-	25209036	25209752	10	8	266	1	0.7866	1	0.604938	0.416439	0.789349	-0.395062	1.70779	1	0.851132	1	0.69697	0.41425	0.930902	-0.30303	1.25827
Eps15l1	epidermal growth factor receptor pathway	chr8	-	74870070	74891802	23	21	190	1	0.528471	1	0.454545	0.187492	0.756575	-0.545455	1.28797	1	0.623857	1	0.714286	0.285268	0.950818	-0.285714	1.54996
Ewsr1	Ewing sarcoma breakpoint region 1	chr11	-	4978955	4982255	10	8	908	1	0.552426	1	0.612903	0.304542	0.888264	-0.387097	1.00737	0.84	0.505711	0.996118	0.296703	0.164542	0.521795	-0.543297	1.29607
Fam149b	family with sequence similarity 149, member B	chr14	+	21179138	21193551	6	8	769	1	0.396843	1	0.5	0.12005	0.897448	-0.5	1.98662	1	0.589673	1	0.507692	0.243907	0.804321	-0.492308	1.61171
Fam45a	family with sequence similarity 45, member A	chr19	+	60890711	60897109	2	4	537	1	0.496707	1	0.534884	0.260541	0.801526	-0.465116	1.94524	1	0.528471	1	0.25	0.0270868	0.744238	-0.75	2.64646
Fus	fusion, derived from t(12;16) malignant liposarcoma (human)	chr7	+	135116284	135119401	6	8	713	1	0.80362	1	0.714286	0.469693	0.913181	-0.285714	0.862718	0.860465	0.666906	0.954703	0.636364	0.43728	0.816282	-0.224101	1.0696
Gnl2	guanine nucleotide binding protein-like 2	chr4	+	124712553	124718180	3	5	1629	1	0.460476	1	0.714286	0.441117	0.905655	-0.285714	1.34736	1	0.64201	1	0.670886	0.373954	0.885859	-0.329114	2.80674
Hnrnph1	heterogeneous nuclear ribonucleoprotein H1	chr11	+	50193466	50196038	4	6	658	0.941176	0.727722	0.998467	0.54386	0.351022	0.750963	-0.397317	1.37878	0.627907	0.434203	0.784892	0.113703	0.038702	0.230566	-0.514204	4.66088
Hsf1	heat shock factor 1	chr15	+	76328345	76328851	AE	9	580	0.888889	0.566072	0.99697	0.52439	0.323304	0.758511	-0.364499	1.56043	1	0.744157	1	0.576471	0.357405	0.805438	-0.423529	1.45426
Lars	leucyl-tRNA synthetase	chr18	-	42378298	42381132	25	23	749	1	0.67355	1	0.76	0.482446	0.943529	-0.24	1.02062	1	0.634477	1	0.565217	0.313879	0.812753	-0.434783	1.91306
Matr3	matrin 3	chr18	+	35721946	35737211	1	3	1258	1	0.460476	1	0.384615	0.143737	0.677525	-0.615385	1.38214	0.52	0.229977	0.795105	0.111111	0.0397619	0.286865	-0.408889	2.77926
Mgea5	meningioma expressed antigen 5 (hyaluronidase)	chr19	-	45835698	45839939	12	10	529	0.818182	0.518623	0.975604	0.206897	0.0714826	0.418515	-0.611285	2.02514	0.733333	0.495583	0.89659	0.105263	0.0416351	0.247853	-0.62807	2.57508
Mina	myc induced nuclear antigen	chr16	+	59480245	59486358	4	6	408	1	0.623857	1	0.652174	0.350538	0.916972	-0.347826	1.33562	1	0.603782	1	0.632653	0.354671	0.879537	-0.367347	1.84984
Mrpl13	mitochondrial ribosomal protein L13	chr15	-	55374939	55386874	4	2	246	0.878788	0.647153	0.984302	0.525424	0.339692	0.711571	-0.353364	1.40247	0.75	0.604158	0.881478	0.454545	0.332498	0.598149	-0.295455	1.24676
Mrps10	mitochondrial ribosomal protein S10	chr17	+	47509440	47511921	3	5	334	0.875	0.529591	0.996557	0.666667	0.397248	0.921123	-0.208333	1.16314	0.846154	0.627254	0.982321	0.518868	0.331106	0.72062	-0.327286	1.36912
Nt5c3l	5'-nucleotidase, cytosolic III-like isoform 1	chr11	-	100297554	100301498	5	3	507	1	0.581467	1	0.333333	0.157379	0.572379	-0.666667	1.27671	1	0.528471	1	0.125	0.0258415	0.368112	-0.875	2.10317
Nup35	nucleoporin 35	chr2	+	80493152	80496105	5	7	229	1	0.460476	1	0.272727	0.0520714	0.689116	-0.727273	1.10426	1	0.0126582	1	0.538462	0.107494	0.98746	-0.461538	1.8648
Phkg2	phosphorylase kinase, gamma 2 (testis)	chr7	+	134721160	134723180	AE	5	579	1	0.496707	1	0.684211	0.249927	0.945251	-0.315789	1.99965	1	0.589673	1	0.266667	0.0816648	0.643713	-0.733333	2.35548
Pion	pigeon homolog (Drosophila)	chr5	+	20783958	20787325	24	26	475	1	0.370559	1	0.692308	0.394391	0.92681	-0.307692	1.93164	1	0.722508	1	0.791667	0.445634	0.969447	-0.208333	2.21168
Prei4 / Gpcpd1	preimplantation protein 4 isoform 2	chr2	-	132382712	132390362	6	4	1440	1	0.248155	1	0.454545	0.125352	0.917046	-0.545455	1.3	0.878788	0.685436	0.986491	0.513514	0.277546	0.776577	-0.365274	1.4
Prpf6	U5 snRNP-associated 102 kDa protein	chr2	+	181342993	181355273	2	4	2289	1	0.773517	1	0.75	0.495539	0.919593	-0.25	1.02072	1	0.722508	1	0.470588	0.237075	0.751164	-0.529412	1.18697
Psmg2	proteasome (prosome, macropain) assembly chaperone 2	chr18	+	67804134	67807781	2	4	393	1	0.556524	1	0.466667	0.181967	0.802998	-0.533333	1.1894	1	0.766356	1	0.466667	0.237301	0.719859	-0.533333	0.974938
Ptbp2	polypyrimidine tract binding protein 2	chr3	-	119427104	119428983	11	9	363	0.5	0.0494828	0.983333	0	0	0.726946	-0.5	4.39714	0.75	0.310178	0.9937	0	0	0.353019	-0.75	3.99342
Rad52	RAD52 homolog	chr6	+	119863121	119864187	3	5	866	1	0.0858435	1	0.2	0.00316472	0.674873	-0.8	2.59159	1	0.314213	1	0.1875	0.00421961	0.827654	-0.8125	4.93325
Rnasen / Drosha	ribonuclease III	chr15	+	12835456	12842265	25	27	700	0.857143	0.470267	0.996116	0.444444	0.150998	0.783243	-0.412698	1.5	1	0.370559	1	0.466667	0.125352	0.917046	-0.533333	1.4
Rnf149	ring finger protein 149	chr1	-	39612515	39617537	6	4	122	1	0.950992	1	0.691176	0.597193	0.773432	-0.308824	1.36498	1	0.930098	1	0.619048	0.488661	0.736252	-0.380952	0.815078
Rnps1	ribonucleic acid binding protein S1 isoform 1	chr17	+	24552107	24555401	2	4	303	0.75	0.400434	0.965033	0.257143	0.105699	0.470002	-0.492857	1.09997	0.6	0.289488	0.855509	0.0769231	0.0147421	0.211477	-0.523077	1.32735
Senp5	SUMO/sentrin specific peptidase 5	chr16	-	31983717	31989025	4	2	514	1	0.581467	1	0.73913	0.432886	0.934561	-0.26087	1.01363	1	0.370559	1	0.333333	0.0349749	0.873385	-0.666667	1.36645
Setd3	SET domain containing 3	chr12	-	109396558	109401182	5	3	945	0.851852	0.586916	0.980513	0.625	0.453343	0.808959	-0.226852	1.30287	0.826087	0.586916	0.980513	0.44186	0.254733	0.63058	-0.384226	0.929838
Sf1	splicing factor 1	chr19	+	6365792	6371266	2	4	1175	0.808696	0.692945	0.897542	0.535714	0.413163	0.652227	-0.272981	1.97232	0.821429	0.667286	0.9274	0.283186	0.176726	0.421698	-0.538243	2.11897
Slc9a8	solute carrier family 9 (sodium/hydrogen exchanger), member 8	chr2	+	167271107	167276706	6	8	1066	0.6	0.211493	0.938259	0.333333	0.0627655	0.788721	-0.266667	1.99521	0.8	0.534008	0.976774	0.41573	0.219916	0.678993	-0.38427	2.52102
Snrpa1	U2 small nuclear ribonucleoprotein polypeptide	chr7	+	73214412	73215475	5	7	166	1	0.658502	1	0.473684	0.150998	0.783243	-0.526316	1.30778	1	0.67355	1	0.265823	0.0889476	0.511865	-0.734177	2.4973
Soat2	acyl-CoA:cholesterol acyltransferase 2	chr15	+	101989274	101991482	10	12	321	1	0.0858435	1	0.384615	0.0126582	1	-0.615385	13.5105	0.939394	0.757316	0.998669	0.626087	0.426114	0.794621	-0.313307	3.95585
Stradb	STE20-related kinase adaptor beta	chr1	+	59047980	59049494	7	9	373	0.894737	0.571162	0.997193	0.586207	0.322726	0.832398	-0.30853	1.19595	1	0.773517	1	0.662651	0.465583	0.829887	-0.337349	1.44403
Tatdn1	TatD DNase domain containing 1	chr15	-	58737366	58747706	10	8	185	0.75	0.266847	0.992805	0.25	0.0270868	0.744238	-0.5	2.02771	1	0.5251	1	0.357143	0.215134	0.565336	-0.642857	6.12078
Tk2	thymidine kinase 2, mitochondrial	chr8	-	106755148	106762643	7	5	231	0.846154	0.574837	0.979696	0.643836	0.428849	0.830209	-0.202318	1.83197	0.92	0.689935	0.998194	0.5	0.287648	0.729652	-0.42	2.05701
Tmbim4	transmembrane BAX inhibitor motif containing 4	chr10	+	119652705	119657806	2	4	124	1	0.715913	1	0.793814	0.588736	0.956705	-0.206186	1.43412	1	0.893784	1	0.798561	0.648278	0.898839	-0.201439	0.685865
Tomm34	translocase of outer mitochondrial membrane 34	chr2	-	163880563	163886574	6	4	106	1	0.798256	1	0.740741	0.516312	0.902789	-0.259259	1.38724	1	0.687334	1	0.744681	0.445634	0.969447	-0.255319	1.92246
Vps29	vacuolar protein sorting 29	chr5	+	122804485	122810037	1	AE	255	0.714286	0.347584	0.959128	0.333333	0.117908	0.651603	-0.380952	1.17678	0.833333	0.470267	0.996116	0.5	0.237473	0.788523	-0.333333	0.996633
Vps41	vacuolar protein sorting 41	chr13	+	18906162	18919472	10	12	1578	1	0.700005	1	0.764706	0.511018	0.948256	-0.235294	1.26122	1	0.667363	1	0.758065	0.499697	0.942954	-0.241935	1.32688
Zc3h7a	zinc finger CCCH type containing 7	chr16	-	11151418	11153151	12	10	1538	1	0.496707	1	0.783784	0.561446	0.915457	-0.216216	2.50193	1	0.314213	1	0.72973	0.530209	0.872568	-0.27027	4.34997
