# Supplementary material for: Mammalian tissues defective in nonsense-mediated mRNA decay display highly aberrant splicing patterns
Source: Genome Biol. 2012 May 24;13(5):R35. doi: 10.1186/gb-2012-13-5-r35 (PMC3446288; doi:10.1186/gb-2012-13-5-r35)
Supplement: Additional file 12 — Supplementary Table S9. List of primers used in RT-PCR validation of splicing events. [file gb-2012-13-5-r35-S12.XLS]

## Sheet: Sheet1
Primer list for validations of mRNA isoforms
gene symbol	splice class	PTC+/-	Forward	Reverse
Srsf4	AFE	PTC+	GAT GTG GAG CGC TTC TTT AA	CTG CAT CGA CTT GAC AAA TTC
Mdm2	PE	PTC+	GGG ACC CTC TCG GAT CAC	GGA CTC CAA ACA CAT CTC CT
Myo1f	PE	PTC+	AGT GCT AAT CTC TGT AAA CCC	TAG CCC ATG ATG TAT TTA GCA G
Max	PI	PTC+	AGA ATG CTC TTC TGG AGC AA	ATT CTG AGC TGG AGT CTG AAC
Mgea5	PE	PTC+	AGC CAA GTT TGA AGA GAT GTG	ACT TTG GAG GTT GGA GTC AG
Hexa	PE	PTC+	TAT TAA CAC CTT GCT ACT CTG G	CCG AAC GTC TGG ATG TAG AA
Il4ra	PI	PTC+	CCG ATC AAC ATC CTG ATG TC	GTA ATG CTG AAG TAA CAG AAC AGG
Srsf2	PI	PTC+	AGA TCA ACC TCC AAG TCC AG	CCA ATG TCC TCT GTT AAG CC
Hnrnpl	PI	PTC+	AGA ACG ATC AAG ATA CTT GGG A	ATA TTC TGC GGG ATG ATC TCC
Hnrnph1	PE	PTC+	GGT CCA AAT AGT CCT GAC AC	CTC TGC CAA TGC TGT TAT ACC
U2af2	A3SS	PTC+	AGG CCA GAC GTC TCT ACG TG	AGA TGA TGC CAT CAA ATG CC
Srsf3	PI	PTC+	AAG AGA AGT CGG AAT CGT GG	GAC CTT TCT CTT CTC CTA TCT C
Srsf6	PI	PTC+	CTA AGA TGA CTG CCT TTC CT	GTC CAT ATT TGT CTC TGC CA
Ptbp2	PE	PTC+	TCT CAG TCC TTT GGC TAT TCC	CAT CAG CCA TCT GTA TCA GAG
Hnrnpk	PE	PTC+	CAA GAA TAT TAA GGC TCT CCG T	CTT CAG AAT TTC TCC AAT CGT C
Hnrnph3	PE	PTC+	CAG CAA AGA GGA AAT AGT TCA G	CAC CAT CAT ATC CAT CAC CT
Smg5	A3SS	PTC+	CAG CAA GTA TTA CAA CGT GGA	TCT CAG ACT TCT TCA ACT GG
Pkm2	MXE	PTC+	GCA GCA GCT TTG ATA GTT CTC	GCC AAG TTT ACA CGA AGG TC
Jmjd6	A5SS + PI	PTC+	GTT GTC CTC AAC CTT GAC AC	CTA GAG GAG CTA GAA GAG TCG
Rps12	A5SS	PTC+	CTA CAA GAG GTG CTG AAG AC	TTA TCA GGT TGA TTT GGT GCT C
Trub2	PE	PTC+	GTC CAG CAT TCA CAA ACC TG	GTT GTC TTC TCT ATC AGC CGT
Tmem183a	PI	PTC+	CAG AAT CCA TGG AGA AGC TG	TTG AAC TTG AAG TTG AAC TCC C
Brd2	PI	PTC+	TCT GCT GTA TGA GGG ATT TGA G	GAT AGT ACC CAT GTC CAT AGG C
Hsf1	MXE	PTC+	TAT GGT CGA CAG TAC TCC CT; AAT GTC TAC ACT GTC CAC TC	GAG TCA ATG AAG GCA GTT GG
Smndc1	PI	PTC+	TAC AAA GCT CAA CTC CAG CA	CCC TAC TTT CCA TGA ATG AGT G
Rpl3	A3SS	PTC+	CAA GAA AGA AGT CGT GGA GG	CTG TTG AAG TCC TTC TCC AG
Mbnl1	AFE	PTC-	TAG ACA GGC AGC TAT AAA CAG; GCG ACA TGC CAC AGT CTC TC	CTG AAT CAA GTT ATT CCG CC
Ngf	ES	PTC-	AGA GAG CGC CTG GAG CCG	CCA GTA TAG AAA GCT GCG TC
Mocs	PE	PTC+	AAT GAC TCT GTT CCA GGT CC	GAT CTT GTC CAC ACC TTC CT
Rnf114	ES	PTC-	GAA GTA TTC GAG AAG CCG GT	CCT TCC ATG ATG TAA TTC TGG T
Caprin1	PI	PTC+	TTC TCG GTC TAA AGA TGC CC	CCT TTA TTC ATT CGT TCC TGG T
Epn1	A5SS	PTC-	CTG GAA GCC CGG TAT AAG C	GTC CAG AGT AGA CTC CGA TCA C
Ndufa7	PE	PTC+	AAT ATG GCG TCC GCT ACT C	GTG AGG ACA TGA TGA TTG AGG
Vti1b	ES	PTC+	CTC CTT GAA GAC TTA CAA GGG	TCG TTC TCC AAG GTA TAC GTG
H2afy	MXE	PTC-	GGT CAT CTT TAA GGT CAA TGT CAG	AGC ATC ACT GTC GAT CGA G; CTG CGC CTC GTC TTC CTG AA
Capns1	PE	PTC+	GGC TTT GAG GAG TTC AAA TAC C	CAG CTG ATG AAG TTA TCG AAA TCC
Haao	PI	PTC+	AAA TCA TGT TCG TTG GAG GC	CAG GAC TCG TAG TAT CAT GTC TC
Rps9	PI	PTC+	CCA AAT CTA TTC ACC ATG CCC	GAT GTG CTT CTG AGA GTC CA
Nelf	ES	PTC-	GTA CCT GGT TCC CCA AGG A	ACC ATG CGC AGG TGT TTG
Mff	ES	PTC-	TGG CAG GCT AAA AAG AGA GC	CCT GAC GTT GTC ATG ATG AG
Dci	ES	PTC-	CCC ACT GAT ATC CAA GAT GG	CTG ATG GTG AAC TCT GTG AG
Lpcat	A3SS	PTC+	AAC AGA AAT ATG CCA TAC GG	ATC ATA GTC TTC TGT GAG GAG
Hpn	ES	PTC-	CAA CCT GGG AAT CAT TAA CAA GAG	CAG GGT ACC CAC AAT GAG AG
Cbs	ES	PTC-	CTC TCA CAT CCT GGA GAT GG	CGA AGT TTA GCA GGT CAA TGG
Papss2	ES	PTC-	AGA TTC TGA GTG AAG GCT GG	AGA AAC GGG CAA TAC AAT GG
Brp44l	ES	PTC-	ATC TCC AGA GAT TAT CAG TGG G	AGG TTT AGC ATT GAT AAG GCA G
Cfi	ES	PTC-	CCG ACA GCA GAA CAT TCC AAA AG	CAG GAG AGT TTA GGT AAT AAG GAC
Ndufv3	ES	PTC-	GGA GAA CTG GTT TCT GTA GTG; ACC AGT GAG CTA TTC GAA GAC	GTG TAT GTG TTG TAG TCA TGG T
Itih2	ES	PTC+	CAC GAA TAT CAA CGA GGC AC	TCC GAT TCC CAA ACT AAA CAG
Splicing Classes:
Exon skipping, no PTC = ES
Exon skipping, PTC upon inclusion = PI
Exon skipping, PTC upon exclusion = PE
Alternative 5' splice site = A5SS
Alternative 3' splice site = A3SS
Mutually Exlusive = MXE
Alternative First Exon = AFE
Alternative Last Exon = ALE
* 3 primer mix
Primer list for validation qRT-PCR analysis
gene symbol			Forward	Reverse
Apom			CTC GTG CCC AGG AGG AAT C	GAG GGT GTG GTG ACC GAT TG
Fabp5			ACT GAA GGA TGG GAA GAT GAT CG	CCT CAT TGC ACC TTC TCA TAG AC
Hnrnph1			GGT GCT TAT GGT AGC CAA ATG ATG	ACC GTA ACT GGA CTG GTT TGA C
Psmd3			TGG ACA AGC TGG ATG TGG TG	CAG GTA ATT CCG AAG CAG GAG G
Serpina6			TTC AAG ATG TGC TGG CAG ATG TG	CCT TCA TCC AGT TGC AGC ATG
Srsf3			CAG GTC ACT TTC TAG AGA TAG GAG	TAC GAG ACC TAG AGA AGG ATC G
Tra2b			TCA CGT TCT CGA TCA CGA TCC	ACA AAC AAT ATC CCA GCT CTA TGG
Trim12			AAC AGC TCT CAT TGA AGA GGT GG	CAT CAG CCT TTG CAG AAC TAC C
